# Supplementary material for: Engineered nanoparticles bind elapid snake venom toxins and inhibit venom-induced dermonecrosis
Source: PLoS Negl Trop Dis. 2018 Oct 4;12(10):e0006736. doi: 10.1371/journal.pntd.0006736 (PMC6171825; doi:10.1371/journal.pntd.0006736)
Supplement: S1 File — Note the tabs on the bottom of the files, which correspond to the gel band (peptide summary and protein summary—2 tabs per gel band). In every instance the uniprot database corresponding to the snake species of interest was included in the search. However, the total database used in the search varied. Sometimes the human proteome was included and other times a variety of snake venom sequences were included. In the protein summary section the proteins corresponding to the actual species of interest are highlighted. (XLSX) [file pntd.0006736.s018.xlsx]

## Sheet: NAJNG_C1 Peptide Summary
Query #:z	Protein Rank	Peptide < ProteinMetrics Confidential >	Glycans NHFAGNa	Modification Type(s)	Observed m/z	z	Observed (M+H)	Calc. mass (M+H)	Off-by-x error	Mass error (ppm)	Starting position	Cleavage	Score	Delta	Delta Mod	|Log Prob|	# of unique peptides	Protein Name	Protein DB number	Comment	Scan #	Scan Time
11837:2	1	R.SGGGFSSGSAGIINYQR.R			829.399	2	1657.79	1657.79	0	-1.5	13	Specific	606.99	365.22	365.22	10.52	22	>sp|P04264|K2C1_HUMAN Keratin, type II cytoskeletal 1 OS=Homo sapiens GN=KRT1 PE=1 SV=6	53245	JO_01.10294.10294.2	controllerType=0 controllerNumber=1 scan=10294	19.3192
09459:2	1	R.FSSC[+57.021]GGGGGSFGAGGGFGSR.S		C[+57]	883.37	2	1765.73	1765.73	0	-1.2	46	Specific	764.38	589.61	589.61	13.93	22	>sp|P04264|K2C1_HUMAN Keratin, type II cytoskeletal 1 OS=Homo sapiens GN=KRT1 PE=1 SV=6	53245	JO_01.8585.8585.2	controllerType=0 controllerNumber=1 scan=8585	17.8582
07661:2	1	R.SLVNLGGSK.S			437.753	2	874.499	874.499	0	-0.3	66	Specific	401.2	33.22	33.22	2.83	22	>sp|P04264|K2C1_HUMAN Keratin, type II cytoskeletal 1 OS=Homo sapiens GN=KRT1 PE=1 SV=6	53245	JO_01.7140.7140.2	controllerType=0 controllerNumber=1 scan=7140	16.5671
08034:2	1	R.SLVNLGGSK.S			437.752	2	874.498	874.499	0	-1.8	66	Specific	420.56	47.9	47.9	4.17	22	>sp|P04264|K2C1_HUMAN Keratin, type II cytoskeletal 1 OS=Homo sapiens GN=KRT1 PE=1 SV=6	53245	JO_01.7407.7407.2	controllerType=0 controllerNumber=1 scan=7407	16.7608
07846:2	1	R.SLVNLGGSK.S			437.752	2	874.497	874.499	0	-2	66	Specific	424.68	36.94	36.94	3.96	22	>sp|P04264|K2C1_HUMAN Keratin, type II cytoskeletal 1 OS=Homo sapiens GN=KRT1 PE=1 SV=6	53245	JO_01.7270.7270.2	controllerType=0 controllerNumber=1 scan=7270	16.662
08195:2	1	R.SLVNLGGSK.S			437.753	2	874.498	874.499	0	-1	66	Specific	453.34	60.85	60.85	4.61	22	>sp|P04264|K2C1_HUMAN Keratin, type II cytoskeletal 1 OS=Homo sapiens GN=KRT1 PE=1 SV=6	53245	JO_01.7534.7534.2	controllerType=0 controllerNumber=1 scan=7534	16.8493
08272:2	1	K.SISISVAR.G			416.748	2	832.489	832.489	0	0.1	75	Specific	473.6	33.73	33.73	3.37	22	>sp|P04264|K2C1_HUMAN Keratin, type II cytoskeletal 1 OS=Homo sapiens GN=KRT1 PE=1 SV=6	53245	JO_01.7631.7631.2	controllerType=0 controllerNumber=1 scan=7631	16.9791
19157:2	1	K.SLNNQFASFIDK.V			692.347	2	1383.69	1383.69	0	-2.3	186	Specific	500.54	98.56	98.56	6.26	22	>sp|P04264|K2C1_HUMAN Keratin, type II cytoskeletal 1 OS=Homo sapiens GN=KRT1 PE=1 SV=6	53245	JO_01.15876.15876.2	controllerType=0 controllerNumber=1 scan=15876	23.7906
18973:2	1	K.SLNNQFASFIDK.V			692.348	2	1383.69	1383.69	0	-0.9	186	Specific	624.5	195.66	195.66	9.68	22	>sp|P04264|K2C1_HUMAN Keratin, type II cytoskeletal 1 OS=Homo sapiens GN=KRT1 PE=1 SV=6	53245	JO_01.15737.15737.2	controllerType=0 controllerNumber=1 scan=15737	23.6752
09903:2	1	R.FLEQQNQVLQTK.W			738.396	2	1475.78	1475.79	0	-0.9	200	Specific	742.81	437.72	437.72	13.3	22	>sp|P04264|K2C1_HUMAN Keratin, type II cytoskeletal 1 OS=Homo sapiens GN=KRT1 PE=1 SV=6	53245	JO_01.8897.8897.2	controllerType=0 controllerNumber=1 scan=8897	18.1266
18418:2	1	K.WELLQQVDTSTR.T			738.377	2	1475.75	1475.75	0	-1.1	212	Specific	597.19	250.7	250.7	9.1	22	>sp|P04264|K2C1_HUMAN Keratin, type II cytoskeletal 1 OS=Homo sapiens GN=KRT1 PE=1 SV=6	53245	JO_01.15325.15325.2	controllerType=0 controllerNumber=1 scan=15325	23.3523
26043:2	1	R.THNLEPYFESFINNLR.R			997.492	2	1993.98	1993.98	0	0.4	224	Specific	458.64	223.98	223.98	6.04	22	>sp|P04264|K2C1_HUMAN Keratin, type II cytoskeletal 1 OS=Homo sapiens GN=KRT1 PE=1 SV=6	53245	JO_01.21371.21371.2	controllerType=0 controllerNumber=1 scan=21371	29.0334
26190:2	1	R.THNLEPYFESFINNLR.R			997.488	2	1993.97	1993.98	0	-3.6	224	Specific	481.26	232.83	232.83	6.14	22	>sp|P04264|K2C1_HUMAN Keratin, type II cytoskeletal 1 OS=Homo sapiens GN=KRT1 PE=1 SV=6	53245	JO_01.21499.21499.2	controllerType=0 controllerNumber=1 scan=21499	29.1695
26140:3	1	R.THNLEPYFESFINNLR.R			665.33	3	1993.97	1993.98	0	-1.4	224	Specific	524.5	370.15	370.15	8.79	22	>sp|P04264|K2C1_HUMAN Keratin, type II cytoskeletal 1 OS=Homo sapiens GN=KRT1 PE=1 SV=6	53245	JO_01.21458.21458.3	controllerType=0 controllerNumber=1 scan=21458	29.1295
26254:3	1	R.THNLEPYFESFINNLR.R			665.33	3	1993.97	1993.98	0	-0.9	224	Specific	575.68	267	267	7.84	22	>sp|P04264|K2C1_HUMAN Keratin, type II cytoskeletal 1 OS=Homo sapiens GN=KRT1 PE=1 SV=6	53245	JO_01.21554.21554.3	controllerType=0 controllerNumber=1 scan=21554	29.2313
26032:3	1	R.THNLEPYFESFINNLR.R			665.33	3	1993.98	1993.98	0	-0.7	224	Specific	578.94	325.51	325.51	8.05	22	>sp|P04264|K2C1_HUMAN Keratin, type II cytoskeletal 1 OS=Homo sapiens GN=KRT1 PE=1 SV=6	53245	JO_01.21362.21362.3	controllerType=0 controllerNumber=1 scan=21362	29.0241
10851:2	1	R.TNAENEFVTIK.K			633.321	2	1265.64	1265.64	0	-1.4	278	Specific	424.76	72.97	72.97	4.27	22	>sp|P04264|K2C1_HUMAN Keratin, type II cytoskeletal 1 OS=Homo sapiens GN=KRT1 PE=1 SV=6	53245	JO_01.9581.9581.2	controllerType=0 controllerNumber=1 scan=9581	18.7361
10675:2	1	R.TNAENEFVTIK.K			633.322	2	1265.64	1265.64	0	-1	278	Specific	634.86	258.25	258.25	9.31	22	>sp|P04264|K2C1_HUMAN Keratin, type II cytoskeletal 1 OS=Homo sapiens GN=KRT1 PE=1 SV=6	53245	JO_01.9456.9456.2	controllerType=0 controllerNumber=1 scan=9456	18.6251
05286:3	1	R.TNAENEFVTIKK.D			465.248	3	1393.73	1393.73	0	-1.2	278	Specific	434.19	126.77	126.77	5.03	22	>sp|P04264|K2C1_HUMAN Keratin, type II cytoskeletal 1 OS=Homo sapiens GN=KRT1 PE=1 SV=6	53245	JO_01.5390.5390.3	controllerType=0 controllerNumber=1 scan=5390	15.2748
05276:2	1	R.TNAENEFVTIKK.D			697.369	2	1393.73	1393.73	0	-1	278	Specific	533.59	149.48	149.48	5.74	22	>sp|P04264|K2C1_HUMAN Keratin, type II cytoskeletal 1 OS=Homo sapiens GN=KRT1 PE=1 SV=6	53245	JO_01.5380.5380.2	controllerType=0 controllerNumber=1 scan=5380	15.2663
27094:2	1	R.SLDLDSIIAEVK.A			651.861	2	1302.71	1302.72	0	-1.1	344	Specific	398.83	88.97	88.97	5.09	22	>sp|P04264|K2C1_HUMAN Keratin, type II cytoskeletal 1 OS=Homo sapiens GN=KRT1 PE=1 SV=6	53245	JO_01.22229.22229.2	controllerType=0 controllerNumber=1 scan=22229	29.9607
21673:2	1	R.SLDLDSIIAEVK.A			651.86	2	1302.71	1302.72	0	-1.2	344	Specific	412.08	85.65	85.65	4.73	22	>sp|P04264|K2C1_HUMAN Keratin, type II cytoskeletal 1 OS=Homo sapiens GN=KRT1 PE=1 SV=6	53245	JO_01.17885.17885.2	controllerType=0 controllerNumber=1 scan=17885	25.5222
28047:2	1	R.SLDLDSIIAEVK.A			651.861	2	1302.71	1302.72	0	-1	344	Specific	421.69	97.64	97.64	5.23	22	>sp|P04264|K2C1_HUMAN Keratin, type II cytoskeletal 1 OS=Homo sapiens GN=KRT1 PE=1 SV=6	53245	JO_01.23014.23014.2	controllerType=0 controllerNumber=1 scan=23014	30.807
27243:2	1	R.SLDLDSIIAEVK.A			651.862	2	1302.72	1302.72	0	1	344	Specific	531	63.41	63.41	5.53	22	>sp|P04264|K2C1_HUMAN Keratin, type II cytoskeletal 1 OS=Homo sapiens GN=KRT1 PE=1 SV=6	53245	JO_01.22348.22348.2	controllerType=0 controllerNumber=1 scan=22348	30.085
26944:2	1	R.SLDLDSIIAEVK.A			651.861	2	1302.71	1302.72	0	-0.9	344	Specific	556.73	155.21	155.21	7.08	22	>sp|P04264|K2C1_HUMAN Keratin, type II cytoskeletal 1 OS=Homo sapiens GN=KRT1 PE=1 SV=6	53245	JO_01.22097.22097.2	controllerType=0 controllerNumber=1 scan=22097	29.8158
27996:2	1	R.SLDLDSIIAEVK.A			651.86	2	1302.71	1302.72	0	-1.4	344	Specific	567.05	184.97	184.97	7.92	22	>sp|P04264|K2C1_HUMAN Keratin, type II cytoskeletal 1 OS=Homo sapiens GN=KRT1 PE=1 SV=6	53245	JO_01.22968.22968.2	controllerType=0 controllerNumber=1 scan=22968	30.7526
26817:2	1	R.SLDLDSIIAEVK.A			651.86	2	1302.71	1302.72	0	-1.4	344	Specific	624.76	249.18	249.18	10.1	22	>sp|P04264|K2C1_HUMAN Keratin, type II cytoskeletal 1 OS=Homo sapiens GN=KRT1 PE=1 SV=6	53245	JO_01.21997.21997.2	controllerType=0 controllerNumber=1 scan=21997	29.7094
26692:2	1	R.SLDLDSIIAEVK.A			651.86	2	1302.71	1302.72	0	-1.5	344	Specific	759.85	338.78	338.78	13.46	22	>sp|P04264|K2C1_HUMAN Keratin, type II cytoskeletal 1 OS=Homo sapiens GN=KRT1 PE=1 SV=6	53245	JO_01.21894.21894.2	controllerType=0 controllerNumber=1 scan=21894	29.5994
02821:2	1	K.AQYEDIAQK.S			533.264	2	1065.52	1065.52	0	-1	356	Specific	354.07	57.33	57.33	3.19	22	>sp|P04264|K2C1_HUMAN Keratin, type II cytoskeletal 1 OS=Homo sapiens GN=KRT1 PE=1 SV=6	53245	JO_01.3386.3386.3	controllerType=0 controllerNumber=1 scan=3386	13.6136
02294:2	1	K.AQYEDIAQK.S			533.267	2	1065.53	1065.52	0	5	356	Specific	431.22	72.16	72.16	3.57	22	>sp|P04264|K2C1_HUMAN Keratin, type II cytoskeletal 1 OS=Homo sapiens GN=KRT1 PE=1 SV=6	53245	JO_01.2993.2993.2	controllerType=0 controllerNumber=1 scan=2993	13.3031
02461:2	1	K.AQYEDIAQK.S			533.264	2	1065.52	1065.52	0	-0.7	356	Specific	456.58	65.76	65.76	5.82	22	>sp|P04264|K2C1_HUMAN Keratin, type II cytoskeletal 1 OS=Homo sapiens GN=KRT1 PE=1 SV=6	53245	JO_01.3116.3116.2	controllerType=0 controllerNumber=1 scan=3116	13.3983
02630:2	1	K.AQYEDIAQK.S			533.263	2	1065.52	1065.52	0	-1.7	356	Specific	506.02	143.97	143.97	7	22	>sp|P04264|K2C1_HUMAN Keratin, type II cytoskeletal 1 OS=Homo sapiens GN=KRT1 PE=1 SV=6	53245	JO_01.3240.3240.2	controllerType=0 controllerNumber=1 scan=3240	13.5001
03090:2	1	K.AEAESLYQSK.Y			563.275	2	1125.54	1125.54	0	-0.3	367	Specific	430.6	5.78	5.78	3.27	22	>sp|P04264|K2C1_HUMAN Keratin, type II cytoskeletal 1 OS=Homo sapiens GN=KRT1 PE=1 SV=6	53245	JO_01.3592.3592.2	controllerType=0 controllerNumber=1 scan=3592	13.7728
02877:2	1	K.AEAESLYQSK.Y			563.274	2	1125.54	1125.54	0	-0.4	367	Specific	532.68	178.84	178.84	6.22	22	>sp|P04264|K2C1_HUMAN Keratin, type II cytoskeletal 1 OS=Homo sapiens GN=KRT1 PE=1 SV=6	53245	JO_01.3428.3428.2	controllerType=0 controllerNumber=1 scan=3428	13.6488
09707:2	1	K.YEELQITAGR.H			590.303	2	1179.6	1179.6	0	-0.9	377	Specific	362.45	46.6	46.6	3.7	22	>sp|P04264|K2C1_HUMAN Keratin, type II cytoskeletal 1 OS=Homo sapiens GN=KRT1 PE=1 SV=6	53245	JO_01.8764.8764.3	controllerType=0 controllerNumber=1 scan=8764	18.0097
09753:2	1	K.YEELQITAGR.H			590.303	2	1179.6	1179.6	0	-1.4	377	Specific	619.34	171.5	171.5	8.92	22	>sp|P04264|K2C1_HUMAN Keratin, type II cytoskeletal 1 OS=Homo sapiens GN=KRT1 PE=1 SV=6	53245	JO_01.8793.8793.2	controllerType=0 controllerNumber=1 scan=8793	18.0375
09415:2	1	K.IEISELNR.V			487.268	2	973.529	973.531	0	-2	396	Specific	365.35	2.64	2.64	0.63	22	>sp|P04264|K2C1_HUMAN Keratin, type II cytoskeletal 1 OS=Homo sapiens GN=KRT1 PE=1 SV=6	53245	JO_01.8553.8553.2	controllerType=0 controllerNumber=1 scan=8553	17.8293
09208:2	1	K.IEISELNR.V			487.269	2	973.531	973.531	0	-0.1	396	Specific	475.69	35.23	35.23	3.37	22	>sp|P04264|K2C1_HUMAN Keratin, type II cytoskeletal 1 OS=Homo sapiens GN=KRT1 PE=1 SV=6	53245	JO_01.8396.8396.2	controllerType=0 controllerNumber=1 scan=8396	17.6899
07383:3	1	K.KQISNLQQSISDAEQR.G			615.653	3	1844.94	1844.95	0	-1.3	417	Specific	451.86	159.04	159.04	4.84	22	>sp|P04264|K2C1_HUMAN Keratin, type II cytoskeletal 1 OS=Homo sapiens GN=KRT1 PE=1 SV=6	53245	JO_01.6938.6938.3	controllerType=0 controllerNumber=1 scan=6938	16.4171
11198:3	1	K.QISNLQQSISDAEQR.G			572.954	3	1716.85	1716.85	0	-2.6	418	Specific	624.19	382.08	382.08	10.66	22	>sp|P04264|K2C1_HUMAN Keratin, type II cytoskeletal 1 OS=Homo sapiens GN=KRT1 PE=1 SV=6	53245	JO_01.9835.9835.3	controllerType=0 controllerNumber=1 scan=9835	18.952
11189:2	1	K.QISNLQQSISDAEQR.G			858.928	2	1716.85	1716.85	0	-1	418	Specific	876.23	443.91	443.91	15.93	22	>sp|P04264|K2C1_HUMAN Keratin, type II cytoskeletal 1 OS=Homo sapiens GN=KRT1 PE=1 SV=6	53245	JO_01.9830.9830.2	controllerType=0 controllerNumber=1 scan=9830	18.948
14399:2	1	K.LNDLEDALQQAK.E			679.351	2	1357.69	1357.7	0	-0.7	444	Specific	501.46	247.74	247.74	7.23	22	>sp|P04264|K2C1_HUMAN Keratin, type II cytoskeletal 1 OS=Homo sapiens GN=KRT1 PE=1 SV=6	53245	JO_01.12277.12277.2	controllerType=0 controllerNumber=1 scan=12277	20.8937
22808:2	1	K.LALDLEIATYR.T			639.357	2	1277.71	1277.71	0	-2.2	473	Specific	666.4	287.21	287.21	11.29	22	>sp|P04264|K2C1_HUMAN Keratin, type II cytoskeletal 1 OS=Homo sapiens GN=KRT1 PE=1 SV=6	53245	JO_01.18748.18748.2	controllerType=0 controllerNumber=1 scan=18748	26.3224
04691:2	1	R.TLLEGEESR.M			517.262	2	1033.52	1033.52	0	0.6	484	Specific	430.02	65.83	65.83	4.83	22	>sp|P04264|K2C1_HUMAN Keratin, type II cytoskeletal 1 OS=Homo sapiens GN=KRT1 PE=1 SV=6	53245	JO_01.4954.4954.2	controllerType=0 controllerNumber=1 scan=4954	14.9465
04297:2	1	R.TLLEGEESR.M			517.261	2	1033.52	1033.52	0	-0.7	484	Specific	434.28	51.83	51.83	4.5	22	>sp|P04264|K2C1_HUMAN Keratin, type II cytoskeletal 1 OS=Homo sapiens GN=KRT1 PE=1 SV=6	53245	JO_01.4671.4671.2	controllerType=0 controllerNumber=1 scan=4671	14.7364
04327:2	1	R.TLLEGEESR.M			517.261	2	1033.52	1033.52	0	-0.7	484	Specific	451.2	67.49	67.49	4.61	22	>sp|P04264|K2C1_HUMAN Keratin, type II cytoskeletal 1 OS=Homo sapiens GN=KRT1 PE=1 SV=6	53245	JO_01.4690.4690.2	controllerType=0 controllerNumber=1 scan=4690	14.7498
04113:2	1	R.TLLEGEESR.M			517.261	2	1033.51	1033.52	0	-1.5	484	Specific	515.9	90.6	90.6	6.21	22	>sp|P04264|K2C1_HUMAN Keratin, type II cytoskeletal 1 OS=Homo sapiens GN=KRT1 PE=1 SV=6	53245	JO_01.4531.4531.2	controllerType=0 controllerNumber=1 scan=4531	14.6335
03777:2	1	R.TLLEGEESR.M			517.261	2	1033.51	1033.52	0	-1.9	484	Specific	520.57	69.29	69.29	6.51	22	>sp|P04264|K2C1_HUMAN Keratin, type II cytoskeletal 1 OS=Homo sapiens GN=KRT1 PE=1 SV=6	53245	JO_01.4270.4270.2	controllerType=0 controllerNumber=1 scan=4270	14.4297
03933:2	1	R.TLLEGEESR.M			517.261	2	1033.51	1033.52	0	-1.6	484	Specific	561.37	136.87	136.87	7.11	22	>sp|P04264|K2C1_HUMAN Keratin, type II cytoskeletal 1 OS=Homo sapiens GN=KRT1 PE=1 SV=6	53245	JO_01.4396.4396.2	controllerType=0 controllerNumber=1 scan=4396	14.5299
08656:3	1	R.M[+15.995]SGEC[+57.021]APNVSVSVSTSHTTISGGGSR.G		C[+57], M[+16]	861.057	3	2581.16	2581.16	0	-1.7	493	Specific	975.5	630.36	630.36	17.99	22	>sp|P04264|K2C1_HUMAN Keratin, type II cytoskeletal 1 OS=Homo sapiens GN=KRT1 PE=1 SV=6	53245	JO_01.7927.7927.3	controllerType=0 controllerNumber=1 scan=7927	17.2374
02579:3	1	R.GSYGSGGSSYGSGGGSYGSGGGGGGHGSYGSGSSSGGYR.G			1104.77	3	3312.31	3312.31	0	-0.5	550	Specific	1032.76	488.96	488.96	18.46	22	>sp|P04264|K2C1_HUMAN Keratin, type II cytoskeletal 1 OS=Homo sapiens GN=KRT1 PE=1 SV=6	53245	JO_01.3207.3207.3	controllerType=0 controllerNumber=1 scan=3207	13.474
15099:2	2	K.GSLGGGFSSGGFSGGSFSR.G			854.389	2	1707.77	1707.77	0	-0.5	41	Specific	558.63	322.58	322.58	7.67	25	>sp|P13645|K1C10_HUMAN Keratin, type I cytoskeletal 10 OS=Homo sapiens GN=KRT10 PE=1 SV=6	54112	JO_01.12852.12852.2	controllerType=0 controllerNumber=1 scan=12852	21.3658
18287:2	2	R.GSSGGGC[+57.021]FGGSSGGYGGLGGFGGGSFR.G		C[+57]	1171.99	2	2342.97	2342.98	0	-4.4	60	Specific	764.64	499.48	499.48	13.41	25	>sp|P13645|K1C10_HUMAN Keratin, type I cytoskeletal 10 OS=Homo sapiens GN=KRT10 PE=1 SV=6	54112	JO_01.15223.15223.2	controllerType=0 controllerNumber=1 scan=15223	23.2677
04762:2	2	R.LASYLDK.V			405.223	2	809.439	809.44	0	-1.9	157	Specific	408.45	97.62	97.62	3.34	25	>sp|P13645|K1C10_HUMAN Keratin, type I cytoskeletal 10 OS=Homo sapiens GN=KRT10 PE=1 SV=6	54112	JO_01.5007.5007.2	controllerType=0 controllerNumber=1 scan=5007	14.9878
04435:2	2	R.LASYLDK.V			405.223	2	809.438	809.44	0	-2.2	157	Specific	425.76	13.39	13.39	2.67	25	>sp|P13645|K1C10_HUMAN Keratin, type I cytoskeletal 10 OS=Homo sapiens GN=KRT10 PE=1 SV=6	54112	JO_01.4768.4768.2	controllerType=0 controllerNumber=1 scan=4768	14.8059
07528:2	2	R.ALEESNYELEGK.I			691.327	2	1381.65	1381.65	0	-1.4	166	Specific	561.56	213.14	213.14	7.89	25	>sp|P13645|K1C10_HUMAN Keratin, type I cytoskeletal 10 OS=Homo sapiens GN=KRT10 PE=1 SV=6	54112	JO_01.7047.7047.2	controllerType=0 controllerNumber=1 scan=7047	16.4991
07352:2	2	R.ALEESNYELEGK.I			691.327	2	1381.65	1381.65	0	-0.7	166	Specific	607.94	272.7	272.7	10.25	25	>sp|P13645|K1C10_HUMAN Keratin, type I cytoskeletal 10 OS=Homo sapiens GN=KRT10 PE=1 SV=6	54112	JO_01.6917.6917.2	controllerType=0 controllerNumber=1 scan=6917	16.4013
27979:3	2	K.NQILNLTTDNANILLQIDNAR.L			789.752	3	2367.24	2367.26	0	-8.5	208	Specific	428.91	66.27	66.27	0.02	25	>sp|P13645|K1C10_HUMAN Keratin, type I cytoskeletal 10 OS=Homo sapiens GN=KRT10 PE=1 SV=6	54112	JO_01.22956.22956.3	controllerType=0 controllerNumber=1 scan=22956	30.7393
27763:3	2	K.NQILNLTTDNANILLQIDNAR.L			789.757	3	2367.26	2367.26	0	-3.1	208	Specific	592.73	206.46	206.46	6.76	25	>sp|P13645|K1C10_HUMAN Keratin, type I cytoskeletal 10 OS=Homo sapiens GN=KRT10 PE=1 SV=6	54112	JO_01.22765.22765.3	controllerType=0 controllerNumber=1 scan=22765	30.539
27865:3	2	K.NQILNLTTDNANILLQIDNAR.L			789.759	3	2367.26	2367.26	0	-0.5	208	Specific	612.89	401.87	401.87	10.08	25	>sp|P13645|K1C10_HUMAN Keratin, type I cytoskeletal 10 OS=Homo sapiens GN=KRT10 PE=1 SV=6	54112	JO_01.22851.22851.3	controllerType=0 controllerNumber=1 scan=22851	30.6285
27786:2	2	K.NQILNLTTDNANILLQIDNAR.L			1184.14	2	2367.26	2367.26	0	1	208	Specific	622.01	378.91	378.91	10.27	25	>sp|P13645|K1C10_HUMAN Keratin, type I cytoskeletal 10 OS=Homo sapiens GN=KRT10 PE=1 SV=6	54112	JO_01.22784.22784.2	controllerType=0 controllerNumber=1 scan=22784	30.5616
05449:2	2	R.LAADDFR.L			404.203	2	807.399	807.399	0	-1.1	229	Specific	363.67	83.55	83.55	4.03	25	>sp|P13645|K1C10_HUMAN Keratin, type I cytoskeletal 10 OS=Homo sapiens GN=KRT10 PE=1 SV=6	54112	JO_01.5512.5512.2	controllerType=0 controllerNumber=1 scan=5512	15.3644
05272:2	2	R.LAADDFR.L			404.203	2	807.399	807.399	0	-0.8	229	Specific	408.16	60.69	60.69	4.42	25	>sp|P13645|K1C10_HUMAN Keratin, type I cytoskeletal 10 OS=Homo sapiens GN=KRT10 PE=1 SV=6	54112	JO_01.5378.5378.2	controllerType=0 controllerNumber=1 scan=5378	15.2653
06086:2	2	R.LKYENEVALR.Q			617.843	2	1234.68	1234.68	0	-0.4	236	Specific	396.88	30.98	30.98	0.52	25	>sp|P13645|K1C10_HUMAN Keratin, type I cytoskeletal 10 OS=Homo sapiens GN=KRT10 PE=1 SV=6	54112	JO_01.6019.6019.2	controllerType=0 controllerNumber=1 scan=6019	15.739
06228:3	2	R.LKYENEVALR.Q			412.229	3	1234.67	1234.68	0	-4.4	236	Specific	421.66	105.78	105.78	3.41	25	>sp|P13645|K1C10_HUMAN Keratin, type I cytoskeletal 10 OS=Homo sapiens GN=KRT10 PE=1 SV=6	54112	JO_01.6122.6122.3	controllerType=0 controllerNumber=1 scan=6122	15.8174
06061:3	2	R.LKYENEVALR.Q			412.231	3	1234.68	1234.68	0	-1.4	236	Specific	449.04	166.28	166.28	5.25	25	>sp|P13645|K1C10_HUMAN Keratin, type I cytoskeletal 10 OS=Homo sapiens GN=KRT10 PE=1 SV=6	54112	JO_01.6002.6002.3	controllerType=0 controllerNumber=1 scan=6002	15.7252
04353:2	2	K.YENEVALR.Q			497.253	2	993.498	993.5	0	-2.1	238	Specific	433.07	128.28	128.28	5.24	25	>sp|P13645|K1C10_HUMAN Keratin, type I cytoskeletal 10 OS=Homo sapiens GN=KRT10 PE=1 SV=6	54112	JO_01.4712.4712.2	controllerType=0 controllerNumber=1 scan=4712	14.7659
04178:2	2	K.YENEVALR.Q			497.252	2	993.497	993.5	0	-2.6	238	Specific	444.59	97.91	97.91	5.15	25	>sp|P13645|K1C10_HUMAN Keratin, type I cytoskeletal 10 OS=Homo sapiens GN=KRT10 PE=1 SV=6	54112	JO_01.4582.4582.2	controllerType=0 controllerNumber=1 scan=4582	14.6677
06847:3	2	R.QSVEADINGLRR.V			453.243	3	1357.72	1357.72	0	-2.1	246	Specific	654.54	295.02	295.02	10.97	25	>sp|P13645|K1C10_HUMAN Keratin, type I cytoskeletal 10 OS=Homo sapiens GN=KRT10 PE=1 SV=6	54112	JO_01.6550.6550.3	controllerType=0 controllerNumber=1 scan=6550	16.135
14147:2	2	R.VLDELTLTK.A			516.302	2	1031.6	1031.6	0	-1.6	258	Specific	398.81	57.95	57.95	3.97	25	>sp|P13645|K1C10_HUMAN Keratin, type I cytoskeletal 10 OS=Homo sapiens GN=KRT10 PE=1 SV=6	54112	JO_01.12076.12076.2	controllerType=0 controllerNumber=1 scan=12076	20.7325
14011:2	2	R.VLDELTLTK.A			516.302	2	1031.6	1031.6	0	-1.5	258	Specific	514.3	160.6	160.6	6.85	25	>sp|P13645|K1C10_HUMAN Keratin, type I cytoskeletal 10 OS=Homo sapiens GN=KRT10 PE=1 SV=6	54112	JO_01.11953.11953.2	controllerType=0 controllerNumber=1 scan=11953	20.6433
30591:3	2	K.ADLEM[+15.995]QIESLTEELAYLK.K		M[+16]	704.684	3	2112.04	2112.04	0	-1.8	267	Specific	419.45	101.94	101.94	3.43	25	>sp|P13645|K1C10_HUMAN Keratin, type I cytoskeletal 10 OS=Homo sapiens GN=KRT10 PE=1 SV=6	54112	JO_01.25142.25142.3	controllerType=0 controllerNumber=1 scan=25142	32.9888
30551:3	2	K.ADLEM[+15.995]QIESLTEELAYLK.K		M[+16]	704.684	3	2112.04	2112.04	0	-1.7	267	Specific	552.62	195.81	195.81	6.62	25	>sp|P13645|K1C10_HUMAN Keratin, type I cytoskeletal 10 OS=Homo sapiens GN=KRT10 PE=1 SV=6	54112	JO_01.25108.25108.3	controllerType=0 controllerNumber=1 scan=25108	32.951
30553:2	2	K.ADLEM[+15.995]QIESLTEELAYLK.K		M[+16]	1056.52	2	2112.04	2112.04	0	-0.1	267	Specific	573.98	238.44	238.44	8.11	25	>sp|P13645|K1C10_HUMAN Keratin, type I cytoskeletal 10 OS=Homo sapiens GN=KRT10 PE=1 SV=6	54112	JO_01.25111.25111.2	controllerType=0 controllerNumber=1 scan=25111	32.9558
24451:3	2	R.NVSTGDVNVEM[+15.995]NAAPGVDLTQLLNNM[+15.995]R.S		M[+16]*2	968.798	3	2904.38	2904.38	0	-0.9	296	Specific	560.77	236.64	236.64	6.49	25	>sp|P13645|K1C10_HUMAN Keratin, type I cytoskeletal 10 OS=Homo sapiens GN=KRT10 PE=1 SV=6	54112	JO_01.20099.20099.3	controllerType=0 controllerNumber=1 scan=20099	27.67
03405:2	2	R.SQYEQLAEQNR.K			683.323	2	1365.64	1365.64	0	-1	323	Specific	486.43	226.07	226.07	6.7	25	>sp|P13645|K1C10_HUMAN Keratin, type I cytoskeletal 10 OS=Homo sapiens GN=KRT10 PE=1 SV=6	54112	JO_01.3907.3907.2	controllerType=0 controllerNumber=1 scan=3907	14.0816
00850:3	2	R.SQYEQLAEQNRK.D			498.582	3	1493.73	1493.73	0	-1.4	323	Specific	358.43	159.61	159.61	4.02	25	>sp|P13645|K1C10_HUMAN Keratin, type I cytoskeletal 10 OS=Homo sapiens GN=KRT10 PE=1 SV=6	54112	JO_01.1795.1795.2	controllerType=0 controllerNumber=1 scan=1795	12.2899
12780:2	2	K.DAEAWFNEK.S			555.248	2	1109.49	1109.49	0	-1.4	335	Specific	443.94	110.92	110.92	5.22	25	>sp|P13645|K1C10_HUMAN Keratin, type I cytoskeletal 10 OS=Homo sapiens GN=KRT10 PE=1 SV=6	54112	JO_01.11015.11015.2	controllerType=0 controllerNumber=1 scan=11015	19.9009
21325:2	2	K.ELTTEIDNNIEQISSYK.S			998.98	2	1996.95	1996.97	0	-9.5	346	Specific	349.32	117.49	117.49	2.17	25	>sp|P13645|K1C10_HUMAN Keratin, type I cytoskeletal 10 OS=Homo sapiens GN=KRT10 PE=1 SV=6	54112	JO_01.17592.17592.2	controllerType=0 controllerNumber=1 scan=17592	25.2664
20631:2	2	K.ELTTEIDNNIEQISSYK.S			998.993	2	1996.98	1996.97	0	4.3	346	Specific	480.28	210.94	210.94	6.18	25	>sp|P13645|K1C10_HUMAN Keratin, type I cytoskeletal 10 OS=Homo sapiens GN=KRT10 PE=1 SV=6	54112	JO_01.16988.16988.2	controllerType=0 controllerNumber=1 scan=16988	24.7363
04928:2	2	K.SEITELR.R			424.229	2	847.451	847.452	0	-1.3	363	Specific	426.79	19.51	19.51	3.95	25	>sp|P13645|K1C10_HUMAN Keratin, type I cytoskeletal 10 OS=Homo sapiens GN=KRT10 PE=1 SV=6	54112	JO_01.5128.5128.2	controllerType=0 controllerNumber=1 scan=5128	15.0734
04702:2	2	K.SEITELR.R			424.229	2	847.451	847.452	0	-1.2	363	Specific	427.53	28.12	28.12	3.96	25	>sp|P13645|K1C10_HUMAN Keratin, type I cytoskeletal 10 OS=Homo sapiens GN=KRT10 PE=1 SV=6	54112	JO_01.4963.4963.2	controllerType=0 controllerNumber=1 scan=4963	14.9535
01827:2	2	K.SEITELRR.N			502.279	2	1003.55	1003.55	0	-3.4	363	Specific	380.87	5.48	5.48	0	25	>sp|P13645|K1C10_HUMAN Keratin, type I cytoskeletal 10 OS=Homo sapiens GN=KRT10 PE=1 SV=6	54112	JO_01.2635.2635.3	controllerType=0 controllerNumber=1 scan=2635	13.0029
26073:3	2	R.NVQALEIELQSQLALK.Q			599.675	3	1797.01	1797.01	0	-0.4	371	Specific	432.09	219.55	219.55	5.12	25	>sp|P13645|K1C10_HUMAN Keratin, type I cytoskeletal 10 OS=Homo sapiens GN=KRT10 PE=1 SV=6	54112	JO_01.21398.21398.3	controllerType=0 controllerNumber=1 scan=21398	29.066
25956:2	2	R.NVQALEIELQSQLALK.Q			899.01	2	1797.01	1797.01	0	0.1	371	Specific	535.3	282.32	282.32	7.91	25	>sp|P13645|K1C10_HUMAN Keratin, type I cytoskeletal 10 OS=Homo sapiens GN=KRT10 PE=1 SV=6	54112	JO_01.21302.21302.2	controllerType=0 controllerNumber=1 scan=21302	28.9584
25955:3	2	R.NVQALEIELQSQLALK.Q			599.674	3	1797.01	1797.01	0	-1.5	371	Specific	564.35	288.46	288.46	7.89	25	>sp|P13645|K1C10_HUMAN Keratin, type I cytoskeletal 10 OS=Homo sapiens GN=KRT10 PE=1 SV=6	54112	JO_01.21301.21301.3	controllerType=0 controllerNumber=1 scan=21301	28.9577
10379:2	2	K.QSLEASLAETEGR.Y			695.844	2	1390.68	1390.68	0	-0.4	387	Specific	726	315.79	315.79	12.03	25	>sp|P13645|K1C10_HUMAN Keratin, type I cytoskeletal 10 OS=Homo sapiens GN=KRT10 PE=1 SV=6	54112	JO_01.9247.9247.2	controllerType=0 controllerNumber=1 scan=9247	18.4382
30454:3	2	R.YC[+57.021]VQLSQIQAQISALEEQLQQIR.A		C[+57]	916.144	3	2746.42	2746.42	0	-0.6	400	Specific	678.27	429.94	429.94	11.69	25	>sp|P13645|K1C10_HUMAN Keratin, type I cytoskeletal 10 OS=Homo sapiens GN=KRT10 PE=1 SV=6	54112	JO_01.25019.25019.3	controllerType=0 controllerNumber=1 scan=25019	32.8569
18412:2	2	R.AETEC[+57.021]QNTEYQQLLDIK.I		C[+57]	1041.99	2	2082.97	2082.96	0	3.2	423	Specific	613.99	313.64	313.64	9.48	25	>sp|P13645|K1C10_HUMAN Keratin, type I cytoskeletal 10 OS=Homo sapiens GN=KRT10 PE=1 SV=6	54112	JO_01.15319.15319.2	controllerType=0 controllerNumber=1 scan=15319	23.3467
18419:3	2	R.AETEC[+57.021]QNTEYQQLLDIK.I		C[+57]	694.991	3	2082.96	2082.96	0	-3.2	423	Specific	627.03	342.72	342.72	8.45	25	>sp|P13645|K1C10_HUMAN Keratin, type I cytoskeletal 10 OS=Homo sapiens GN=KRT10 PE=1 SV=6	54112	JO_01.15326.15326.3	controllerType=0 controllerNumber=1 scan=15326	23.3529
09315:3	2	K.IRLENEIQTYR.S			478.927	3	1434.77	1434.77	0	-1.5	440	Specific	319.66	97.32	97.32	2.67	25	>sp|P13645|K1C10_HUMAN Keratin, type I cytoskeletal 10 OS=Homo sapiens GN=KRT10 PE=1 SV=6	54112	JO_01.8477.8477.3	controllerType=0 controllerNumber=1 scan=8477	17.7625
09287:2	2	K.IRLENEIQTYR.S			717.888	2	1434.77	1434.77	0	-1.6	440	Specific	614.93	275.36	275.36	9.63	25	>sp|P13645|K1C10_HUMAN Keratin, type I cytoskeletal 10 OS=Homo sapiens GN=KRT10 PE=1 SV=6	54112	JO_01.8455.8455.2	controllerType=0 controllerNumber=1 scan=8455	17.7409
05155:2	2	R.LENEIQTYR.S			583.296	2	1165.58	1165.58	0	-0.2	442	Specific	377.97	31.84	31.84	3.23	25	>sp|P13645|K1C10_HUMAN Keratin, type I cytoskeletal 10 OS=Homo sapiens GN=KRT10 PE=1 SV=6	54112	JO_01.5293.5293.2	controllerType=0 controllerNumber=1 scan=5293	15.2011
05342:2	2	R.LENEIQTYR.S			583.295	2	1165.58	1165.58	0	-2.1	442	Specific	521.16	169.88	169.88	6.68	25	>sp|P13645|K1C10_HUMAN Keratin, type I cytoskeletal 10 OS=Homo sapiens GN=KRT10 PE=1 SV=6	54112	JO_01.5431.5431.2	controllerType=0 controllerNumber=1 scan=5431	15.304
03589:2	2	R.SLLEGEGSSGGGGR.G			631.801	2	1262.59	1262.6	0	-2.5	451	Specific	565.74	167.59	167.59	7.31	25	>sp|P13645|K1C10_HUMAN Keratin, type I cytoskeletal 10 OS=Homo sapiens GN=KRT10 PE=1 SV=6	54112	JO_01.4102.4102.2	controllerType=0 controllerNumber=1 scan=4102	14.2834
03703:2	2	R.SLLEGEGSSGGGGR.G			631.801	2	1262.6	1262.6	0	-1.5	451	Specific	579.65	198.83	198.83	7.46	25	>sp|P13645|K1C10_HUMAN Keratin, type I cytoskeletal 10 OS=Homo sapiens GN=KRT10 PE=1 SV=6	54112	JO_01.4207.4207.2	controllerType=0 controllerNumber=1 scan=4207	14.3753
03445:2	2	R.SLLEGEGSSGGGGR.G			631.803	2	1262.6	1262.6	0	0.6	451	Specific	612.95	232.83	232.83	9.64	25	>sp|P13645|K1C10_HUMAN Keratin, type I cytoskeletal 10 OS=Homo sapiens GN=KRT10 PE=1 SV=6	54112	JO_01.3950.3950.2	controllerType=0 controllerNumber=1 scan=3950	14.1298
03517:2	3	R.GFSSGSAVVSGGSR.R			627.807	2	1254.61	1254.61	0	-0.8	21	Specific	650.51	307.78	307.78	11.31	20	>sp|P35908|K22E_HUMAN Keratin, type II cytoskeletal 2 epidermal OS=Homo sapiens GN=KRT2 PE=1 SV=2	55284	JO_01.4032.4032.2	controllerType=0 controllerNumber=1 scan=4032	14.2244
04802:2	3	R.STSSFSC[+57.021]LSR.H		C[+57]	566.258	2	1131.51	1131.51	0	-1.8	36	Specific	415.94	94.74	94.74	4.73	20	>sp|P35908|K22E_HUMAN Keratin, type II cytoskeletal 2 epidermal OS=Homo sapiens GN=KRT2 PE=1 SV=2	55284	JO_01.5035.5035.2	controllerType=0 controllerNumber=1 scan=5035	15.0075
05174:2	3	R.STSSFSC[+57.021]LSR.H		C[+57]	566.259	2	1131.51	1131.51	0	1.1	36	Specific	421.85	7.08	7.08	3.17	20	>sp|P35908|K22E_HUMAN Keratin, type II cytoskeletal 2 epidermal OS=Homo sapiens GN=KRT2 PE=1 SV=2	55284	JO_01.5307.5307.2	controllerType=0 controllerNumber=1 scan=5307	15.2114
04787:2	3	R.STSSFSC[+57.021]LSR.H		C[+57]	566.258	2	1131.51	1131.51	0	-1.8	36	Specific	445.72	77.44	77.44	4.41	20	>sp|P35908|K22E_HUMAN Keratin, type II cytoskeletal 2 epidermal OS=Homo sapiens GN=KRT2 PE=1 SV=2	55284	JO_01.5024.5024.2	controllerType=0 controllerNumber=1 scan=5024	14.9996
04997:2	3	R.STSSFSC[+57.021]LSR.H		C[+57]	566.257	2	1131.51	1131.51	0	-2.1	36	Specific	516.9	206.56	206.56	6.73	20	>sp|P35908|K22E_HUMAN Keratin, type II cytoskeletal 2 epidermal OS=Homo sapiens GN=KRT2 PE=1 SV=2	55284	JO_01.5176.5176.2	controllerType=0 controllerNumber=1 scan=5176	15.1084
02492:3	3	R.HGGGGGGFGGGGFGSR.S			440.865	3	1320.58	1320.58	0	-2.8	46	Specific	465.81	234.66	234.66	5.59	20	>sp|P35908|K22E_HUMAN Keratin, type II cytoskeletal 2 epidermal OS=Homo sapiens GN=KRT2 PE=1 SV=2	55284	JO_01.3138.3138.3	controllerType=0 controllerNumber=1 scan=3138	13.4151
02310:3	3	R.HGGGGGGFGGGGFGSR.S			440.865	3	1320.58	1320.58	0	-0.9	46	Specific	522.22	226.05	226.05	7.2	20	>sp|P35908|K22E_HUMAN Keratin, type II cytoskeletal 2 epidermal OS=Homo sapiens GN=KRT2 PE=1 SV=2	55284	JO_01.3004.3004.3	controllerType=0 controllerNumber=1 scan=3004	13.3112
07584:2	3	R.SLVGLGGTK.S			416.249	2	831.491	831.493	0	-2.7	62	Specific	414.13	41.2	41.2	3.98	20	>sp|P35908|K22E_HUMAN Keratin, type II cytoskeletal 2 epidermal OS=Homo sapiens GN=KRT2 PE=1 SV=2	55284	JO_01.7085.7085.2	controllerType=0 controllerNumber=1 scan=7085	16.5239
07765:2	3	R.SLVGLGGTK.S			416.249	2	831.491	831.493	0	-3.1	62	Specific	424.37	48.3	48.3	3.3	20	>sp|P35908|K22E_HUMAN Keratin, type II cytoskeletal 2 epidermal OS=Homo sapiens GN=KRT2 PE=1 SV=2	55284	JO_01.7214.7214.2	controllerType=0 controllerNumber=1 scan=7214	16.6228
19562:2	3	K.SISISVAGGGGGFGAAGGFGGR.G			919.96	2	1838.91	1838.91	0	-0.6	71	Specific	550.28	293.7	293.7	8.42	20	>sp|P35908|K22E_HUMAN Keratin, type II cytoskeletal 2 epidermal OS=Homo sapiens GN=KRT2 PE=1 SV=2	55284	JO_01.16192.16192.2	controllerType=0 controllerNumber=1 scan=16192	24.0504
19342:2	3	R.GGGFGGGSSFGGGSGFSGGGFGGGGFGGGR.F			1200.01	2	2399.01	2399.02	0	-3.2	93	Specific	573.87	266.35	266.35	8.21	20	>sp|P35908|K22E_HUMAN Keratin, type II cytoskeletal 2 epidermal OS=Homo sapiens GN=KRT2 PE=1 SV=2	55284	JO_01.16009.16009.2	controllerType=0 controllerNumber=1 scan=16009	23.903
27946:3	3	R.FGGFGGPGGVGGLGGPGGFGPGGYPGGIHEVSVNQSLLQPLNVK.V			1364.69	3	4092.06	4092.07	0	-3.5	123	Specific	532.73	128.59	128.59	3.26	20	>sp|P35908|K22E_HUMAN Keratin, type II cytoskeletal 2 epidermal OS=Homo sapiens GN=KRT2 PE=1 SV=2	55284	JO_01.22929.22929.3	controllerType=0 controllerNumber=1 scan=22929	30.7133
27964:4	3	R.FGGFGGPGGVGGLGGPGGFGPGGYPGGIHEVSVNQSLLQPLNVK.V			1023.77	4	4092.07	4092.07	0	-0.9	123	Specific	632.73	206.17	206.17	7.38	20	>sp|P35908|K22E_HUMAN Keratin, type II cytoskeletal 2 epidermal OS=Homo sapiens GN=KRT2 PE=1 SV=2	55284	JO_01.22942.22942.4	controllerType=0 controllerNumber=1 scan=22942	30.7251
27643:4	3	R.FGGFGGPGGVGGLGGPGGFGPGGYPGGIHEVSVNQSLLQPLNVKVDPEIQNVK.A			1279.16	4	5113.61	5114.61	-1	-0.4	123	Specific	691.54	240.73	240.73	8.53	20	>sp|P35908|K22E_HUMAN Keratin, type II cytoskeletal 2 epidermal OS=Homo sapiens GN=KRT2 PE=1 SV=2	55284	JO_01.22665.22665.4	controllerType=0 controllerNumber=1 scan=22665	30.4273
04141:2	3	K.VDPEIQNVK.A			521.28	2	1041.55	1041.56	0	-4.4	167	Specific	373.74	27.7	27.7	2.66	20	>sp|P35908|K22E_HUMAN Keratin, type II cytoskeletal 2 epidermal OS=Homo sapiens GN=KRT2 PE=1 SV=2	55284	JO_01.4557.4557.2	controllerType=0 controllerNumber=1 scan=4557	14.6504
10585:2	3	K.FASFIDK.V			414.218	2	827.428	827.43	0	-1.9	189	Specific	377.29	25.17	25.17	2.1	20	>sp|P35908|K22E_HUMAN Keratin, type II cytoskeletal 2 epidermal OS=Homo sapiens GN=KRT2 PE=1 SV=2	55284	JO_01.9394.9394.2	controllerType=0 controllerNumber=1 scan=9394	18.5695
09511:2	3	R.YLDGLTAER.T			519.266	2	1037.52	1037.53	0	-2	239	Specific	463.62	137.74	137.74	5.24	20	>sp|P35908|K22E_HUMAN Keratin, type II cytoskeletal 2 epidermal OS=Homo sapiens GN=KRT2 PE=1 SV=2	55284	JO_01.8617.8617.2	controllerType=0 controllerNumber=1 scan=8617	17.887
11394:2	3	R.TAAENDFVTLK.K			604.811	2	1208.61	1208.62	0	-1.4	276	Specific	518.76	64.7	64.7	6.26	20	>sp|P35908|K22E_HUMAN Keratin, type II cytoskeletal 2 epidermal OS=Homo sapiens GN=KRT2 PE=1 SV=2	55284	JO_01.9982.9982.2	controllerType=0 controllerNumber=1 scan=9982	19.0745
26304:2	3	K.VDLLNQEIEFLK.V			730.902	2	1460.8	1460.8	0	-1.9	303	Specific	495.26	205.8	205.8	7.12	20	>sp|P35908|K22E_HUMAN Keratin, type II cytoskeletal 2 epidermal OS=Homo sapiens GN=KRT2 PE=1 SV=2	55284	JO_01.21592.21592.2	controllerType=0 controllerNumber=1 scan=21592	29.2735
26199:2	3	K.VDLLNQEIEFLK.V			730.903	2	1460.8	1460.8	0	-0.7	303	Specific	565.95	252.37	252.37	8.94	20	>sp|P35908|K22E_HUMAN Keratin, type II cytoskeletal 2 epidermal OS=Homo sapiens GN=KRT2 PE=1 SV=2	55284	JO_01.21506.21506.2	controllerType=0 controllerNumber=1 scan=21506	29.1765
26644:2	3	R.NLDLDSIIAEVK.A			665.365	2	1329.72	1329.73	0	-1.6	342	Specific	567.96	223.68	223.68	7.88	20	>sp|P35908|K22E_HUMAN Keratin, type II cytoskeletal 2 epidermal OS=Homo sapiens GN=KRT2 PE=1 SV=2	55284	JO_01.21853.21853.2	controllerType=0 controllerNumber=1 scan=21853	29.5575
03004:2	3	K.AQYEEIAQR.S			554.275	2	1107.54	1107.54	0	-0.4	354	Specific	475.92	104.59	104.59	5.96	20	>sp|P35908|K22E_HUMAN Keratin, type II cytoskeletal 2 epidermal OS=Homo sapiens GN=KRT2 PE=1 SV=2	55284	JO_01.3526.3526.2	controllerType=0 controllerNumber=1 scan=3526	13.7217
03149:2	3	K.AQYEEIAQR.S			554.276	2	1107.55	1107.54	0	1.9	354	Specific	494.7	140.9	140.9	6.32	20	>sp|P35908|K22E_HUMAN Keratin, type II cytoskeletal 2 epidermal OS=Homo sapiens GN=KRT2 PE=1 SV=2	55284	JO_01.3641.3641.2	controllerType=0 controllerNumber=1 scan=3641	13.8104
10600:2	3	K.YEELQVTVGR.H			597.311	2	1193.61	1193.62	0	-1.3	375	Specific	613.64	5.82	5.82	8.35	20	>sp|P35908|K22E_HUMAN Keratin, type II cytoskeletal 2 epidermal OS=Homo sapiens GN=KRT2 PE=1 SV=2	55284	JO_01.9406.9406.3	controllerType=0 controllerNumber=1 scan=9406	18.58
08728:2	3	K.NVQDAIADAEQR.G			665.323	2	1329.64	1329.64	0	-0.8	419	Specific	668.21	401.37	401.37	12.3	20	>sp|P35908|K22E_HUMAN Keratin, type II cytoskeletal 2 epidermal OS=Homo sapiens GN=KRT2 PE=1 SV=2	55284	JO_01.7978.7978.2	controllerType=0 controllerNumber=1 scan=7978	17.2831
15443:2	3	K.LNDLEEALQQAK.E			686.36	2	1371.71	1371.71	0	0.9	442	Specific	478.2	130.81	130.81	5.48	20	>sp|P35908|K22E_HUMAN Keratin, type II cytoskeletal 2 epidermal OS=Homo sapiens GN=KRT2 PE=1 SV=2	55284	JO_01.13117.13117.4	controllerType=0 controllerNumber=1 scan=13117	21.5787
20346:2	3	K.LALDVEIATYR.K			632.35	2	1263.69	1263.69	0	-1.6	471	Specific	566.72	185.19	185.19	7.46	20	>sp|P35908|K22E_HUMAN Keratin, type II cytoskeletal 2 epidermal OS=Homo sapiens GN=KRT2 PE=1 SV=2	55284	JO_01.16766.16766.2	controllerType=0 controllerNumber=1 scan=16766	24.5412
15693:3	3	R.M[+15.995]SGDLSSNVTVSVTSSTISSNVASK.A		M[+16]	825.402	3	2474.19	2474.19	0	0	491	Specific	522.32	161.05	161.05	3.94	20	>sp|P35908|K22E_HUMAN Keratin, type II cytoskeletal 2 epidermal OS=Homo sapiens GN=KRT2 PE=1 SV=2	55284	JO_01.13297.13297.3	controllerType=0 controllerNumber=1 scan=13297	21.7265
07201:2	4	R.QFSSSYLSR.S			537.764	2	1074.52	1074.52	0	-1.2	5	Specific	417.28	16.93	16.93	3.38	14	>sp|P35527|K1C9_HUMAN Keratin, type I cytoskeletal 9 OS=Homo sapiens GN=KRT9 PE=1 SV=3	55243	JO_01.6803.6803.2	controllerType=0 controllerNumber=1 scan=6803	16.3169
08364:2	4	K.VQALEEANNDLENK.I			793.886	2	1586.77	1586.77	0	-0.2	171	Specific	320.67	80.72	80.72	3.36	14	>sp|P35527|K1C9_HUMAN Keratin, type I cytoskeletal 9 OS=Homo sapiens GN=KRT9 PE=1 SV=3	55243	JO_01.7723.7723.2	controllerType=0 controllerNumber=1 scan=7723	17.0596
08249:2	4	K.VQALEEANNDLENK.I			793.885	2	1586.76	1586.77	0	-2	171	Specific	493.44	225.16	225.16	7.12	14	>sp|P35527|K1C9_HUMAN Keratin, type I cytoskeletal 9 OS=Homo sapiens GN=KRT9 PE=1 SV=3	55243	JO_01.7600.7600.2	controllerType=0 controllerNumber=1 scan=7600	16.9428
06910:2	4	K.IQDWYDK.K			484.229	2	967.451	967.452	0	-1.2	185	Specific	314.82	7.6	7.6	0.09	14	>sp|P35527|K1C9_HUMAN Keratin, type I cytoskeletal 9 OS=Homo sapiens GN=KRT9 PE=1 SV=3	55243	JO_01.6596.6596.2	controllerType=0 controllerNumber=1 scan=6596	16.1701
28393:3	4	K.NYSPYYNTIDDLKDQIVDLTVGNNK.T			968.145	3	2902.42	2902.41	0	3.4	200	Specific	625.55	308.1	308.1	7.39	14	>sp|P35527|K1C9_HUMAN Keratin, type I cytoskeletal 9 OS=Homo sapiens GN=KRT9 PE=1 SV=3	55243	JO_01.23295.23295.3	controllerType=0 controllerNumber=1 scan=23295	31.1084
28284:3	4	K.NYSPYYNTIDDLKDQIVDLTVGNNK.T			968.14	3	2902.4	2902.41	0	-2.1	200	Specific	772.23	448.14	448.14	12.76	14	>sp|P35527|K1C9_HUMAN Keratin, type I cytoskeletal 9 OS=Homo sapiens GN=KRT9 PE=1 SV=3	55243	JO_01.23201.23201.3	controllerType=0 controllerNumber=1 scan=23201	31.0011
12999:2	4	K.TLLDIDNTR.M			530.784	2	1060.56	1060.56	0	-2.3	225	Specific	444.3	19.07	19.07	3.22	14	>sp|P35527|K1C9_HUMAN Keratin, type I cytoskeletal 9 OS=Homo sapiens GN=KRT9 PE=1 SV=3	55243	JO_01.11183.11183.2	controllerType=0 controllerNumber=1 scan=11183	20.0288
12601:2	4	K.TLLDIDNTR.M			530.784	2	1060.56	1060.56	0	-2.3	225	Specific	444.43	65.57	65.57	5.06	14	>sp|P35527|K1C9_HUMAN Keratin, type I cytoskeletal 9 OS=Homo sapiens GN=KRT9 PE=1 SV=3	55243	JO_01.10884.10884.2	controllerType=0 controllerNumber=1 scan=10884	19.7983
12403:2	4	K.TLLDIDNTR.M			530.784	2	1060.56	1060.56	0	-2	225	Specific	571.1	190.66	190.66	7.41	14	>sp|P35527|K1C9_HUMAN Keratin, type I cytoskeletal 9 OS=Homo sapiens GN=KRT9 PE=1 SV=3	55243	JO_01.10733.10733.2	controllerType=0 controllerNumber=1 scan=10733	19.6774
07391:2	4	R.M[+15.995]TLDDFR.I		M[+16]	457.207	2	913.406	913.408	0	-2.9	234	Specific	319.63	26.48	26.48	0.04	14	>sp|P35527|K1C9_HUMAN Keratin, type I cytoskeletal 9 OS=Homo sapiens GN=KRT9 PE=1 SV=3	55243	JO_01.6947.6947.2	controllerType=0 controllerNumber=1 scan=6947	16.4228
07054:2	4	R.M[+15.995]TLDDFR.I		M[+16]	457.206	2	913.405	913.408	0	-3.2	234	Specific	332.05	46.22	46.22	1.44	14	>sp|P35527|K1C9_HUMAN Keratin, type I cytoskeletal 9 OS=Homo sapiens GN=KRT9 PE=1 SV=3	55243	JO_01.6695.6695.2	controllerType=0 controllerNumber=1 scan=6695	16.2399
07216:2	4	R.M[+15.995]TLDDFR.I		M[+16]	457.207	2	913.407	913.408	0	-1.4	234	Specific	364.56	105.29	105.29	4.12	14	>sp|P35527|K1C9_HUMAN Keratin, type I cytoskeletal 9 OS=Homo sapiens GN=KRT9 PE=1 SV=3	55243	JO_01.6816.6816.2	controllerType=0 controllerNumber=1 scan=6816	16.3266
08952:2	4	R.QVLDNLTM[+15.995]EK.S		M[+16]	603.806	2	1206.6	1206.6	0	0.8	262	Specific	494.27	204.11	204.11	6.33	14	>sp|P35527|K1C9_HUMAN Keratin, type I cytoskeletal 9 OS=Homo sapiens GN=KRT9 PE=1 SV=3	55243	JO_01.8176.8176.2	controllerType=0 controllerNumber=1 scan=8176	17.4719
28064:2	4	K.SDLEM[+15.995]QYETLQEELM[+15.995]ALK.K		M[+16]*2	1102.01	2	2203.01	2203.01	0	-2.2	272	Specific	312.81	130.43	130.43	2.64	14	>sp|P35527|K1C9_HUMAN Keratin, type I cytoskeletal 9 OS=Homo sapiens GN=KRT9 PE=1 SV=3	55243	JO_01.23027.23027.2	controllerType=0 controllerNumber=1 scan=23027	30.8201
23604:3	4	K.DIENQYETQITQIEHEVSSSGQEVQSSAK.E			1088.84	3	3264.52	3264.51	0	0.7	340	Specific	755.75	353.54	353.54	11.84	14	>sp|P35527|K1C9_HUMAN Keratin, type I cytoskeletal 9 OS=Homo sapiens GN=KRT9 PE=1 SV=3	55243	JO_01.19416.19416.3	controllerType=0 controllerNumber=1 scan=19416	26.9746
19793:2	4	R.HGVQELEIELQSQLSK.K			919.488	2	1837.97	1837.97	0	2.2	375	Specific	610.25	351.42	351.42	9.61	14	>sp|P35527|K1C9_HUMAN Keratin, type I cytoskeletal 9 OS=Homo sapiens GN=KRT9 PE=1 SV=3	55243	JO_01.16359.16359.2	controllerType=0 controllerNumber=1 scan=16359	24.1894
19784:3	4	R.HGVQELEIELQSQLSK.K			613.326	3	1837.96	1837.97	0	-1.9	375	Specific	612.74	362.31	362.31	10.52	14	>sp|P35527|K1C9_HUMAN Keratin, type I cytoskeletal 9 OS=Homo sapiens GN=KRT9 PE=1 SV=3	55243	JO_01.16353.16353.3	controllerType=0 controllerNumber=1 scan=16353	24.1855
30068:3	4	R.YC[+57.021]GQLQM[+15.995]IQEQISNLEAQITDVR.Q		C[+57], M[+16]	918.445	3	2753.32	2753.32	0	-1	405	Specific	564.55	254.87	254.87	6.64	14	>sp|P35527|K1C9_HUMAN Keratin, type I cytoskeletal 9 OS=Homo sapiens GN=KRT9 PE=1 SV=3	55243	JO_01.24676.24676.3	controllerType=0 controllerNumber=1 scan=24676	32.5231
23319:3	4	R.QEIEC[+57.021]QNQEYSLLLSIK.M		C[+57]	699.016	3	2095.03	2095.04	0	-1.5	428	Specific	522.99	201.91	201.91	6.15	14	>sp|P35527|K1C9_HUMAN Keratin, type I cytoskeletal 9 OS=Homo sapiens GN=KRT9 PE=1 SV=3	55243	JO_01.19146.19146.3	controllerType=0 controllerNumber=1 scan=19146	26.6836
15441:3	4	K.EIETYHNLLEGGQEDFESSGAGK.I			837.381	3	2510.13	2510.13	0	-0.8	450	Specific	583.55	301.41	301.41	7.17	14	>sp|P35527|K1C9_HUMAN Keratin, type I cytoskeletal 9 OS=Homo sapiens GN=KRT9 PE=1 SV=3	55243	JO_01.13116.13116.3	controllerType=0 controllerNumber=1 scan=13116	21.5782
15419:3	4	K.EIETYHNLLEGGQEDFESSGAGK.I			837.38	3	2510.12	2510.13	0	-2.7	450	Specific	647.83	324.09	324.09	9.05	14	>sp|P35527|K1C9_HUMAN Keratin, type I cytoskeletal 9 OS=Homo sapiens GN=KRT9 PE=1 SV=3	55243	JO_01.13099.13099.3	controllerType=0 controllerNumber=1 scan=13099	21.564
02670:3	4	R.GGSGGSHGGGSGFGGESGGSYGGGEEASGSGGGYGGGSGK.S			1075.1	3	3223.28	3223.28	0	-0.1	580	Specific	963.22	713.11	713.11	17.46	14	>sp|P35527|K1C9_HUMAN Keratin, type I cytoskeletal 9 OS=Homo sapiens GN=KRT9 PE=1 SV=3	55243	JO_01.3270.3270.3	controllerType=0 controllerNumber=1 scan=3270	13.5224
20096:2	5	-.LKC[+57.021]NQLIPPFWK.T		C[+57]	772.428	2	1543.85	1543.85	0	2.9	1	NRagged	398.4	58.45	58.45	2.53	8	>pdb|1TGX|C Chain C, X-Ray Structure At 1.55 A Of Toxin Gamma, A Cardiotoxin From Naja Nigricollis Venom. Crystal Packing Reveals A Model For Insertion Into Membranes	4	JO_01.16578.16578.2	controllerType=0 controllerNumber=1 scan=16578	24.3769
23217:3	5	K.C[+57.021]NQLIPPFWK.T		C[+57]	434.893	3	1302.67	1302.67	0	-0.8	3	Specific	403.75	126.48	126.48	4.32	8	>pdb|1TGX|C Chain C, X-Ray Structure At 1.55 A Of Toxin Gamma, A Cardiotoxin From Naja Nigricollis Venom. Crystal Packing Reveals A Model For Insertion Into Membranes	4	JO_01.19062.19062.3	controllerType=0 controllerNumber=1 scan=19062	26.6046
23634:2	5	K.C[+57.021]NQLIPPFWK.T		C[+57]	651.838	2	1302.67	1302.67	0	1.2	3	Specific	478.93	196.96	196.96	5.63	8	>pdb|1TGX|C Chain C, X-Ray Structure At 1.55 A Of Toxin Gamma, A Cardiotoxin From Naja Nigricollis Venom. Crystal Packing Reveals A Model For Insertion Into Membranes	4	JO_01.19440.19440.2	controllerType=0 controllerNumber=1 scan=19440	26.9981
23387:2	5	K.C[+57.021]NQLIPPFWK.T		C[+57]	651.837	2	1302.67	1302.67	0	0.3	3	Specific	485.33	231.6	231.6	7.72	8	>pdb|1TGX|C Chain C, X-Ray Structure At 1.55 A Of Toxin Gamma, A Cardiotoxin From Naja Nigricollis Venom. Crystal Packing Reveals A Model For Insertion Into Membranes	4	JO_01.19217.19217.2	controllerType=0 controllerNumber=1 scan=19217	26.7577
23478:2	5	K.C[+57.021]NQLIPPFWK.T		C[+57]	651.838	2	1302.67	1302.67	0	2.1	3	Specific	508.35	207.78	207.78	6.69	8	>pdb|1TGX|C Chain C, X-Ray Structure At 1.55 A Of Toxin Gamma, A Cardiotoxin From Naja Nigricollis Venom. Crystal Packing Reveals A Model For Insertion Into Membranes	4	JO_01.19313.19313.2	controllerType=0 controllerNumber=1 scan=19313	26.8699
23295:2	5	K.C[+57.021]NQLIPPFWK.T		C[+57]	651.836	2	1302.66	1302.67	0	-1.2	3	Specific	629.5	300.85	300.85	10.31	8	>pdb|1TGX|C Chain C, X-Ray Structure At 1.55 A Of Toxin Gamma, A Cardiotoxin From Naja Nigricollis Venom. Crystal Packing Reveals A Model For Insertion Into Membranes	4	JO_01.19128.19128.2	controllerType=0 controllerNumber=1 scan=19128	26.6683
23152:2	5	K.C[+57.021]NQLIPPFWK.T		C[+57]	651.836	2	1302.66	1302.67	0	-1.4	3	Specific	684.48	334.77	334.77	11.46	8	>pdb|1TGX|C Chain C, X-Ray Structure At 1.55 A Of Toxin Gamma, A Cardiotoxin From Naja Nigricollis Venom. Crystal Packing Reveals A Model For Insertion Into Membranes	4	JO_01.19011.19011.2	controllerType=0 controllerNumber=1 scan=19011	26.5565
17640:2	5	K.C[+57.021]NQLIPPFW[+15.995]K.T		C[+57], W[+16]	659.833	2	1318.66	1318.66	0	-2.2	3	Specific	355.94	34.01	34.01	0.85	8	>pdb|1TGX|C Chain C, X-Ray Structure At 1.55 A Of Toxin Gamma, A Cardiotoxin From Naja Nigricollis Venom. Crystal Packing Reveals A Model For Insertion Into Membranes	4	JO_01.14738.14738.2	controllerType=0 controllerNumber=1 scan=14738	22.8764
22110:2	5	K.C[+57.021]NQLIPPFW[+15.995]K.T		C[+57], W[+16]	659.832	2	1318.66	1318.66	0	-2.8	3	Specific	404.35	101.29	101.29	3.24	8	>pdb|1TGX|C Chain C, X-Ray Structure At 1.55 A Of Toxin Gamma, A Cardiotoxin From Naja Nigricollis Venom. Crystal Packing Reveals A Model For Insertion Into Membranes	4	JO_01.18231.18231.3	controllerType=0 controllerNumber=1 scan=18231	25.8379
17432:2	5	K.C[+57.021]NQLIPPFW[+15.995]K.T		C[+57], W[+16]	659.833	2	1318.66	1318.66	0	-2	3	Specific	515.34	208.71	208.71	7.15	8	>pdb|1TGX|C Chain C, X-Ray Structure At 1.55 A Of Toxin Gamma, A Cardiotoxin From Naja Nigricollis Venom. Crystal Packing Reveals A Model For Insertion Into Membranes	4	JO_01.14587.14587.2	controllerType=0 controllerNumber=1 scan=14587	22.7598
22345:2	5	K.C[+57.021]NQLIPPFW[+15.995]K.T		C[+57], W[+16]	659.832	2	1318.66	1318.66	0	-3.9	3	Specific	516.99	191.99	191.99	6.24	8	>pdb|1TGX|C Chain C, X-Ray Structure At 1.55 A Of Toxin Gamma, A Cardiotoxin From Naja Nigricollis Venom. Crystal Packing Reveals A Model For Insertion Into Membranes	4	JO_01.18410.18410.2	controllerType=0 controllerNumber=1 scan=18410	26.0062
22188:2	5	K.C[+57.021]NQLIPPFW[+15.995]K.T		C[+57], W[+16]	659.834	2	1318.66	1318.66	0	-0.9	3	Specific	520.2	160.8	160.8	6.92	8	>pdb|1TGX|C Chain C, X-Ray Structure At 1.55 A Of Toxin Gamma, A Cardiotoxin From Naja Nigricollis Venom. Crystal Packing Reveals A Model For Insertion Into Membranes	4	JO_01.18290.18290.2	controllerType=0 controllerNumber=1 scan=18290	25.8917
20724:2	5	K.C[+57.021]NQLIPPFW[+15.995]K.T		C[+57], W[+16]	659.834	2	1318.66	1318.66	0	-1	3	Specific	568.04	216.28	216.28	7.89	8	>pdb|1TGX|C Chain C, X-Ray Structure At 1.55 A Of Toxin Gamma, A Cardiotoxin From Naja Nigricollis Venom. Crystal Packing Reveals A Model For Insertion Into Membranes	4	JO_01.17056.17056.2	controllerType=0 controllerNumber=1 scan=17056	24.7909
20900:2	5	K.C[+57.021]NQLIPPFW[+15.995]K.T		C[+57], W[+16]	659.833	2	1318.66	1318.66	0	-1.9	3	Specific	577.29	227.39	227.39	7.98	8	>pdb|1TGX|C Chain C, X-Ray Structure At 1.55 A Of Toxin Gamma, A Cardiotoxin From Naja Nigricollis Venom. Crystal Packing Reveals A Model For Insertion Into Membranes	4	JO_01.17198.17198.2	controllerType=0 controllerNumber=1 scan=17198	24.9094
05639:2	5	R.AAPM[+15.995]VPVK.R		M[+16]	414.736	2	828.464	828.465	0	-0.5	28	Specific	270.05	0.96	0.96	0.05	8	>pdb|1TGX|C Chain C, X-Ray Structure At 1.55 A Of Toxin Gamma, A Cardiotoxin From Naja Nigricollis Venom. Crystal Packing Reveals A Model For Insertion Into Membranes	4	JO_01.5672.5672.2	controllerType=0 controllerNumber=1 scan=5672	15.4808
03347:2	5	R.AAPM[+15.995]VPVK.R		M[+16]	414.736	2	828.464	828.465	0	-1	28	Specific	315.84	5.58	5.58	2.94	8	>pdb|1TGX|C Chain C, X-Ray Structure At 1.55 A Of Toxin Gamma, A Cardiotoxin From Naja Nigricollis Venom. Crystal Packing Reveals A Model For Insertion Into Membranes	4	JO_01.3845.3845.2	controllerType=0 controllerNumber=1 scan=3845	14.015
07406:2	5	R.AAPM[+15.995]VPVK.R		M[+16]	414.735	2	828.462	828.465	0	-2.9	28	Specific	321.26	7.7	7.7	0.19	8	>pdb|1TGX|C Chain C, X-Ray Structure At 1.55 A Of Toxin Gamma, A Cardiotoxin From Naja Nigricollis Venom. Crystal Packing Reveals A Model For Insertion Into Membranes	4	JO_01.6958.6958.2	controllerType=0 controllerNumber=1 scan=6958	16.4307
03425:2	5	R.AAPM[+15.995]VPVK.R		M[+16]	414.736	2	828.464	828.465	0	-1	28	Specific	322.31	12.97	12.97	3.13	8	>pdb|1TGX|C Chain C, X-Ray Structure At 1.55 A Of Toxin Gamma, A Cardiotoxin From Naja Nigricollis Venom. Crystal Packing Reveals A Model For Insertion Into Membranes	4	JO_01.3927.3927.2	controllerType=0 controllerNumber=1 scan=3927	14.103
04543:2	5	R.AAPM[+15.995]VPVK.R		M[+16]	414.735	2	828.463	828.465	0	-1.7	28	Specific	325.73	11.8	11.8	1.36	8	>pdb|1TGX|C Chain C, X-Ray Structure At 1.55 A Of Toxin Gamma, A Cardiotoxin From Naja Nigricollis Venom. Crystal Packing Reveals A Model For Insertion Into Membranes	4	JO_01.4850.4850.2	controllerType=0 controllerNumber=1 scan=4850	14.872
02031:2	5	R.AAPMVPVKR.G			484.791	2	968.574	968.571	0	3	28	Specific	388.95	92.68	92.68	4.46	8	>pdb|1TGX|C Chain C, X-Ray Structure At 1.55 A Of Toxin Gamma, A Cardiotoxin From Naja Nigricollis Venom. Crystal Packing Reveals A Model For Insertion Into Membranes	4	JO_01.2772.2772.2	controllerType=0 controllerNumber=1 scan=2772	13.1168
00837:2	5	R.AAPM[+15.995]VPVKR.G		M[+16]	492.787	2	984.566	984.566	0	0.5	28	Specific	168.7	63.16	63.16	0.34	8	>pdb|1TGX|C Chain C, X-Ray Structure At 1.55 A Of Toxin Gamma, A Cardiotoxin From Naja Nigricollis Venom. Crystal Packing Reveals A Model For Insertion Into Membranes	4	JO_01.1787.1787.2	controllerType=0 controllerNumber=1 scan=1787	12.2871
02724:2	5	R.AAPM[+15.995]VPVKR.G		M[+16]	492.786	2	984.564	984.566	0	-1.7	28	Specific	349.84	66.76	66.76	3.25	8	>pdb|1TGX|C Chain C, X-Ray Structure At 1.55 A Of Toxin Gamma, A Cardiotoxin From Naja Nigricollis Venom. Crystal Packing Reveals A Model For Insertion Into Membranes	4	JO_01.3312.3312.2	controllerType=0 controllerNumber=1 scan=3312	13.5568
02335:2	5	R.AAPM[+15.995]VPVKR.G		M[+16]	492.787	2	984.566	984.566	0	0.3	28	Specific	358.47	19.57	19.57	2.23	8	>pdb|1TGX|C Chain C, X-Ray Structure At 1.55 A Of Toxin Gamma, A Cardiotoxin From Naja Nigricollis Venom. Crystal Packing Reveals A Model For Insertion Into Membranes	4	JO_01.3026.3026.2	controllerType=0 controllerNumber=1 scan=3026	13.3272
01333:2	5	R.AAPM[+15.995]VPVKR.G		M[+16]	492.787	2	984.566	984.566	0	0.2	28	Specific	389.5	113.24	113.24	5.37	8	>pdb|1TGX|C Chain C, X-Ray Structure At 1.55 A Of Toxin Gamma, A Cardiotoxin From Naja Nigricollis Venom. Crystal Packing Reveals A Model For Insertion Into Membranes	4	JO_01.2231.2231.2	controllerType=0 controllerNumber=1 scan=2231	12.6644
01884:2	5	R.AAPM[+15.995]VPVKR.G		M[+16]	492.786	2	984.564	984.566	0	-2.2	28	Specific	399.53	36.28	36.28	4.02	8	>pdb|1TGX|C Chain C, X-Ray Structure At 1.55 A Of Toxin Gamma, A Cardiotoxin From Naja Nigricollis Venom. Crystal Packing Reveals A Model For Insertion Into Membranes	4	JO_01.2675.2675.2	controllerType=0 controllerNumber=1 scan=2675	13.0391
01722:2	5	R.AAPM[+15.995]VPVKR.G		M[+16]	492.786	2	984.566	984.566	0	-0.3	28	Specific	405.94	83.53	83.53	5.12	8	>pdb|1TGX|C Chain C, X-Ray Structure At 1.55 A Of Toxin Gamma, A Cardiotoxin From Naja Nigricollis Venom. Crystal Packing Reveals A Model For Insertion Into Membranes	4	JO_01.2556.2556.2	controllerType=0 controllerNumber=1 scan=2556	12.94
01585:2	5	R.AAPM[+15.995]VPVKR.G		M[+16]	492.787	2	984.567	984.566	0	1	28	Specific	407.04	56.78	56.78	2.79	8	>pdb|1TGX|C Chain C, X-Ray Structure At 1.55 A Of Toxin Gamma, A Cardiotoxin From Naja Nigricollis Venom. Crystal Packing Reveals A Model For Insertion Into Membranes	4	JO_01.2442.2442.2	controllerType=0 controllerNumber=1 scan=2442	12.8437
01102:2	5	R.AAPM[+15.995]VPVKR.G		M[+16]	492.786	2	984.565	984.566	0	-1	28	Specific	422.11	89.06	89.06	5.73	8	>pdb|1TGX|C Chain C, X-Ray Structure At 1.55 A Of Toxin Gamma, A Cardiotoxin From Naja Nigricollis Venom. Crystal Packing Reveals A Model For Insertion Into Membranes	4	JO_01.2026.2026.2	controllerType=0 controllerNumber=1 scan=2026	12.4702
01462:2	5	R.AAPM[+15.995]VPVKR.G		M[+16]	492.787	2	984.567	984.566	0	1.2	28	Specific	432.04	64.79	64.79	4.96	8	>pdb|1TGX|C Chain C, X-Ray Structure At 1.55 A Of Toxin Gamma, A Cardiotoxin From Naja Nigricollis Venom. Crystal Packing Reveals A Model For Insertion Into Membranes	4	JO_01.2334.2334.2	controllerType=0 controllerNumber=1 scan=2334	12.753
01044:2	5	R.AAPM[+15.995]VPVKR.G		M[+16]	492.787	2	984.567	984.566	0	0.7	28	Specific	461.57	115.18	115.18	5.33	8	>pdb|1TGX|C Chain C, X-Ray Structure At 1.55 A Of Toxin Gamma, A Cardiotoxin From Naja Nigricollis Venom. Crystal Packing Reveals A Model For Insertion Into Membranes	4	JO_01.1956.1956.2	controllerType=0 controllerNumber=1 scan=1956	12.3818
01226:2	5	R.AAPM[+15.995]VPVKR.G		M[+16]	492.786	2	984.564	984.566	0	-1.4	28	Specific	471.65	101.42	101.42	6.08	8	>pdb|1TGX|C Chain C, X-Ray Structure At 1.55 A Of Toxin Gamma, A Cardiotoxin From Naja Nigricollis Venom. Crystal Packing Reveals A Model For Insertion Into Membranes	4	JO_01.2128.2128.2	controllerType=0 controllerNumber=1 scan=2128	12.565
04444:1	5	R.GC[+57.021]IDVC[+57.021]PK.S		C[+57]*2	948.426	1	948.426	948.428	0	-2.4	37	Specific	259.36	38.7	38.7	0.03	8	>pdb|1TGX|C Chain C, X-Ray Structure At 1.55 A Of Toxin Gamma, A Cardiotoxin From Naja Nigricollis Venom. Crystal Packing Reveals A Model For Insertion Into Membranes	4	JO_01.4775.4775.2	controllerType=0 controllerNumber=1 scan=4775	14.8101
11055:2	5	R.GC[+57.021]IDVC[+57.021]PK.S		C[+57]*2	474.716	2	948.424	948.428	0	-3.7	37	Specific	290.98	5.08	5.08	0	8	>pdb|1TGX|C Chain C, X-Ray Structure At 1.55 A Of Toxin Gamma, A Cardiotoxin From Naja Nigricollis Venom. Crystal Packing Reveals A Model For Insertion Into Membranes	4	JO_01.9732.9732.2	controllerType=0 controllerNumber=1 scan=9732	18.8648
13019:2	5	R.GC[+57.021]IDVC[+57.021]PK.S		C[+57]*2	474.717	2	948.426	948.428	0	-2	37	Specific	295.25	25.39	25.39	0.34	8	>pdb|1TGX|C Chain C, X-Ray Structure At 1.55 A Of Toxin Gamma, A Cardiotoxin From Naja Nigricollis Venom. Crystal Packing Reveals A Model For Insertion Into Membranes	4	JO_01.11196.11196.2	controllerType=0 controllerNumber=1 scan=11196	20.0382
15077:2	5	R.GC[+57.021]IDVC[+57.021]PK.S		C[+57]*2	474.717	2	948.428	948.428	0	0	37	Specific	302.41	30.04	30.04	0.04	8	>pdb|1TGX|C Chain C, X-Ray Structure At 1.55 A Of Toxin Gamma, A Cardiotoxin From Naja Nigricollis Venom. Crystal Packing Reveals A Model For Insertion Into Membranes	4	JO_01.12836.12836.2	controllerType=0 controllerNumber=1 scan=12836	21.3528
18668:2	5	R.GC[+57.021]IDVC[+57.021]PK.S		C[+57]*2	474.717	2	948.427	948.428	0	-1	37	Specific	308.65	26.95	26.95	0.37	8	>pdb|1TGX|C Chain C, X-Ray Structure At 1.55 A Of Toxin Gamma, A Cardiotoxin From Naja Nigricollis Venom. Crystal Packing Reveals A Model For Insertion Into Membranes	4	JO_01.15517.15517.2	controllerType=0 controllerNumber=1 scan=15517	23.5033
12469:2	5	R.GC[+57.021]IDVC[+57.021]PK.S		C[+57]*2	474.716	2	948.426	948.428	0	-2.2	37	Specific	314.78	4.01	4.01	0.24	8	>pdb|1TGX|C Chain C, X-Ray Structure At 1.55 A Of Toxin Gamma, A Cardiotoxin From Naja Nigricollis Venom. Crystal Packing Reveals A Model For Insertion Into Membranes	4	JO_01.10785.10785.2	controllerType=0 controllerNumber=1 scan=10785	19.7179
12906:2	5	R.GC[+57.021]IDVC[+57.021]PK.S		C[+57]*2	474.716	2	948.424	948.428	0	-3.7	37	Specific	319.3	52.07	52.07	0.03	8	>pdb|1TGX|C Chain C, X-Ray Structure At 1.55 A Of Toxin Gamma, A Cardiotoxin From Naja Nigricollis Venom. Crystal Packing Reveals A Model For Insertion Into Membranes	4	JO_01.11104.11104.2	controllerType=0 controllerNumber=1 scan=11104	19.9658
09651:2	5	R.GC[+57.021]IDVC[+57.021]PK.S		C[+57]*2	474.716	2	948.425	948.428	0	-3.3	37	Specific	320.86	42.22	42.22	0.04	8	>pdb|1TGX|C Chain C, X-Ray Structure At 1.55 A Of Toxin Gamma, A Cardiotoxin From Naja Nigricollis Venom. Crystal Packing Reveals A Model For Insertion Into Membranes	4	JO_01.8720.8720.2	controllerType=0 controllerNumber=1 scan=8720	17.9722
13798:2	5	R.GC[+57.021]IDVC[+57.021]PK.S		C[+57]*2	474.717	2	948.427	948.428	0	-0.6	37	Specific	322.28	64.75	64.75	2.45	8	>pdb|1TGX|C Chain C, X-Ray Structure At 1.55 A Of Toxin Gamma, A Cardiotoxin From Naja Nigricollis Venom. Crystal Packing Reveals A Model For Insertion Into Membranes	4	JO_01.11786.11786.2	controllerType=0 controllerNumber=1 scan=11786	20.5136
09450:2	5	R.GC[+57.021]IDVC[+57.021]PK.S		C[+57]*2	474.717	2	948.426	948.428	0	-1.5	37	Specific	340.05	61.32	61.32	3.34	8	>pdb|1TGX|C Chain C, X-Ray Structure At 1.55 A Of Toxin Gamma, A Cardiotoxin From Naja Nigricollis Venom. Crystal Packing Reveals A Model For Insertion Into Membranes	4	JO_01.8577.8577.2	controllerType=0 controllerNumber=1 scan=8577	17.8508
13725:2	5	R.GC[+57.021]IDVC[+57.021]PK.S		C[+57]*2	474.717	2	948.426	948.428	0	-1.5	37	Specific	343.37	42.07	42.07	1.17	8	>pdb|1TGX|C Chain C, X-Ray Structure At 1.55 A Of Toxin Gamma, A Cardiotoxin From Naja Nigricollis Venom. Crystal Packing Reveals A Model For Insertion Into Membranes	4	JO_01.11733.11733.2	controllerType=0 controllerNumber=1 scan=11733	20.4686
12685:2	5	R.GC[+57.021]IDVC[+57.021]PK.S		C[+57]*2	474.715	2	948.423	948.428	0	-4.8	37	Specific	344.84	27.7	27.7	0.44	8	>pdb|1TGX|C Chain C, X-Ray Structure At 1.55 A Of Toxin Gamma, A Cardiotoxin From Naja Nigricollis Venom. Crystal Packing Reveals A Model For Insertion Into Membranes	4	JO_01.10943.10943.2	controllerType=0 controllerNumber=1 scan=10943	19.8424
07124:2	5	R.GC[+57.021]IDVC[+57.021]PK.S		C[+57]*2	474.716	2	948.425	948.428	0	-3	37	Specific	345.81	31.42	31.42	0.44	8	>pdb|1TGX|C Chain C, X-Ray Structure At 1.55 A Of Toxin Gamma, A Cardiotoxin From Naja Nigricollis Venom. Crystal Packing Reveals A Model For Insertion Into Membranes	4	JO_01.6750.6750.2	controllerType=0 controllerNumber=1 scan=6750	16.2818
13441:2	5	R.GC[+57.021]IDVC[+57.021]PK.S		C[+57]*2	474.716	2	948.426	948.428	0	-2.3	37	Specific	347.66	75.56	75.56	3.34	8	>pdb|1TGX|C Chain C, X-Ray Structure At 1.55 A Of Toxin Gamma, A Cardiotoxin From Naja Nigricollis Venom. Crystal Packing Reveals A Model For Insertion Into Membranes	4	JO_01.11522.11522.2	controllerType=0 controllerNumber=1 scan=11522	20.3018
09871:2	5	R.GC[+57.021]IDVC[+57.021]PK.S		C[+57]*2	474.718	2	948.428	948.428	0	0.1	37	Specific	348.93	46.78	46.78	1.81	8	>pdb|1TGX|C Chain C, X-Ray Structure At 1.55 A Of Toxin Gamma, A Cardiotoxin From Naja Nigricollis Venom. Crystal Packing Reveals A Model For Insertion Into Membranes	4	JO_01.8874.8874.2	controllerType=0 controllerNumber=1 scan=8874	18.1075
05028:2	5	R.GC[+57.021]IDVC[+57.021]PK.S		C[+57]*2	474.717	2	948.427	948.428	0	-0.7	37	Specific	350.54	15.64	15.64	3.25	8	>pdb|1TGX|C Chain C, X-Ray Structure At 1.55 A Of Toxin Gamma, A Cardiotoxin From Naja Nigricollis Venom. Crystal Packing Reveals A Model For Insertion Into Membranes	4	JO_01.5198.5198.2	controllerType=0 controllerNumber=1 scan=5198	15.1236
03399:2	5	R.GC[+57.021]IDVC[+57.021]PK.S		C[+57]*2	474.717	2	948.427	948.428	0	-1.1	37	Specific	350.9	46.65	46.65	2.59	8	>pdb|1TGX|C Chain C, X-Ray Structure At 1.55 A Of Toxin Gamma, A Cardiotoxin From Naja Nigricollis Venom. Crystal Packing Reveals A Model For Insertion Into Membranes	4	JO_01.3899.3899.2	controllerType=0 controllerNumber=1 scan=3899	14.0713
03315:2	5	R.GC[+57.021]IDVC[+57.021]PK.S		C[+57]*2	474.717	2	948.427	948.428	0	-1	37	Specific	354.86	12.22	12.22	1.08	8	>pdb|1TGX|C Chain C, X-Ray Structure At 1.55 A Of Toxin Gamma, A Cardiotoxin From Naja Nigricollis Venom. Crystal Packing Reveals A Model For Insertion Into Membranes	4	JO_01.3814.3814.2	controllerType=0 controllerNumber=1 scan=3814	13.983
08324:2	5	R.GC[+57.021]IDVC[+57.021]PK.S		C[+57]*2	474.716	2	948.425	948.428	0	-2.4	37	Specific	355.11	45.46	45.46	3.19	8	>pdb|1TGX|C Chain C, X-Ray Structure At 1.55 A Of Toxin Gamma, A Cardiotoxin From Naja Nigricollis Venom. Crystal Packing Reveals A Model For Insertion Into Membranes	4	JO_01.7689.7689.2	controllerType=0 controllerNumber=1 scan=7689	17.0332
05199:2	5	R.GC[+57.021]IDVC[+57.021]PK.S		C[+57]*2	474.717	2	948.427	948.428	0	-0.3	37	Specific	367.42	100.42	100.42	4.3	8	>pdb|1TGX|C Chain C, X-Ray Structure At 1.55 A Of Toxin Gamma, A Cardiotoxin From Naja Nigricollis Venom. Crystal Packing Reveals A Model For Insertion Into Membranes	4	JO_01.5328.5328.2	controllerType=0 controllerNumber=1 scan=5328	15.229
02847:2	5	R.GC[+57.021]IDVC[+57.021]PK.S		C[+57]*2	474.717	2	948.426	948.428	0	-2	37	Specific	385.41	95.54	95.54	4.95	8	>pdb|1TGX|C Chain C, X-Ray Structure At 1.55 A Of Toxin Gamma, A Cardiotoxin From Naja Nigricollis Venom. Crystal Packing Reveals A Model For Insertion Into Membranes	4	JO_01.3406.3406.6	controllerType=0 controllerNumber=1 scan=3406	13.6303
02590:2	5	R.GC[+57.021]IDVC[+57.021]PK.S		C[+57]*2	474.716	2	948.426	948.428	0	-2.3	37	Specific	391.8	98.77	98.77	5.07	8	>pdb|1TGX|C Chain C, X-Ray Structure At 1.55 A Of Toxin Gamma, A Cardiotoxin From Naja Nigricollis Venom. Crystal Packing Reveals A Model For Insertion Into Membranes	4	JO_01.3216.3216.2	controllerType=0 controllerNumber=1 scan=3216	13.4839
04448:2	5	R.GC[+57.021]IDVC[+57.021]PK.S		C[+57]*2	474.717	2	948.426	948.428	0	-1.7	37	Specific	394.49	4.76	4.76	3.14	8	>pdb|1TGX|C Chain C, X-Ray Structure At 1.55 A Of Toxin Gamma, A Cardiotoxin From Naja Nigricollis Venom. Crystal Packing Reveals A Model For Insertion Into Membranes	4	JO_01.4780.4780.2	controllerType=0 controllerNumber=1 scan=4780	14.816
10312:2	5	R.GC[+57.021]IDVC[+57.021]PK.S		C[+57]*2	474.717	2	948.428	948.428	0	0.1	37	Specific	399	53.53	53.53	3.37	8	>pdb|1TGX|C Chain C, X-Ray Structure At 1.55 A Of Toxin Gamma, A Cardiotoxin From Naja Nigricollis Venom. Crystal Packing Reveals A Model For Insertion Into Membranes	4	JO_01.9197.9197.2	controllerType=0 controllerNumber=1 scan=9197	18.395
04084:2	5	R.GC[+57.021]IDVC[+57.021]PK.S		C[+57]*2	474.717	2	948.426	948.428	0	-1.4	37	Specific	403.45	60.86	60.86	3.82	8	>pdb|1TGX|C Chain C, X-Ray Structure At 1.55 A Of Toxin Gamma, A Cardiotoxin From Naja Nigricollis Venom. Crystal Packing Reveals A Model For Insertion Into Membranes	4	JO_01.4511.4511.2	controllerType=0 controllerNumber=1 scan=4511	14.6188
03002:2	5	R.GC[+57.021]IDVC[+57.021]PK.S		C[+57]*2	474.717	2	948.426	948.428	0	-1.4	37	Specific	405.06	103.84	103.84	5.03	8	>pdb|1TGX|C Chain C, X-Ray Structure At 1.55 A Of Toxin Gamma, A Cardiotoxin From Naja Nigricollis Venom. Crystal Packing Reveals A Model For Insertion Into Membranes	4	JO_01.3524.3524.2	controllerType=0 controllerNumber=1 scan=3524	13.7208
03467:2	5	R.GC[+57.021]IDVC[+57.021]PK.S		C[+57]*2	474.717	2	948.427	948.428	0	-1.2	37	Specific	417.19	31.77	31.77	3.27	8	>pdb|1TGX|C Chain C, X-Ray Structure At 1.55 A Of Toxin Gamma, A Cardiotoxin From Naja Nigricollis Venom. Crystal Packing Reveals A Model For Insertion Into Membranes	4	JO_01.3976.3976.2	controllerType=0 controllerNumber=1 scan=3976	14.1569
04816:2	5	R.GC[+57.021]IDVC[+57.021]PK.S		C[+57]*2	474.717	2	948.426	948.428	0	-1.5	37	Specific	417.72	52.11	52.11	4.13	8	>pdb|1TGX|C Chain C, X-Ray Structure At 1.55 A Of Toxin Gamma, A Cardiotoxin From Naja Nigricollis Venom. Crystal Packing Reveals A Model For Insertion Into Membranes	4	JO_01.5046.5046.2	controllerType=0 controllerNumber=1 scan=5046	15.0164
03763:2	5	R.GC[+57.021]IDVC[+57.021]PK.S		C[+57]*2	474.717	2	948.427	948.428	0	-1	37	Specific	421.65	80.86	80.86	5.1	8	>pdb|1TGX|C Chain C, X-Ray Structure At 1.55 A Of Toxin Gamma, A Cardiotoxin From Naja Nigricollis Venom. Crystal Packing Reveals A Model For Insertion Into Membranes	4	JO_01.4260.4260.2	controllerType=0 controllerNumber=1 scan=4260	14.4224
03637:2	5	R.GC[+57.021]IDVC[+57.021]PK.S		C[+57]*2	474.717	2	948.427	948.428	0	-1.2	37	Specific	422.08	43.43	43.43	3.23	8	>pdb|1TGX|C Chain C, X-Ray Structure At 1.55 A Of Toxin Gamma, A Cardiotoxin From Naja Nigricollis Venom. Crystal Packing Reveals A Model For Insertion Into Membranes	4	JO_01.4149.4149.2	controllerType=0 controllerNumber=1 scan=4149	14.3328
10590:2	5	R.GC[+57.021]IDVC[+57.021]PK.S		C[+57]*2	474.717	2	948.426	948.428	0	-1.3	37	Specific	430.68	98.72	98.72	5.1	8	>pdb|1TGX|C Chain C, X-Ray Structure At 1.55 A Of Toxin Gamma, A Cardiotoxin From Naja Nigricollis Venom. Crystal Packing Reveals A Model For Insertion Into Membranes	4	JO_01.9398.9398.2	controllerType=0 controllerNumber=1 scan=9398	18.5727
04619:2	5	R.GC[+57.021]IDVC[+57.021]PK.S		C[+57]*2	474.717	2	948.426	948.428	0	-2	37	Specific	434.73	48.61	48.61	4.17	8	>pdb|1TGX|C Chain C, X-Ray Structure At 1.55 A Of Toxin Gamma, A Cardiotoxin From Naja Nigricollis Venom. Crystal Packing Reveals A Model For Insertion Into Membranes	4	JO_01.4906.4906.2	controllerType=0 controllerNumber=1 scan=4906	14.9142
03232:2	5	R.GC[+57.021]IDVC[+57.021]PK.S		C[+57]*2	474.717	2	948.427	948.428	0	-1.2	37	Specific	437.82	48.66	48.66	4.17	8	>pdb|1TGX|C Chain C, X-Ray Structure At 1.55 A Of Toxin Gamma, A Cardiotoxin From Naja Nigricollis Venom. Crystal Packing Reveals A Model For Insertion Into Membranes	4	JO_01.3729.3729.2	controllerType=0 controllerNumber=1 scan=3729	13.8971
03910:2	5	R.GC[+57.021]IDVC[+57.021]PK.S		C[+57]*2	474.717	2	948.427	948.428	0	-1	37	Specific	442.4	114.75	114.75	5.1	8	>pdb|1TGX|C Chain C, X-Ray Structure At 1.55 A Of Toxin Gamma, A Cardiotoxin From Naja Nigricollis Venom. Crystal Packing Reveals A Model For Insertion Into Membranes	4	JO_01.4380.4380.2	controllerType=0 controllerNumber=1 scan=4380	14.5179
03885:1	5	R.GC[+57.021]IDVC[+57.021]PK.S		C[+57]*2	948.427	1	948.427	948.428	0	-0.8	37	Specific	500.36	94.28	94.28	4.56	8	>pdb|1TGX|C Chain C, X-Ray Structure At 1.55 A Of Toxin Gamma, A Cardiotoxin From Naja Nigricollis Venom. Crystal Packing Reveals A Model For Insertion Into Membranes	4	JO_01.4358.4358.2	controllerType=0 controllerNumber=1 scan=4358	14.4983
03236:1	5	R.GC[+57.021]IDVC[+57.021]PK.S		C[+57]*2	948.43	1	948.43	948.428	0	2.5	37	Specific	581.13	164.03	164.03	5.84	8	>pdb|1TGX|C Chain C, X-Ray Structure At 1.55 A Of Toxin Gamma, A Cardiotoxin From Naja Nigricollis Venom. Crystal Packing Reveals A Model For Insertion Into Membranes	4	JO_01.3732.3732.2	controllerType=0 controllerNumber=1 scan=3732	13.898
13202:3	5	R.GC[+57.021]IDVC[+57.021]PKSSLLIK.Y		C[+57]*2	530.617	3	1589.84	1589.84	0	-1.4	37	Specific	303.89	57.09	57.09	0.43	8	>pdb|1TGX|C Chain C, X-Ray Structure At 1.55 A Of Toxin Gamma, A Cardiotoxin From Naja Nigricollis Venom. Crystal Packing Reveals A Model For Insertion Into Membranes	4	JO_01.11341.11341.2	controllerType=0 controllerNumber=1 scan=11341	20.1557
13208:3	5	R.GC[+57.021]IDVC[+57.021]PKSSLLIK.Y		C[+57]*2	530.617	3	1589.84	1589.84	0	-1.8	37	Specific	550.49	300.05	300.05	8.46	8	>pdb|1TGX|C Chain C, X-Ray Structure At 1.55 A Of Toxin Gamma, A Cardiotoxin From Naja Nigricollis Venom. Crystal Packing Reveals A Model For Insertion Into Membranes	4	JO_01.11346.11346.3	controllerType=0 controllerNumber=1 scan=11346	20.1609
13214:2	5	R.GC[+57.021]IDVC[+57.021]PKSSLLIK.Y		C[+57]*2	795.423	2	1589.84	1589.84	0	0.5	37	Specific	661.45	246.33	246.33	10.2	8	>pdb|1TGX|C Chain C, X-Ray Structure At 1.55 A Of Toxin Gamma, A Cardiotoxin From Naja Nigricollis Venom. Crystal Packing Reveals A Model For Insertion Into Membranes	4	JO_01.11349.11349.2	controllerType=0 controllerNumber=1 scan=11349	20.1635
08436:2	6	R.SGFSSISVSR.S			513.763	2	1026.52	1026.52	0	-1.9	31	Specific	488.22	159.37	159.37	6.17	9	>sp|P48668|K2C6C_HUMAN Keratin, type II cytoskeletal 6C OS=Homo sapiens GN=KRT6C PE=1 SV=3	55723	JO_01.7774.7774.2	controllerType=0 controllerNumber=1 scan=7774	17.1045
10031:3	6	R.SRGSGGLGGAC[+57.021]GGAGFGSR.S		C[+57]	556.593	3	1667.77	1667.77	0	-0.9	41	Specific	321.03	26.52	26.52	0	9	>sp|P48668|K2C6C_HUMAN Keratin, type II cytoskeletal 6C OS=Homo sapiens GN=KRT6C PE=1 SV=3	55723	JO_01.8988.8988.3	controllerType=0 controllerNumber=1 scan=8988	18.203
05362:2	6	R.GSGGLGGAC[+57.021]GGAGFGSR.S		C[+57]	712.821	2	1424.63	1424.63	0	0.6	43	Specific	645.46	361.78	361.78	10.24	9	>sp|P48668|K2C6C_HUMAN Keratin, type II cytoskeletal 6C OS=Homo sapiens GN=KRT6C PE=1 SV=3	55723	JO_01.5448.5448.2	controllerType=0 controllerNumber=1 scan=5448	15.3157
10808:2	6	R.ISIGGGSC[+57.021]AISGGYGSR.A		C[+57]	799.884	2	1598.76	1598.76	0	1	70	Specific	557.16	234.61	234.61	7.13	9	>sp|P48668|K2C6C_HUMAN Keratin, type II cytoskeletal 6C OS=Homo sapiens GN=KRT6C PE=1 SV=3	55723	JO_01.9550.9550.2	controllerType=0 controllerNumber=1 scan=9550	18.7095
13111:2	6	K.WTLLQEQGTK.T			602.322	2	1203.64	1203.64	0	0.6	195	Specific	398.85	99.4	99.4	4.79	9	>sp|P48668|K2C6C_HUMAN Keratin, type II cytoskeletal 6C OS=Homo sapiens GN=KRT6C PE=1 SV=3	55723	JO_01.11273.11273.2	controllerType=0 controllerNumber=1 scan=11273	20.101
28253:3	6	R.QNLEPLFEQYINNLR.R			630.996	3	1890.97	1890.97	0	0.8	208	Specific	441.88	195.49	195.49	4.89	9	>sp|P48668|K2C6C_HUMAN Keratin, type II cytoskeletal 6C OS=Homo sapiens GN=KRT6C PE=1 SV=3	55723	JO_01.23176.23176.3	controllerType=0 controllerNumber=1 scan=23176	30.9744
08016:2	6	R.QLDSIVGER.G			508.771	2	1016.54	1016.54	0	-1.7	224	Specific	499.19	51.62	51.62	5.82	9	>sp|P48668|K2C6C_HUMAN Keratin, type II cytoskeletal 6C OS=Homo sapiens GN=KRT6C PE=1 SV=3	55723	JO_01.7395.7395.2	controllerType=0 controllerNumber=1 scan=7395	16.7527
23268:2	6	K.ADTLTDEINFLR.A			704.359	2	1407.71	1407.71	0	0.1	288	Specific	535.89	197.81	197.81	6.88	9	>sp|P48668|K2C6C_HUMAN Keratin, type II cytoskeletal 6C OS=Homo sapiens GN=KRT6C PE=1 SV=3	55723	JO_01.19106.19106.2	controllerType=0 controllerNumber=1 scan=19106	26.6463
07308:2	6	K.YEELQVTAGR.H			583.288	2	1165.57	1165.58	0	-14.7	360	Specific	344.65	26.64	26.64	0.01	9	>sp|P48668|K2C6C_HUMAN Keratin, type II cytoskeletal 6C OS=Homo sapiens GN=KRT6C PE=1 SV=3	55723	JO_01.6884.6884.2	controllerType=0 controllerNumber=1 scan=6884	16.3763
07139:2	6	K.YEELQVTAGR.H			583.295	2	1165.58	1165.58	0	-1.7	360	Specific	506.93	166.01	166.01	6.67	9	>sp|P48668|K2C6C_HUMAN Keratin, type II cytoskeletal 6C OS=Homo sapiens GN=KRT6C PE=1 SV=3	55723	JO_01.6761.6761.3	controllerType=0 controllerNumber=1 scan=6761	16.2885
22322:3	7	K.NADLQVLKPEPELVYEDLR.G			747.732	3	2241.18	2241.18	0	2.1	232	Specific	601.76	346.74	346.74	9.29	4	>sp|P01833|PIGR_HUMAN Polymeric immunoglobulin receptor OS=Homo sapiens GN=PIGR PE=1 SV=4	53105	JO_01.18391.18391.3	controllerType=0 controllerNumber=1 scan=18391	25.9869
22347:3	7	K.NADLQVLKPEPELVYEDLR.G			747.732	3	2241.18	2241.18	0	3	232	Specific	693.52	356.02	356.02	10.29	4	>sp|P01833|PIGR_HUMAN Polymeric immunoglobulin receptor OS=Homo sapiens GN=PIGR PE=1 SV=4	53105	JO_01.18412.18412.3	controllerType=0 controllerNumber=1 scan=18412	26.0078
22417:2	7	K.DGSFSVVITGLR.K			625.84	2	1250.67	1250.67	0	-1.7	305	Specific	595.9	249.38	249.38	8.49	4	>sp|P01833|PIGR_HUMAN Polymeric immunoglobulin receptor OS=Homo sapiens GN=PIGR PE=1 SV=4	53105	JO_01.18461.18461.2	controllerType=0 controllerNumber=1 scan=18461	26.0537
23070:2	7	R.LVSLTLNLVTR.A			614.884	2	1228.76	1228.76	0	-1.8	526	Specific	305.34	42.26	42.26	3.12	4	>sp|P01833|PIGR_HUMAN Polymeric immunoglobulin receptor OS=Homo sapiens GN=PIGR PE=1 SV=4	53105	JO_01.18949.18949.2	controllerType=0 controllerNumber=1 scan=18949	26.4973
23097:2	7	R.LVSLTLNLVTR.A			614.883	2	1228.76	1228.76	0	-2.9	526	Specific	584.64	220.94	220.94	8.34	4	>sp|P01833|PIGR_HUMAN Polymeric immunoglobulin receptor OS=Homo sapiens GN=PIGR PE=1 SV=4	53105	JO_01.18970.18970.2	controllerType=0 controllerNumber=1 scan=18970	26.5175
15232:3	7	K.QGHFYGETAAVYVAVEER.K			675.995	3	2025.97	2025.97	0	1.2	548	Specific	562.93	342.04	342.04	7.86	4	>sp|P01833|PIGR_HUMAN Polymeric immunoglobulin receptor OS=Homo sapiens GN=PIGR PE=1 SV=4	53105	JO_01.12956.12956.3	controllerType=0 controllerNumber=1 scan=12956	21.4509
04632:2	8	R.ISSVLAGGSC[+57.021]R.A		C[+57]	553.784	2	1106.56	1106.56	0	-1.4	31	Specific	511.79	84.99	84.99	5.52	8	>sp|P08779|K1C16_HUMAN Keratin, type I cytoskeletal 16 OS=Homo sapiens GN=KRT16 PE=1 SV=4	53545	JO_01.4915.4915.2	controllerType=0 controllerNumber=1 scan=4915	14.9186
04452:2	8	R.ISSVLAGGSC[+57.021]R.A		C[+57]	553.784	2	1106.56	1106.56	0	-2	31	Specific	561.94	97.65	97.65	7.19	8	>sp|P08779|K1C16_HUMAN Keratin, type I cytoskeletal 16 OS=Homo sapiens GN=KRT16 PE=1 SV=4	53545	JO_01.4783.4783.2	controllerType=0 controllerNumber=1 scan=4783	14.8169
06200:2	8	R.APSTYGGGLSVSSR.F			669.833	2	1338.66	1338.66	0	-3.9	42	Specific	360.93	70.22	70.22	3.12	8	>sp|P08779|K1C16_HUMAN Keratin, type I cytoskeletal 16 OS=Homo sapiens GN=KRT16 PE=1 SV=4	53545	JO_01.6102.6102.2	controllerType=0 controllerNumber=1 scan=6102	15.8015
06270:2	8	R.APSTYGGGLSVSSR.F			669.835	2	1338.66	1338.66	0	-1.4	42	Specific	411.19	136.21	136.21	4.9	8	>sp|P08779|K1C16_HUMAN Keratin, type I cytoskeletal 16 OS=Homo sapiens GN=KRT16 PE=1 SV=4	53545	JO_01.6152.6152.2	controllerType=0 controllerNumber=1 scan=6152	15.8403
09248:2	8	R.ALEEANADLEVK.I			651.332	2	1301.66	1301.66	0	-1.4	137	Specific	599.81	201.36	201.36	8.83	8	>sp|P08779|K1C16_HUMAN Keratin, type I cytoskeletal 16 OS=Homo sapiens GN=KRT16 PE=1 SV=4	53545	JO_01.8427.8427.2	controllerType=0 controllerNumber=1 scan=8427	17.7188
14822:2	8	R.VLDELTLAR.T			515.299	2	1029.59	1029.59	0	-3.1	226	Specific	251.01	6.12	6.12	0.01	8	>sp|P08779|K1C16_HUMAN Keratin, type I cytoskeletal 16 OS=Homo sapiens GN=KRT16 PE=1 SV=4	53545	JO_01.12633.12633.2	controllerType=0 controllerNumber=1 scan=12633	21.1895
14903:2	8	R.VLDELTLAR.T			515.3	2	1029.59	1029.59	0	-1.8	226	Specific	538.73	141.33	141.33	6.78	8	>sp|P08779|K1C16_HUMAN Keratin, type I cytoskeletal 16 OS=Homo sapiens GN=KRT16 PE=1 SV=4	53545	JO_01.12696.12696.2	controllerType=0 controllerNumber=1 scan=12696	21.24
19228:2	8	R.DAETWFLSK.T			548.768	2	1096.53	1096.53	0	-2	303	Specific	453.4	81.56	81.56	5.02	8	>sp|P08779|K1C16_HUMAN Keratin, type I cytoskeletal 16 OS=Homo sapiens GN=KRT16 PE=1 SV=4	53545	JO_01.15928.15928.2	controllerType=0 controllerNumber=1 scan=15928	23.8334
08096:3	8	K.TEELNKEVASNSELVQSSR.S			707.354	3	2120.05	2120.05	0	-0.1	312	Specific	579.99	302.77	302.77	6.88	8	>sp|P08779|K1C16_HUMAN Keratin, type I cytoskeletal 16 OS=Homo sapiens GN=KRT16 PE=1 SV=4	53545	JO_01.7455.7455.3	controllerType=0 controllerNumber=1 scan=7455	16.794
08325:2	8	K.TRLEQEIATYR.R			690.366	2	1379.73	1379.73	0	-1.8	408	Specific	384.65	89.91	89.91	2.49	8	>sp|P08779|K1C16_HUMAN Keratin, type I cytoskeletal 16 OS=Homo sapiens GN=KRT16 PE=1 SV=4	53545	JO_01.7690.7690.2	controllerType=0 controllerNumber=1 scan=7690	17.0337
05987:2	8	R.LEQEIATYR.R			561.794	2	1122.58	1122.58	0	0.9	410	Specific	519.98	148.82	148.82	5.81	8	>sp|P08779|K1C16_HUMAN Keratin, type I cytoskeletal 16 OS=Homo sapiens GN=KRT16 PE=1 SV=4	53545	JO_01.5943.5943.2	controllerType=0 controllerNumber=1 scan=5943	15.6834
27533:2	9	R.LEFDLLYPAIK.G			661.374	2	1321.74	1321.74	0	0	230	Specific	485.81	169.8	169.8	6.45	4	>sp|Q8TDL5|BPIB1_HUMAN BPI fold-containing family B member 1 OS=Homo sapiens GN=BPIFB1 PE=1 SV=1	63775	JO_01.22576.22576.2	controllerType=0 controllerNumber=1 scan=22576	30.3269
30599:3	9	K.AAVAAVLSPEEFM[+15.995]VLLDSVLPESAHR.L		M[+16]	923.148	3	2767.43	2767.43	0	-1.9	291	Specific	635.63	244.89	244.89	8.48	4	>sp|Q8TDL5|BPIB1_HUMAN BPI fold-containing family B member 1 OS=Homo sapiens GN=BPIFB1 PE=1 SV=1	63775	JO_01.25150.25150.3	controllerType=0 controllerNumber=1 scan=25150	32.9986
17795:3	9	K.ILTQDTPEFFIDQGHAK.V			654	3	1959.98	1959.98	0	2	340	Specific	433.48	211.85	211.85	5.22	4	>sp|Q8TDL5|BPIB1_HUMAN BPI fold-containing family B member 1 OS=Homo sapiens GN=BPIFB1 PE=1 SV=1	63775	JO_01.14845.14845.3	controllerType=0 controllerNumber=1 scan=14845	22.9588
17754:3	9	K.ILTQDTPEFFIDQGHAK.V			654.001	3	1959.99	1959.98	0	4.4	340	Specific	601.29	299.77	299.77	8.28	4	>sp|Q8TDL5|BPIB1_HUMAN BPI fold-containing family B member 1 OS=Homo sapiens GN=BPIFB1 PE=1 SV=1	63775	JO_01.14818.14818.3	controllerType=0 controllerNumber=1 scan=14818	22.9387
21025:2	9	K.GDQLILNLNNISSDR.I			836.44	2	1671.87	1671.87	0	3.6	392	Specific	373.55	79.95	79.95	1.57	4	>sp|Q8TDL5|BPIB1_HUMAN BPI fold-containing family B member 1 OS=Homo sapiens GN=BPIFB1 PE=1 SV=1	63775	JO_01.17305.17305.2	controllerType=0 controllerNumber=1 scan=17305	25.0013
06495:2	10	R.C[+57.021]ELARTLK.R		C[+57]	495.773	2	990.538	990.54	0	-1.8	24	Specific	265.08	5.8	5.8	0	2	>sp|P61626|LYSC_HUMAN Lysozyme C OS=Homo sapiens GN=LYZ PE=1 SV=1	56564	JO_01.6308.6308.2	controllerType=0 controllerNumber=1 scan=6308	15.9573
16984:2	10	R.STDYGIFQINSR.Y			700.843	2	1400.68	1400.68	0	-1.2	69	Specific	704.37	389.67	389.67	13.3	2	>sp|P61626|LYSC_HUMAN Lysozyme C OS=Homo sapiens GN=LYZ PE=1 SV=1	56564	JO_01.14231.14231.2	controllerType=0 controllerNumber=1 scan=14231	22.4822
16959:2	11	R.FGQGSGPIVLDDVR.C			730.38	2	1459.75	1459.75	0	-1	1048	Specific	735.2	409.1	409.1	13.3	2	>sp|Q9UGM3|DMBT1_HUMAN Deleted in malignant brain tumors 1 protein OS=Homo sapiens GN=DMBT1 PE=1 SV=2	68916	JO_01.14211.14211.2	controllerType=0 controllerNumber=1 scan=14211	22.4646
25001:3	11	R.EDAGVIC[+57.021]SGNHLSTPAPFLNITR.P		C[+57]	823.747	3	2469.23	2469.22	0	3.5	1979	Specific	412.79	90.33	90.33	1.19	2	>sp|Q9UGM3|DMBT1_HUMAN Deleted in malignant brain tumors 1 protein OS=Homo sapiens GN=DMBT1 PE=1 SV=2	68916	JO_01.20529.20529.3	controllerType=0 controllerNumber=1 scan=20529	28.1221
27535:2	12	K.VTSVIPGLNNIIDIK.V			798.473	2	1595.94	1595.94	0	1.2	95	Specific	341.67	101.92	101.92	3.89	5	>sp|Q9NP55|BPIA1_HUMAN BPI fold-containing family A member 1 OS=Homo sapiens GN=BPIFA1 PE=1 SV=1	67714	JO_01.22578.22578.2	controllerType=0 controllerNumber=1 scan=22578	30.3291
27642:2	12	K.VTSVIPGLNNIIDIK.V			798.47	2	1595.93	1595.94	0	-2	95	Specific	415.65	139.45	139.45	5.67	5	>sp|Q9NP55|BPIA1_HUMAN BPI fold-containing family A member 1 OS=Homo sapiens GN=BPIFA1 PE=1 SV=1	67714	JO_01.22664.22664.2	controllerType=0 controllerNumber=1 scan=22664	30.4263
20783:3	12	K.VTDPQLLELGLVQSPDGHR.L			692.035	3	2074.09	2074.09	0	-0.6	110	Specific	401.56	63	63	3.07	5	>sp|Q9NP55|BPIA1_HUMAN BPI fold-containing family A member 1 OS=Homo sapiens GN=BPIFA1 PE=1 SV=1	67714	JO_01.17103.17103.3	controllerType=0 controllerNumber=1 scan=17103	24.8301
24139:2	12	R.LYVTIPLGIK.L			558.855	2	1116.7	1116.7	0	-0.7	129	Specific	417.16	114.9	114.9	5.68	5	>sp|Q9NP55|BPIA1_HUMAN BPI fold-containing family A member 1 OS=Homo sapiens GN=BPIFA1 PE=1 SV=1	67714	JO_01.19850.19850.2	controllerType=0 controllerNumber=1 scan=19850	27.4136
23360:2	12	K.LQVNTPLVGASLLR.L			740.946	2	1480.89	1480.88	0	0.5	139	Specific	385.74	124.32	124.32	5.58	5	>sp|Q9NP55|BPIA1_HUMAN BPI fold-containing family A member 1 OS=Homo sapiens GN=BPIFA1 PE=1 SV=1	67714	JO_01.19184.19184.4	controllerType=0 controllerNumber=1 scan=19184	26.7201
24909:2	12	K.LDITAEILAVR.D			607.36	2	1213.71	1213.71	0	-1.3	157	Specific	587.87	154.46	154.46	7.79	5	>sp|Q9NP55|BPIA1_HUMAN BPI fold-containing family A member 1 OS=Homo sapiens GN=BPIFA1 PE=1 SV=1	67714	JO_01.20455.20455.2	controllerType=0 controllerNumber=1 scan=20455	28.0437
17159:2	13	R.DASGVTFTWTPSSGK.S			770.865	2	1540.72	1540.73	0	-2.7	154	Specific	413.69	128.24	128.24	3.26	4	>sp|P01876|IGHA1_HUMAN Ig alpha-1 chain C region OS=Homo sapiens GN=IGHA1 PE=1 SV=2	53115	JO_01.14377.14377.2	controllerType=0 controllerNumber=1 scan=14377	22.5904
07293:2	13	K.TPLTATLSK.S			466.276	2	931.545	931.546	0	-1.3	213	Specific	410.39	41.28	41.28	3.98	4	>sp|P01876|IGHA1_HUMAN Ig alpha-1 chain C region OS=Homo sapiens GN=IGHA1 PE=1 SV=2	53115	JO_01.6876.6876.2	controllerType=0 controllerNumber=1 scan=6876	16.3722
07468:2	13	K.TPLTATLSK.S			466.276	2	931.545	931.546	0	-0.8	213	Specific	435.51	103.06	103.06	5.61	4	>sp|P01876|IGHA1_HUMAN Ig alpha-1 chain C region OS=Homo sapiens GN=IGHA1 PE=1 SV=2	53115	JO_01.7003.7003.2	controllerType=0 controllerNumber=1 scan=7003	16.4648
10849:2	13	R.WLQGSQELPR.E			607.319	2	1213.63	1213.63	0	-1.3	264	Specific	483.63	32.39	32.39	4.83	4	>sp|P01876|IGHA1_HUMAN Ig alpha-1 chain C region OS=Homo sapiens GN=IGHA1 PE=1 SV=2	53115	JO_01.9579.9579.2	controllerType=0 controllerNumber=1 scan=9579	18.7353
21539:2	13	R.QEPSQGTTTFAVTSILR.V			918.475	2	1835.94	1835.95	0	-4.3	283	Specific	613.86	347.96	347.96	9.78	4	>sp|P01876|IGHA1_HUMAN Ig alpha-1 chain C region OS=Homo sapiens GN=IGHA1 PE=1 SV=2	53115	JO_01.17771.17771.3	controllerType=0 controllerNumber=1 scan=17771	25.4178
23160:2	14	R.TVQIAAVVDVIR.E			642.393	2	1283.78	1283.77	0	7.7	107	Specific	475.23	122.25	122.25	5.18	2	>sp|P12273|PIP_HUMAN Prolactin-inducible protein OS=Homo sapiens GN=PIP PE=1 SV=1	54051	JO_01.19018.19018.2	controllerType=0 controllerNumber=1 scan=19018	26.5612
23212:2	14	R.TVQIAAVVDVIR.E			642.387	2	1283.77	1283.77	0	-0.8	107	Specific	638.97	306.87	306.87	10.31	2	>sp|P12273|PIP_HUMAN Prolactin-inducible protein OS=Homo sapiens GN=PIP PE=1 SV=1	54051	JO_01.19058.19058.2	controllerType=0 controllerNumber=1 scan=19058	26.6013
24625:2	14	R.FYTIEILKVE.-			627.852	2	1254.7	1254.7	0	-1.1	137	CRagged	410.79	157.33	157.33	5.05	2	>sp|P12273|PIP_HUMAN Prolactin-inducible protein OS=Homo sapiens GN=PIP PE=1 SV=1	54051	JO_01.20237.20237.2	controllerType=0 controllerNumber=1 scan=20237	27.8137
06295:3	15	R.FKDLGEENFK.A			409.539	3	1226.6	1226.61	0	-1.3	35	Specific	385.82	62.67	62.67	1.95	4	>sp|P02768|ALBU_HUMAN Serum albumin OS=Homo sapiens GN=ALB PE=1 SV=2	53168	JO_01.6169.6169.3	controllerType=0 controllerNumber=1 scan=6169	15.8534
10436:2	15	K.YLYEIAR.R			464.25	2	927.492	927.493	0	-1.9	162	Specific	346.15	13.25	13.25	1.83	4	>sp|P02768|ALBU_HUMAN Serum albumin OS=Homo sapiens GN=ALB PE=1 SV=2	53168	JO_01.9286.9286.2	controllerType=0 controllerNumber=1 scan=9286	18.4709
16171:3	15	R.RHPDYSVVLLLR.L			489.951	3	1467.84	1467.84	0	-3.4	361	Specific	333.11	63.09	63.09	1.74	4	>sp|P02768|ALBU_HUMAN Serum albumin OS=Homo sapiens GN=ALB PE=1 SV=2	53168	JO_01.13635.13635.3	controllerType=0 controllerNumber=1 scan=13635	21.9992
12542:3	15	K.KVPQVSTPTLVEVSR.N			547.316	3	1639.93	1639.94	0	-2.3	438	Specific	612.21	410.2	410.2	10.93	4	>sp|P02768|ALBU_HUMAN Serum albumin OS=Homo sapiens GN=ALB PE=1 SV=2	53168	JO_01.10842.10842.3	controllerType=0 controllerNumber=1 scan=10842	19.7673
06099:2	16	R.APSTYGGGLSVSSSR.F			713.351	2	1425.69	1425.7	0	-1.4	42	Specific	575.09	267.26	267.26	8.72	3	>sp|P02533|K1C14_HUMAN Keratin, type I cytoskeletal 14 OS=Homo sapiens GN=KRT14 PE=1 SV=4	53135	JO_01.6028.6028.2	controllerType=0 controllerNumber=1 scan=6028	15.746
24356:3	16	K.ILTATVDNANVLLQIDNAR.L			685.379	3	2054.12	2054.12	0	-0.9	176	Specific	451.79	155.92	155.92	4.16	3	>sp|P02533|K1C14_HUMAN Keratin, type I cytoskeletal 14 OS=Homo sapiens GN=KRT14 PE=1 SV=4	53135	JO_01.20020.20020.3	controllerType=0 controllerNumber=1 scan=20020	27.5869
05816:3	16	R.TKYETELNLR.M			422.894	3	1266.67	1266.67	0	-1.4	202	Specific	417.5	89.4	89.4	3.98	3	>sp|P02533|K1C14_HUMAN Keratin, type I cytoskeletal 14 OS=Homo sapiens GN=KRT14 PE=1 SV=4	53135	JO_01.5805.5805.3	controllerType=0 controllerNumber=1 scan=5805	15.5805
09423:2	17	R.VSLAGAC[+57.021]GVGGYGSR.S		C[+57]	705.843	2	1410.68	1410.68	0	-0.1	49	Specific	498.53	180.63	180.63	6.04	2	>sp|P13647|K2C5_HUMAN Keratin, type II cytoskeletal 5 OS=Homo sapiens GN=KRT5 PE=1 SV=3	54114	JO_01.8560.8560.2	controllerType=0 controllerNumber=1 scan=8560	17.8354
09380:2	17	R.ISISTSGGSFR.N			556.29	2	1111.57	1111.57	0	-0.4	74	Specific	539.67	199.09	199.09	5.67	2	>sp|P13647|K2C5_HUMAN Keratin, type II cytoskeletal 5 OS=Homo sapiens GN=KRT5 PE=1 SV=3	54114	JO_01.8523.8523.2	controllerType=0 controllerNumber=1 scan=8523	17.8013
26950:7	18	K.PAPSPSRIPPMPSDPPEYEESPEQKIQAASLPLPPLPPAPAAMSGSAPPVIPAPSSAK.Y			835.717	7	5843.97	5844.99	-1	-1.8	454	Specific	689.79	227.36	227.36	4.16	1	>Reverse >JAG45731.1 Atrophin-1 [Crotalus horridus]	79143	JO_01.22101.22101.7	controllerType=0 controllerNumber=1 scan=22101	29.8198
15425:2	19	K.SGSC[+57.021]PDM[+15.995]SM[+15.995]PIPPLGIC[+57.021]K.T		C[+57]*2, M[+16]*2	989.94	2	1978.87	1978.87	0	-1.1	4	Specific	309.56	51.3	51.3	0.27	2	>pdb|1UDK|A Chain A, Solution Structure Of Nawaprin	39	JO_01.13104.13104.2	controllerType=0 controllerNumber=1 scan=13104	21.568
00989:2	19	K.TLC[+57.021]NSDSGC[+57.021]PNVQK.C		C[+57]*2	790.346	2	1579.68	1579.68	0	0.5	22	Specific	464.35	249.87	249.87	2.9	2	>pdb|1UDK|A Chain A, Solution Structure Of Nawaprin	39	JO_01.1904.1904.2	controllerType=0 controllerNumber=1 scan=1904	12.3452
29921:5	20	K.VSSPHC[+57.021]DSQTAVIEDAGSEPQSPC[+57.021]NQLQPAAAAAAPYVVSPSVPIPLLTRVK.H		C[+57]*2	1083.16	5	5411.77	5410.7	1	11.1	123	Specific	689.76	163.62	163.62	2.71	1	>sp|Q96BF6|NACC2_HUMAN Nucleus accumbens-associated protein 2 OS=Homo sapiens GN=NACC2 PE=1 SV=1	64652	JO_01.24545.24545.5	controllerType=0 controllerNumber=1 scan=24545	32.3931
17846:2	21	K.DKIIPIAYK.Q			530.823	2	1060.64	1060.64	0	-1.7	451	Specific	338.54	73.86	73.86	0.23	2	>Reverse >JAG47014.1 DEAD-box protein 3 [Crotalus horridus]	77860	JO_01.14883.14883.2	controllerType=0 controllerNumber=1 scan=14883	22.9884
18011:2	21	K.DKIIPIAYK.Q			530.821	2	1060.63	1060.64	0	-4.9	451	Specific	381.83	28.03	28.03	0.02	2	>Reverse >JAG47014.1 DEAD-box protein 3 [Crotalus horridus]	77860	JO_01.15008.15008.2	controllerType=0 controllerNumber=1 scan=15008	23.0957
17787:2	21	K.DKIIPIAYK.Q			530.823	2	1060.64	1060.64	0	-1.1	451	Specific	395.9	26.9	26.9	0.23	2	>Reverse >JAG47014.1 DEAD-box protein 3 [Crotalus horridus]	77860	JO_01.14839.14839.2	controllerType=0 controllerNumber=1 scan=14839	22.9544
13000:2	21	K.DKIIPIAYK.Q			530.822	2	1060.64	1060.64	0	-2.5	451	Specific	521.4	107.6	107.6	2.1	2	>Reverse >JAG47014.1 DEAD-box protein 3 [Crotalus horridus]	77860	JO_01.11183.11183.2	controllerType=0 controllerNumber=1 scan=11183	20.0288
15314:2	21	K.IIPIAYK.Q			409.262	2	817.517	817.518	0	-1.9	453	Specific	224.11	9.29	9.29	0.03	2	>Reverse >JAG47014.1 DEAD-box protein 3 [Crotalus horridus]	77860	JO_01.13018.13018.2	controllerType=0 controllerNumber=1 scan=13018	21.5003
16922:2	21	K.IIPIAYK.Q			409.262	2	817.517	817.518	0	-1.8	453	Specific	294.19	24.47	24.47	0.21	2	>Reverse >JAG47014.1 DEAD-box protein 3 [Crotalus horridus]	77860	JO_01.14185.14185.2	controllerType=0 controllerNumber=1 scan=14185	22.4423
17820:2	21	K.IIPIAYK.Q			409.262	2	817.516	817.518	0	-2.2	453	Specific	294.63	11.52	11.52	0.13	2	>Reverse >JAG47014.1 DEAD-box protein 3 [Crotalus horridus]	77860	JO_01.14864.14864.2	controllerType=0 controllerNumber=1 scan=14864	22.9739
16436:2	21	K.IIPIAYK.Q			409.262	2	817.517	817.518	0	-1.6	453	Specific	295.47	12.54	12.54	0.13	2	>Reverse >JAG47014.1 DEAD-box protein 3 [Crotalus horridus]	77860	JO_01.13827.13827.2	controllerType=0 controllerNumber=1 scan=13827	22.1551
15933:2	21	K.IIPIAYK.Q			409.262	2	817.517	817.518	0	-0.9	453	Specific	308.05	8.57	8.57	0.19	2	>Reverse >JAG47014.1 DEAD-box protein 3 [Crotalus horridus]	77860	JO_01.13462.13462.2	controllerType=0 controllerNumber=1 scan=13462	21.8567
14077:2	21	K.IIPIAYK.Q			409.262	2	817.517	817.518	0	-1.1	453	Specific	322.38	33.61	33.61	0.23	2	>Reverse >JAG47014.1 DEAD-box protein 3 [Crotalus horridus]	77860	JO_01.12012.12012.2	controllerType=0 controllerNumber=1 scan=12012	20.6828
13519:2	21	K.IIPIAYK.Q			409.262	2	817.516	817.518	0	-2.5	453	Specific	329.64	0.99	0.99	0.24	2	>Reverse >JAG47014.1 DEAD-box protein 3 [Crotalus horridus]	77860	JO_01.11584.11584.2	controllerType=0 controllerNumber=1 scan=11584	20.3496
13131:2	21	K.IIPIAYK.Q			409.262	2	817.517	817.518	0	-1.3	453	Specific	337.3	8.38	8.38	0.21	2	>Reverse >JAG47014.1 DEAD-box protein 3 [Crotalus horridus]	77860	JO_01.11290.11290.2	controllerType=0 controllerNumber=1 scan=11290	20.1129
12970:2	21	K.IIPIAYK.Q			409.262	2	817.517	817.518	0	-1.6	453	Specific	339.48	26.14	26.14	0.23	2	>Reverse >JAG47014.1 DEAD-box protein 3 [Crotalus horridus]	77860	JO_01.11161.11161.2	controllerType=0 controllerNumber=1 scan=11161	20.0116
12192:2	21	K.IIPIAYK.Q			409.262	2	817.517	817.518	0	-1.4	453	Specific	344.06	31.67	31.67	0.36	2	>Reverse >JAG47014.1 DEAD-box protein 3 [Crotalus horridus]	77860	JO_01.10574.10574.2	controllerType=0 controllerNumber=1 scan=10574	19.5499
12070:2	21	K.IIPIAYK.Q			409.262	2	817.517	817.518	0	-1.4	453	Specific	357.53	16.39	16.39	0.23	2	>Reverse >JAG47014.1 DEAD-box protein 3 [Crotalus horridus]	77860	JO_01.10465.10465.2	controllerType=0 controllerNumber=1 scan=10465	19.4558
12778:2	21	K.IIPIAYK.Q			409.262	2	817.516	817.518	0	-2.6	453	Specific	357.83	22.03	22.03	0.24	2	>Reverse >JAG47014.1 DEAD-box protein 3 [Crotalus horridus]	77860	JO_01.11013.11013.2	controllerType=0 controllerNumber=1 scan=11013	19.9
16870:6	22	R.GRSSGGGGSSLRGGGSGYSSGGGSSIM[+15.995]SGFGSGGYNSGSSIVYGGGGGGGGGSVGVGFGGGLR.G		M[+16]	893.245	6	5354.43	5354.41	0	3.7	27	Specific	652.34	122.99	122.99	2.66	1	>Reverse >XP_007440866.1 PREDICTED: keratin, type II cytoskeletal 5-like isoform X3 [Python bivittatus]	101432	JO_01.14142.14142.3	controllerType=0 controllerNumber=1 scan=14142	22.4064
27034:5	23	K.C[+57.021]LVGAEQESITSNSSFSPLPGDVTPNGGETFRPLPIPKQHIQK.Q		C[+57]	927.272	5	4632.33	4633.34	-1	-0.5	114	Specific	610.26	129.34	129.34	2.52	1	>Reverse >sp|Q8WV28|BLNK_HUMAN B-cell linker protein OS=Homo sapiens GN=BLNK PE=1 SV=2	134267	JO_01.22175.22175.5	controllerType=0 controllerNumber=1 scan=22175	29.8973
27779:6	24	K.SLAIPSTPPNSPSHSPC[+57.021]PSPLPFEPRVHLSENFLASRPAETFLQEMYGLRPSR.N		C[+57]	984.167	6	5899.96	5898.95	1	2.2	770	Specific	605.28	137.23	137.23	2.51	1	>sp|O60296|TRAK2_HUMAN Trafficking kinesin-binding protein 2 OS=Homo sapiens GN=TRAK2 PE=1 SV=2	51954	JO_01.22779.22779.6	controllerType=0 controllerNumber=1 scan=22779	30.5548
14191:2	25	R.KLIPLAYK.Q			473.308	2	945.609	945.613	0	-4.3	40	Specific	360.81	19.23	19.23	0.23	2	>XP_007419884.1 PREDICTED: indian hedgehog protein [Python bivittatus]	48972	JO_01.12119.12119.2	controllerType=0 controllerNumber=1 scan=12119	20.772
14073:2	25	R.KLIPLAYK.Q			473.309	2	945.612	945.613	0	-1.6	40	Specific	425.5	18.33	18.33	0.26	2	>XP_007419884.1 PREDICTED: indian hedgehog protein [Python bivittatus]	48972	JO_01.12008.12008.2	controllerType=0 controllerNumber=1 scan=12008	20.6808
13920:2	25	R.KLIPLAYK.Q			473.308	2	945.61	945.613	0	-3.7	40	Specific	462.53	24.98	24.98	0.15	2	>XP_007419884.1 PREDICTED: indian hedgehog protein [Python bivittatus]	48972	JO_01.11874.11874.2	controllerType=0 controllerNumber=1 scan=11874	20.5868
09329:2	25	R.KLIPLAYK.Q			473.309	2	945.611	945.613	0	-1.9	40	Specific	487.81	92.45	92.45	1.78	2	>XP_007419884.1 PREDICTED: indian hedgehog protein [Python bivittatus]	48972	JO_01.8485.8485.2	controllerType=0 controllerNumber=1 scan=8485	17.7677
15314:2	25	K.LIPLAYK.Q			409.262	2	817.517	817.518	0	-1.9	41	Specific	224.11	9.29	9.29	0.03	2	>XP_007419884.1 PREDICTED: indian hedgehog protein [Python bivittatus]	48972	JO_01.13018.13018.2	controllerType=0 controllerNumber=1 scan=13018	21.5003
16922:2	25	K.LIPLAYK.Q			409.262	2	817.517	817.518	0	-1.8	41	Specific	294.19	24.47	24.47	0.21	2	>XP_007419884.1 PREDICTED: indian hedgehog protein [Python bivittatus]	48972	JO_01.14185.14185.2	controllerType=0 controllerNumber=1 scan=14185	22.4423
17820:2	25	K.LIPLAYK.Q			409.262	2	817.516	817.518	0	-2.2	41	Specific	294.63	11.52	11.52	0.13	2	>XP_007419884.1 PREDICTED: indian hedgehog protein [Python bivittatus]	48972	JO_01.14864.14864.2	controllerType=0 controllerNumber=1 scan=14864	22.9739
16436:2	25	K.LIPLAYK.Q			409.262	2	817.517	817.518	0	-1.6	41	Specific	295.47	12.54	12.54	0.13	2	>XP_007419884.1 PREDICTED: indian hedgehog protein [Python bivittatus]	48972	JO_01.13827.13827.2	controllerType=0 controllerNumber=1 scan=13827	22.1551
15933:2	25	K.LIPLAYK.Q			409.262	2	817.517	817.518	0	-0.9	41	Specific	308.05	8.57	8.57	0.19	2	>XP_007419884.1 PREDICTED: indian hedgehog protein [Python bivittatus]	48972	JO_01.13462.13462.2	controllerType=0 controllerNumber=1 scan=13462	21.8567
14077:2	25	K.LIPLAYK.Q			409.262	2	817.517	817.518	0	-1.1	41	Specific	322.38	33.61	33.61	0.23	2	>XP_007419884.1 PREDICTED: indian hedgehog protein [Python bivittatus]	48972	JO_01.12012.12012.2	controllerType=0 controllerNumber=1 scan=12012	20.6828
13519:2	25	K.LIPLAYK.Q			409.262	2	817.516	817.518	0	-2.5	41	Specific	329.64	0.99	0.99	0.24	2	>XP_007419884.1 PREDICTED: indian hedgehog protein [Python bivittatus]	48972	JO_01.11584.11584.2	controllerType=0 controllerNumber=1 scan=11584	20.3496
13131:2	25	K.LIPLAYK.Q			409.262	2	817.517	817.518	0	-1.3	41	Specific	337.3	8.38	8.38	0.21	2	>XP_007419884.1 PREDICTED: indian hedgehog protein [Python bivittatus]	48972	JO_01.11290.11290.2	controllerType=0 controllerNumber=1 scan=11290	20.1129
12970:2	25	K.LIPLAYK.Q			409.262	2	817.517	817.518	0	-1.6	41	Specific	339.48	26.14	26.14	0.23	2	>XP_007419884.1 PREDICTED: indian hedgehog protein [Python bivittatus]	48972	JO_01.11161.11161.2	controllerType=0 controllerNumber=1 scan=11161	20.0116
12192:2	25	K.LIPLAYK.Q			409.262	2	817.517	817.518	0	-1.4	41	Specific	344.06	31.67	31.67	0.36	2	>XP_007419884.1 PREDICTED: indian hedgehog protein [Python bivittatus]	48972	JO_01.10574.10574.2	controllerType=0 controllerNumber=1 scan=10574	19.5499
12070:2	25	K.LIPLAYK.Q			409.262	2	817.517	817.518	0	-1.4	41	Specific	357.53	16.39	16.39	0.23	2	>XP_007419884.1 PREDICTED: indian hedgehog protein [Python bivittatus]	48972	JO_01.10465.10465.2	controllerType=0 controllerNumber=1 scan=10465	19.4558
12778:2	25	K.LIPLAYK.Q			409.262	2	817.516	817.518	0	-2.6	41	Specific	357.83	22.03	22.03	0.24	2	>XP_007419884.1 PREDICTED: indian hedgehog protein [Python bivittatus]	48972	JO_01.11013.11013.2	controllerType=0 controllerNumber=1 scan=11013	19.9
07489:1	26	K.SLLLK.K			573.396	1	573.396	573.397	0	-2.3	109	Specific	466.97	466.97	466.97	2.27	1	>sp|Q9NZM5|GSCR2_HUMAN Glioma tumor suppressor candidate region gene 2 protein OS=Homo sapiens GN=GLTSCR2 PE=1 SV=2	68505	JO_01.7020.7020.2	controllerType=0 controllerNumber=1 scan=7020	16.477
20603:5	27	K.SNYFGC[+57.021]QGC[+57.021]QC[+57.021]DIGGALSSMC[+57.021]SGPSGVC[+57.021]QC[+57.021]REHVVGKVC[+57.021]QR.P		C[+57]*7	931.594	5	4653.94	4652.95	1	-2.2	676	Specific	492.99	47.48	47.48	0.01	3	>sp|Q16787|LAMA3_HUMAN Laminin subunit alpha-3 OS=Homo sapiens GN=LAMA3 PE=1 SV=2	58466	JO_01.16964.16964.2	controllerType=0 controllerNumber=1 scan=16964	24.7112
26901:5	27	K.VSSYGGYLTYQAKSFGLPGDMVLLEKKPDVQLTGQHMSIIYEETNTPRPDR.L			1146.79	5	5729.92	5729.86	0	10.3	1529	Specific	524.99	85.13	85.13	0.12	3	>sp|Q16787|LAMA3_HUMAN Laminin subunit alpha-3 OS=Homo sapiens GN=LAMA3 PE=1 SV=2	58466	JO_01.22061.22061.5	controllerType=0 controllerNumber=1 scan=22061	29.7766
28372:6	27	K.VSSYGGYLTYQAKSFGLPGDMVLLEKKPDVQLTGQHM[+15.995]SIIYEETNTPRPDR.L		M[+16]	958.651	6	5746.87	5745.86	1	1.2	1529	Specific	600.39	103.24	31.67	1.91	3	>sp|Q16787|LAMA3_HUMAN Laminin subunit alpha-3 OS=Homo sapiens GN=LAMA3 PE=1 SV=2	58466	JO_01.23279.23279.6	controllerType=0 controllerNumber=1 scan=23279	31.0908
13622:2	28	R.LLLQIDNAR.L			528.313	2	1055.62	1055.62	0	-0.9	138	Specific	486.97	110.18	110.18	2.15	1	>XP_007433997.1 PREDICTED: keratin, type I cytoskeletal 18-B-like isoform X2 [Python bivittatus]	36676	JO_01.11658.11658.2	controllerType=0 controllerNumber=1 scan=11658	20.4095
13622:2	29	K.IILQIDNAR.L			528.313	2	1055.62	1055.62	0	-0.9	166	Specific	486.97	110.18	110.18	2.15	1	>XP_007433507.1 PREDICTED: keratin, type I cytoskeletal 19 [Python bivittatus]	37083	JO_01.11658.11658.2	controllerType=0 controllerNumber=1 scan=11658	20.4095
20387:2	30	R.VSVGLLLVK.S			464.314	2	927.621	927.624	0	-2.4	79	Specific	449.84	147.8	147.8	2.01	1	>sp|Q96DA0|ZG16B_HUMAN Zymogen granule protein 16 homolog B OS=Homo sapiens GN=ZG16B PE=1 SV=3	64765	JO_01.16799.16799.2	controllerType=0 controllerNumber=1 scan=16799	24.5695
26733:10	31	R.GLHNVLPMATTWWLATNLMNIATPPSINFTGELLIM[+15.995]SALFNWC[+57.021]PTTIIMLGLSMLITASYSLHMFLSTQMGPTLLNNQTEPSHSR.E		C[+57], M[+16]	949.775	10	9488.69	9488.73	0	-4.5	112	Specific	674.87	141.18	0	2.11	1	>AAW48442.1 NADH dehydrogenase subunit 4, partial (mitochondrion) [Crotalus molossus nigrescens]	6020	JO_01.21927.21927.5	controllerType=0 controllerNumber=1 scan=21927	29.635
26369:6	32	R.EKEKAQAAAAAAAAAAVLPPPPPPPPPPPPPPPPPPPPPHTSGSSVPSTASGTSSISSHK.R			946.67	6	5674.98	5675.95	-1	6.6	2776	Specific	626.81	138.19	138.19	1.97	1	>XP_015743980.1 PREDICTED: nucleosome-remodeling factor subunit BPTF [Python bivittatus]	26422	JO_01.21639.21639.5	controllerType=0 controllerNumber=1 scan=21639	29.3236
21366:9	33	R.TGDAKPNFFQDC[+57.021]LMEVFDNLDHHIQHPAVLLSILQLMERGTMVLTTNYDNLLEIFGQQQHK.A		C[+57]	792.398	9	7123.53	7123.5	0	3.6	5	Specific	633.32	99.19	99.19	1.83	1	>XP_015745211.1 PREDICTED: protein FAM118A [Python bivittatus]	25100	JO_01.17625.17625.3	controllerType=0 controllerNumber=1 scan=17625	25.292
00872:2	34	R.AAGPAAGERLR.M			534.806	2	1068.6	1068.59	0	12	207	Specific	422.05	25.09	25.09	0.12	2	>Reverse >sp|P29353|SHC1_HUMAN SHC-transforming protein 1 OS=Homo sapiens GN=SHC1 PE=1 SV=4	125230	JO_01.1810.1810.3	controllerType=0 controllerNumber=1 scan=1810	12.2967
18935:2	34	R.GLISSLPR.S			421.758	2	842.508	842.509	0	-1.8	363	Specific	315.88	4	4	0.21	2	>Reverse >sp|P29353|SHC1_HUMAN SHC-transforming protein 1 OS=Homo sapiens GN=SHC1 PE=1 SV=4	125230	JO_01.15708.15708.2	controllerType=0 controllerNumber=1 scan=15708	23.6531
16483:2	34	R.GLISSLPR.S			421.758	2	842.509	842.509	0	-0.8	363	Specific	325.06	4	4	0.24	2	>Reverse >sp|P29353|SHC1_HUMAN SHC-transforming protein 1 OS=Homo sapiens GN=SHC1 PE=1 SV=4	125230	JO_01.13860.13860.2	controllerType=0 controllerNumber=1 scan=13860	22.1804
16210:2	34	R.GLISSLPR.S			421.757	2	842.507	842.509	0	-2.9	363	Specific	344.22	4	4	0.03	2	>Reverse >sp|P29353|SHC1_HUMAN SHC-transforming protein 1 OS=Homo sapiens GN=SHC1 PE=1 SV=4	125230	JO_01.13661.13661.2	controllerType=0 controllerNumber=1 scan=13661	22.0185
08252:2	34	R.GLISSLPR.S			421.758	2	842.508	842.509	0	-1.2	363	Specific	346.5	4	4	0.26	2	>Reverse >sp|P29353|SHC1_HUMAN SHC-transforming protein 1 OS=Homo sapiens GN=SHC1 PE=1 SV=4	125230	JO_01.7604.7604.2	controllerType=0 controllerNumber=1 scan=7604	16.9469
15761:2	34	R.GLISSLPR.S			421.758	2	842.509	842.509	0	-0.2	363	Specific	350.96	4	4	0.16	2	>Reverse >sp|P29353|SHC1_HUMAN SHC-transforming protein 1 OS=Homo sapiens GN=SHC1 PE=1 SV=4	125230	JO_01.13338.13338.2	controllerType=0 controllerNumber=1 scan=13338	21.7592
08935:2	34	R.GLISSLPR.S			421.758	2	842.508	842.509	0	-1.2	363	Specific	356.07	4	4	0.18	2	>Reverse >sp|P29353|SHC1_HUMAN SHC-transforming protein 1 OS=Homo sapiens GN=SHC1 PE=1 SV=4	125230	JO_01.8159.8159.2	controllerType=0 controllerNumber=1 scan=8159	17.4582
08481:2	34	R.GLISSLPR.S			421.758	2	842.508	842.509	0	-1.8	363	Specific	363.06	4	4	0.21	2	>Reverse >sp|P29353|SHC1_HUMAN SHC-transforming protein 1 OS=Homo sapiens GN=SHC1 PE=1 SV=4	125230	JO_01.7807.7807.2	controllerType=0 controllerNumber=1 scan=7807	17.1335
12502:2	34	R.GLISSLPR.S			421.758	2	842.509	842.509	0	-0.2	363	Specific	375.61	13.21	13.21	0.17	2	>Reverse >sp|P29353|SHC1_HUMAN SHC-transforming protein 1 OS=Homo sapiens GN=SHC1 PE=1 SV=4	125230	JO_01.10811.10811.2	controllerType=0 controllerNumber=1 scan=10811	19.741
08677:2	34	R.GLISSLPR.S			421.757	2	842.508	842.509	0	-1.9	363	Specific	380.78	4	4	0.18	2	>Reverse >sp|P29353|SHC1_HUMAN SHC-transforming protein 1 OS=Homo sapiens GN=SHC1 PE=1 SV=4	125230	JO_01.7944.7944.2	controllerType=0 controllerNumber=1 scan=7944	17.2538
10438:2	34	R.GLISSLPR.S			421.758	2	842.51	842.509	0	0.2	363	Specific	380.87	4	4	0.25	2	>Reverse >sp|P29353|SHC1_HUMAN SHC-transforming protein 1 OS=Homo sapiens GN=SHC1 PE=1 SV=4	125230	JO_01.9287.9287.2	controllerType=0 controllerNumber=1 scan=9287	18.4719
11101:2	34	R.GLISSLPR.S			421.757	2	842.508	842.509	0	-2.1	363	Specific	382.45	4	4	0.24	2	>Reverse >sp|P29353|SHC1_HUMAN SHC-transforming protein 1 OS=Homo sapiens GN=SHC1 PE=1 SV=4	125230	JO_01.9766.9766.2	controllerType=0 controllerNumber=1 scan=9766	18.8932
09849:2	34	R.GLISSLPR.S			421.758	2	842.51	842.509	0	0.1	363	Specific	383.99	4	4	0.18	2	>Reverse >sp|P29353|SHC1_HUMAN SHC-transforming protein 1 OS=Homo sapiens GN=SHC1 PE=1 SV=4	125230	JO_01.8858.8858.2	controllerType=0 controllerNumber=1 scan=8858	18.0945
12726:2	34	R.GLISSLPR.S			421.759	2	842.51	842.509	0	1.2	363	Specific	386.29	4	4	0.25	2	>Reverse >sp|P29353|SHC1_HUMAN SHC-transforming protein 1 OS=Homo sapiens GN=SHC1 PE=1 SV=4	125230	JO_01.10973.10973.2	controllerType=0 controllerNumber=1 scan=10973	19.8674
17999:2	34	R.GLISSLPR.S			421.758	2	842.508	842.509	0	-1.3	363	Specific	387.21	4	4	0.67	2	>Reverse >sp|P29353|SHC1_HUMAN SHC-transforming protein 1 OS=Homo sapiens GN=SHC1 PE=1 SV=4	125230	JO_01.14999.14999.2	controllerType=0 controllerNumber=1 scan=14999	23.0871
09546:2	34	R.GLISSLPR.S			421.758	2	842.508	842.509	0	-1.4	363	Specific	388.66	4	4	0.24	2	>Reverse >sp|P29353|SHC1_HUMAN SHC-transforming protein 1 OS=Homo sapiens GN=SHC1 PE=1 SV=4	125230	JO_01.8643.8643.2	controllerType=0 controllerNumber=1 scan=8643	17.9093
09351:2	34	R.GLISSLPR.S			421.758	2	842.508	842.509	0	-1.6	363	Specific	389.34	4	4	0.28	2	>Reverse >sp|P29353|SHC1_HUMAN SHC-transforming protein 1 OS=Homo sapiens GN=SHC1 PE=1 SV=4	125230	JO_01.8504.8504.2	controllerType=0 controllerNumber=1 scan=8504	17.7846
12274:2	34	R.GLISSLPR.S			421.758	2	842.509	842.509	0	-0.6	363	Specific	389.79	4	4	0.4	2	>Reverse >sp|P29353|SHC1_HUMAN SHC-transforming protein 1 OS=Homo sapiens GN=SHC1 PE=1 SV=4	125230	JO_01.10636.10636.2	controllerType=0 controllerNumber=1 scan=10636	19.5993
09161:2	34	R.GLISSLPR.S			421.758	2	842.508	842.509	0	-1.8	363	Specific	390.38	4	4	0.24	2	>Reverse >sp|P29353|SHC1_HUMAN SHC-transforming protein 1 OS=Homo sapiens GN=SHC1 PE=1 SV=4	125230	JO_01.8365.8365.2	controllerType=0 controllerNumber=1 scan=8365	17.6671
11927:2	34	R.GLISSLPR.S			421.759	2	842.51	842.509	0	0.8	363	Specific	390.8	4	4	0.18	2	>Reverse >sp|P29353|SHC1_HUMAN SHC-transforming protein 1 OS=Homo sapiens GN=SHC1 PE=1 SV=4	125230	JO_01.10360.10360.2	controllerType=0 controllerNumber=1 scan=10360	19.3737
13278:2	34	R.GLISSLPR.S			421.759	2	842.51	842.509	0	0.6	363	Specific	394.74	4	4	0.44	2	>Reverse >sp|P29353|SHC1_HUMAN SHC-transforming protein 1 OS=Homo sapiens GN=SHC1 PE=1 SV=4	125230	JO_01.11398.11398.2	controllerType=0 controllerNumber=1 scan=11398	20.2011
09757:2	34	R.GLISSLPR.S			421.758	2	842.509	842.509	0	-1	363	Specific	396.19	4	4	0.28	2	>Reverse >sp|P29353|SHC1_HUMAN SHC-transforming protein 1 OS=Homo sapiens GN=SHC1 PE=1 SV=4	125230	JO_01.8795.8795.2	controllerType=0 controllerNumber=1 scan=8795	18.0384
17542:2	34	R.GLISSLPR.S			421.758	2	842.509	842.509	0	-0.2	363	Specific	397.6	4	4	0.31	2	>Reverse >sp|P29353|SHC1_HUMAN SHC-transforming protein 1 OS=Homo sapiens GN=SHC1 PE=1 SV=4	125230	JO_01.14666.14666.2	controllerType=0 controllerNumber=1 scan=14666	22.8192
11304:2	34	R.GLISSLPR.S			421.758	2	842.509	842.509	0	-1.1	363	Specific	400.31	4	4	0.41	2	>Reverse >sp|P29353|SHC1_HUMAN SHC-transforming protein 1 OS=Homo sapiens GN=SHC1 PE=1 SV=4	125230	JO_01.9913.9913.2	controllerType=0 controllerNumber=1 scan=9913	19.0161
08328:2	34	R.GLISSLPR.S			421.758	2	842.508	842.509	0	-1.3	363	Specific	403.46	4	4	0.24	2	>Reverse >sp|P29353|SHC1_HUMAN SHC-transforming protein 1 OS=Homo sapiens GN=SHC1 PE=1 SV=4	125230	JO_01.7693.7693.2	controllerType=0 controllerNumber=1 scan=7693	17.0375
08211:2	34	R.GLISSLPR.S			421.758	2	842.509	842.509	0	-1	363	Specific	404.96	4	4	0.29	2	>Reverse >sp|P29353|SHC1_HUMAN SHC-transforming protein 1 OS=Homo sapiens GN=SHC1 PE=1 SV=4	125230	JO_01.7549.7549.2	controllerType=0 controllerNumber=1 scan=7549	16.8607
10853:2	34	R.GLISSLPR.S			421.758	2	842.509	842.509	0	-0.4	363	Specific	405.2	4	4	0.44	2	>Reverse >sp|P29353|SHC1_HUMAN SHC-transforming protein 1 OS=Homo sapiens GN=SHC1 PE=1 SV=4	125230	JO_01.9583.9583.2	controllerType=0 controllerNumber=1 scan=9583	18.7373
11516:2	34	R.GLISSLPR.S			421.758	2	842.509	842.509	0	-0.5	363	Specific	405.74	4	4	0.29	2	>Reverse >sp|P29353|SHC1_HUMAN SHC-transforming protein 1 OS=Homo sapiens GN=SHC1 PE=1 SV=4	125230	JO_01.10067.10067.2	controllerType=0 controllerNumber=1 scan=10067	19.1376
08053:2	34	R.GLISSLPR.S			421.758	2	842.508	842.509	0	-1.7	363	Specific	405.94	4	4	0.41	2	>Reverse >sp|P29353|SHC1_HUMAN SHC-transforming protein 1 OS=Homo sapiens GN=SHC1 PE=1 SV=4	125230	JO_01.7423.7423.2	controllerType=0 controllerNumber=1 scan=7423	16.7724
10117:2	34	R.GLISSLPR.S			421.758	2	842.509	842.509	0	0	363	Specific	407.93	4	4	0.18	2	>Reverse >sp|P29353|SHC1_HUMAN SHC-transforming protein 1 OS=Homo sapiens GN=SHC1 PE=1 SV=4	125230	JO_01.9054.9054.2	controllerType=0 controllerNumber=1 scan=9054	18.2644
08996:2	34	R.GLISSLPR.S			421.757	2	842.508	842.509	0	-1.9	363	Specific	413.85	4	4	0.55	2	>Reverse >sp|P29353|SHC1_HUMAN SHC-transforming protein 1 OS=Homo sapiens GN=SHC1 PE=1 SV=4	125230	JO_01.8229.8229.2	controllerType=0 controllerNumber=1 scan=8229	17.547
10337:2	34	R.GLISSLPR.S			421.761	2	842.514	842.509	0	5.3	363	Specific	424.96	4	4	0.59	2	>Reverse >sp|P29353|SHC1_HUMAN SHC-transforming protein 1 OS=Homo sapiens GN=SHC1 PE=1 SV=4	125230	JO_01.9216.9216.2	controllerType=0 controllerNumber=1 scan=9216	18.4113
08341:1	34	R.GLISSLPR.S			842.509	1	842.509	842.509	0	-0.2	363	Specific	485.57	4	4	0.18	2	>Reverse >sp|P29353|SHC1_HUMAN SHC-transforming protein 1 OS=Homo sapiens GN=SHC1 PE=1 SV=4	125230	JO_01.7704.7704.2	controllerType=0 controllerNumber=1 scan=7704	17.0442
08125:2	35	-.NLYQFK.N			406.718	2	812.429	812.43	0	-0.8	1	NRagged	232.96	1.44	1.44	0	4	>sp|P00605.1|PA2B4_NAJNG RecName: Full=Phospholipase A2 "basic"; Short=svPLA2; AltName: Full=Phosphatidylcholine 2-acylhydrolase; AltName: Full=Phospholipase A2 isozyme III/IV; Short=CM-III/CM-IV	36	JO_01.7480.7480.2	controllerType=0 controllerNumber=1 scan=7480	16.8123
05456:2	35	K.GTPVDDLDR.C			494.242	2	987.477	987.474	0	2.8	34	Specific	298.22	6.48	6.48	0.04	4	>sp|P00605.1|PA2B4_NAJNG RecName: Full=Phospholipase A2 "basic"; Short=svPLA2; AltName: Full=Phosphatidylcholine 2-acylhydrolase; AltName: Full=Phospholipase A2 isozyme III/IV; Short=CM-III/CM-IV	36	JO_01.5518.5518.2	controllerType=0 controllerNumber=1 scan=5518	15.3668
05812:2	35	K.GTPVDDLDR.C			494.243	2	987.479	987.474	0	5.1	34	Specific	394.85	61.39	61.39	0.22	4	>sp|P00605.1|PA2B4_NAJNG RecName: Full=Phospholipase A2 "basic"; Short=svPLA2; AltName: Full=Phosphatidylcholine 2-acylhydrolase; AltName: Full=Phospholipase A2 isozyme III/IV; Short=CM-III/CM-IV	36	JO_01.5803.5803.2	controllerType=0 controllerNumber=1 scan=5803	15.5795
22279:2	35	K.M[+15.995]GC[+57.021]WPYLTLYK.Y		C[+57], M[+16]	724.343	2	1447.68	1447.67	0	2.4	57	Specific	361.64	72.84	72.84	0.18	4	>sp|P00605.1|PA2B4_NAJNG RecName: Full=Phospholipase A2 "basic"; Short=svPLA2; AltName: Full=Phosphatidylcholine 2-acylhydrolase; AltName: Full=Phospholipase A2 isozyme III/IV; Short=CM-III/CM-IV	36	JO_01.18358.18358.2	controllerType=0 controllerNumber=1 scan=18358	25.9544
14696:2	35	R.YIDANYNINFK.K			687.838	2	1374.67	1374.67	0	-0.3	104	Specific	362.03	80.1	80.1	0.48	4	>sp|P00605.1|PA2B4_NAJNG RecName: Full=Phospholipase A2 "basic"; Short=svPLA2; AltName: Full=Phosphatidylcholine 2-acylhydrolase; AltName: Full=Phospholipase A2 isozyme III/IV; Short=CM-III/CM-IV	36	JO_01.12530.12530.2	controllerType=0 controllerNumber=1 scan=12530	21.1046
14869:2	35	R.YIDANYNINFK.K			687.836	2	1374.66	1374.67	0	-2.8	104	Specific	499.83	121.28	121.28	1.66	4	>sp|P00605.1|PA2B4_NAJNG RecName: Full=Phospholipase A2 "basic"; Short=svPLA2; AltName: Full=Phosphatidylcholine 2-acylhydrolase; AltName: Full=Phospholipase A2 isozyme III/IV; Short=CM-III/CM-IV	36	JO_01.12669.12669.2	controllerType=0 controllerNumber=1 scan=12669	21.2195
23311:2	36	K.TVDDVIKEQNR.E			658.844	2	1316.68	1316.68	0	0.3	9	Specific	411	90.83	90.83	0.36	2	>sp|Q9UQN3|CHM2B_HUMAN Charged multivesicular body protein 2b OS=Homo sapiens GN=CHMP2B PE=1 SV=1	69561	JO_01.19141.19141.2	controllerType=0 controllerNumber=1 scan=19141	26.6802
23192:2	36	K.TVDDVIKEQNR.E			658.844	2	1316.68	1316.68	0	0.8	9	Specific	482.32	171.82	171.82	1.66	2	>sp|Q9UQN3|CHM2B_HUMAN Charged multivesicular body protein 2b OS=Homo sapiens GN=CHMP2B PE=1 SV=1	69561	JO_01.19040.19040.2	controllerType=0 controllerNumber=1 scan=19040	26.5836
21588:3	36	K.TVDDVIKEQNRELR.G			572.307	3	1714.91	1714.91	0	-0.5	9	Specific	222	52.75	52.75	0	2	>sp|Q9UQN3|CHM2B_HUMAN Charged multivesicular body protein 2b OS=Homo sapiens GN=CHMP2B PE=1 SV=1	69561	JO_01.17817.17817.3	controllerType=0 controllerNumber=1 scan=17817	25.4634
23116:3	37	R.LAELGGPLGLHGGGGAGLPEGLLDGAQDAYGPR.P			1029.19	3	3085.57	3085.57	0	-1.3	301	Specific	438.65	81.55	81.55	0.16	2	>sp|A8MYZ6|FOXO6_HUMAN Forkhead box protein O6 OS=Homo sapiens GN=FOXO6 PE=1 SV=1	50592	JO_01.18984.18984.3	controllerType=0 controllerNumber=1 scan=18984	26.5314
06938:2	37	K.GAAPYAPPAPSR.S			577.802	2	1154.6	1154.6	0	1.6	361	Specific	353.95	7.41	7.41	0.12	2	>sp|A8MYZ6|FOXO6_HUMAN Forkhead box protein O6 OS=Homo sapiens GN=FOXO6 PE=1 SV=1	50592	JO_01.6619.6619.2	controllerType=0 controllerNumber=1 scan=6619	16.1887
06775:2	37	K.GAAPYAPPAPSR.S			577.802	2	1154.6	1154.6	0	1.7	361	Specific	403.11	92.53	92.53	1.59	2	>sp|A8MYZ6|FOXO6_HUMAN Forkhead box protein O6 OS=Homo sapiens GN=FOXO6 PE=1 SV=1	50592	JO_01.6499.6499.2	controllerType=0 controllerNumber=1 scan=6499	16.0982
23418:2	38	K.LEQILEDLC[+57.021]R.T		C[+57]	644.83	2	1288.65	1288.66	0	-3.1	51	Specific	484.06	130.54	130.54	1.6	1	>Reverse >XP_007437507.1 PREDICTED: RNA pseudouridylate synthase domain-containing protein 1 [Python bivittatus]	104090	JO_01.19255.19255.2	controllerType=0 controllerNumber=1 scan=19255	26.8095
29678:5	39	K.QSGLYLHPLIRTPGVNAVPLC[+57.021]PQSISMPLITTPKGEC[+57.021]LGPFC[+57.021]SSFTAFGGR.I		C[+57]*3	1106.96	5	5530.77	5529.79	1	-4.7	474	Specific	642.55	128.12	128.12	1.54	1	>Reverse >XP_007437186.1 PREDICTED: dual specificity protein phosphatase 8-like [Python bivittatus]	104336	JO_01.24348.24348.5	controllerType=0 controllerNumber=1 scan=24348	32.1947
15987:2	40	R.PQLLFSLPK.L			521.817	2	1042.63	1042.63	0	-1.8	163	Specific	355.08	35.63	35.63	0.22	1	>sp|Q14094|CCNI_HUMAN Cyclin-I OS=Homo sapiens GN=CCNI PE=2 SV=1	57797	JO_01.13501.13501.2	controllerType=0 controllerNumber=1 scan=13501	21.8891
21154:2	40	R.PQLLFSLPK.L			521.817	2	1042.63	1042.63	0	-2.8	163	Specific	410.21	93.06	93.06	1.48	1	>sp|Q14094|CCNI_HUMAN Cyclin-I OS=Homo sapiens GN=CCNI PE=2 SV=1	57797	JO_01.17425.17425.2	controllerType=0 controllerNumber=1 scan=17425	25.1054
22307:6	41	K.SSEEDAQSESDSYNDYIWMLIDYMQGRC[+57.021]LPSPHSIFGTITPLLELVETPKLK.P		C[+57]	1001.32	6	6002.87	6003.87	-1	1.6	267	Specific	629.75	103.14	103.14	1.48	2	>Reverse >XP_007437048.1 PREDICTED: DNA-dependent protein kinase catalytic subunit [Python bivittatus]	104443	JO_01.18379.18379.3	controllerType=0 controllerNumber=1 scan=18379	25.9738
17702:2	41	R.IIAYFQEMFFHLK.S			843.936	2	1686.86	1686.87	0	-3.9	2420	Specific	308.82	22.43	22.43	0	2	>Reverse >XP_007437048.1 PREDICTED: DNA-dependent protein kinase catalytic subunit [Python bivittatus]	104443	JO_01.14782.14782.2	controllerType=0 controllerNumber=1 scan=14782	22.912
12741:2	42	K.YFSTLQPGK.A			520.774	2	1040.54	1040.54	0	-1.3	36	Specific	357.6	47.23	47.23	0.12	1	>sp|Q9P2K2|TXD16_HUMAN Thioredoxin domain-containing protein 16 OS=Homo sapiens GN=TXNDC16 PE=2 SV=4	68701	JO_01.10986.10986.2	controllerType=0 controllerNumber=1 scan=10986	19.8785
12541:2	42	K.YFSTLQPGK.A			520.773	2	1040.54	1040.54	0	-2.2	36	Specific	429.19	123.4	123.4	1.39	1	>sp|Q9P2K2|TXD16_HUMAN Thioredoxin domain-containing protein 16 OS=Homo sapiens GN=TXNDC16 PE=2 SV=4	68701	JO_01.10841.10841.2	controllerType=0 controllerNumber=1 scan=10841	19.7671
12189:4	43	R.TTSAGTATPSSSGASGTTPSGSEGISTSGETTR.F			747.841	4	2988.34	2988.35	0	-2.4	802	Specific	505.32	202.4	202.4	1.39	1	>sp|Q99102|MUC4_HUMAN Mucin-4 OS=Homo sapiens GN=MUC4 PE=1 SV=4	65762	JO_01.10571.10571.4	controllerType=0 controllerNumber=1 scan=10571	19.5465
28169:5	44	R.SKPAALQERAPSPFQEM[+15.995]PPPSPSRPGKSNC[+57.021]QASELAGVAPHPGR.A		C[+57], M[+16]	927.873	5	4635.34	4635.29	0	8.8	372	Specific	605.01	160.04	160.04	1.48	1	>XP_007424324.1 PREDICTED: pleckstrin homology-like domain family B member 1 [Python bivittatus]	45247	JO_01.23111.23111.5	controllerType=0 controllerNumber=1 scan=23111	30.9065
29581:6	45	R.SPPGKPQGPPPQGGNQPQGPPPPPGKPQGPPPQGGNKSQGPPPPGKPQGPPPQGGSKSR.S			946.321	6	5672.89	5671.9	1	-2.8	237	Specific	420.85	13.11	13.11	0	2	>sp|P02812|PRB2_HUMAN Basic salivary proline-rich protein 2 OS=Homo sapiens GN=PRB2 PE=1 SV=3	53183	JO_01.24268.24268.6	controllerType=0 controllerNumber=1 scan=24268	32.1163
29431:5	45	R.SPPGKPQGPPPQGGNQPQGPPPPPGKPQGPPPQGGNKSQGPPPPGKPQGPPPQGGSKSR.S			1135.39	5	5672.92	5671.9	1	1.9	237	Specific	437	82.22	82.22	0.05	2	>sp|P02812|PRB2_HUMAN Basic salivary proline-rich protein 2 OS=Homo sapiens GN=PRB2 PE=1 SV=3	53183	JO_01.24150.24150.5	controllerType=0 controllerNumber=1 scan=24150	32.0028
29432:6	45	R.SPPGKPQGPPPQGGNQPQGPPPPPGKPQGPPPQGGNKSQGPPPPGKPQGPPPQGGSKSR.S			946.156	6	5671.9	5671.9	0	-0.8	237	Specific	442.79	44.91	44.91	0.07	2	>sp|P02812|PRB2_HUMAN Basic salivary proline-rich protein 2 OS=Homo sapiens GN=PRB2 PE=1 SV=3	53183	JO_01.24151.24151.6	controllerType=0 controllerNumber=1 scan=24151	32.0035
28384:5	45	R.SPPGKPQGPPPQGGNQPQGPPPPPGKPQGPPPQGGNKSQGPPPPGKPQGPPPQGGSKSR.S			1135.39	5	5672.91	5671.9	1	1.4	237	Specific	452.44	7.17	7.17	0	2	>sp|P02812|PRB2_HUMAN Basic salivary proline-rich protein 2 OS=Homo sapiens GN=PRB2 PE=1 SV=3	53183	JO_01.23286.23286.5	controllerType=0 controllerNumber=1 scan=23286	31.0974
28113:6	45	R.SPPGKPQGPPPQGGNQPQGPPPPPGKPQGPPPQGGNKSQGPPPPGKPQGPPPQGGSKSR.S			946.32	6	5672.88	5671.9	1	-3.8	237	Specific	494.7	2.16	2.16	0	2	>sp|P02812|PRB2_HUMAN Basic salivary proline-rich protein 2 OS=Homo sapiens GN=PRB2 PE=1 SV=3	53183	JO_01.23066.23066.6	controllerType=0 controllerNumber=1 scan=23066	30.8606
28164:7	45	R.SPPGKPQGPPPQGGNQPQGPPPPPGKPQGPPPQGGNKSQGPPPPGKPQGPPPQGGSKSR.S			811.13	7	5671.87	5671.9	0	-6	237	Specific	499	0.89	0.89	0	2	>sp|P02812|PRB2_HUMAN Basic salivary proline-rich protein 2 OS=Homo sapiens GN=PRB2 PE=1 SV=3	53183	JO_01.23108.23108.7	controllerType=0 controllerNumber=1 scan=23108	30.9035
27541:6	45	R.SPPGKPQGPPPQGGNQPQGPPPPPGKPQGPPPQGGNKSQGPPPPGKPQGPPPQGGSKSR.S			946.321	6	5672.89	5671.9	1	-3	237	Specific	517.25	37.99	37.99	0.06	2	>sp|P02812|PRB2_HUMAN Basic salivary proline-rich protein 2 OS=Homo sapiens GN=PRB2 PE=1 SV=3	53183	JO_01.22583.22583.6	controllerType=0 controllerNumber=1 scan=22583	30.3337
27418:5	45	R.SPPGKPQGPPPQGGNQPQGPPPPPGKPQGPPPQGGNKSQGPPPPGKPQGPPPQGGSKSR.S			1135.38	5	5672.9	5671.9	1	-1.7	237	Specific	585.45	170.91	170.91	1.28	2	>sp|P02812|PRB2_HUMAN Basic salivary proline-rich protein 2 OS=Homo sapiens GN=PRB2 PE=1 SV=3	53183	JO_01.22486.22486.5	controllerType=0 controllerNumber=1 scan=22486	30.2299
27544:5	45	R.SARSPPGKPQGPPQQEGNNPQGPPPPAGGNPQQPQAPPAGQPQGPPRPPQGGRPSRPPQ.-			1181.2	5	5901.98	5901.95	0	5.3	358	CRagged	450.09	74.74	74.74	0.05	2	>sp|P02812|PRB2_HUMAN Basic salivary proline-rich protein 2 OS=Homo sapiens GN=PRB2 PE=1 SV=3	53183	JO_01.22586.22586.5	controllerType=0 controllerNumber=1 scan=22586	30.3366
01426:2	46	R.QAPRPASSIR.G			541.812	2	1082.62	1082.61	0	8.9	135	Specific	318.83	45.91	45.91	0.02	1	>Reverse >XP_007441211.1 PREDICTED: twisted gastrulation protein homolog 1-like [Python bivittatus]	101162	JO_01.2303.2303.2	controllerType=0 controllerNumber=1 scan=2303	12.7229
02073:2	46	R.QAPRPASSIR.G			541.813	2	1082.62	1082.61	0	10.7	135	Specific	354.57	30.44	30.44	0.04	1	>Reverse >XP_007441211.1 PREDICTED: twisted gastrulation protein homolog 1-like [Python bivittatus]	101162	JO_01.2803.2803.2	controllerType=0 controllerNumber=1 scan=2803	13.1421
01185:2	46	R.QAPRPASSIR.G			541.811	2	1082.61	1082.61	0	7.4	135	Specific	397.88	22.67	22.67	0.12	1	>Reverse >XP_007441211.1 PREDICTED: twisted gastrulation protein homolog 1-like [Python bivittatus]	101162	JO_01.2099.2099.2	controllerType=0 controllerNumber=1 scan=2099	12.5395
01079:2	46	R.QAPRPASSIR.G			541.81	2	1082.61	1082.61	0	5.1	135	Specific	405	48.32	48.32	0.11	1	>Reverse >XP_007441211.1 PREDICTED: twisted gastrulation protein homolog 1-like [Python bivittatus]	101162	JO_01.1997.1997.2	controllerType=0 controllerNumber=1 scan=1997	12.4373
01704:2	46	R.QAPRPASSIR.G			541.809	2	1082.61	1082.61	0	4.8	135	Specific	416.57	86.18	86.18	0.26	1	>Reverse >XP_007441211.1 PREDICTED: twisted gastrulation protein homolog 1-like [Python bivittatus]	101162	JO_01.2540.2540.2	controllerType=0 controllerNumber=1 scan=2540	12.9256
01553:2	46	R.QAPRPASSIR.G			541.812	2	1082.62	1082.61	0	8.7	135	Specific	480.99	123.21	123.21	1.24	1	>Reverse >XP_007441211.1 PREDICTED: twisted gastrulation protein homolog 1-like [Python bivittatus]	101162	JO_01.2415.2415.2	controllerType=0 controllerNumber=1 scan=2415	12.8229
16866:6	47	K.TSVAAHKDITSVQTTPPTPLTPAGPTLAFQPSPAITGAYSVSNGTTDC[+57.021]VK.A		C[+57]	843.092	6	5053.51	5053.55	0	-6.3	389	Specific	648.13	120.94	120.94	1.28	1	>XP_007425321.1 PREDICTED: lysosome-associated membrane glycoprotein 3 [Python bivittatus]	44414	JO_01.14140.14140.4	controllerType=0 controllerNumber=1 scan=14140	22.4046
04112:2	48	K.DVLNDSENK.A			517.242	2	1033.48	1033.48	0	-2.1	921	Specific	402.12	88.52	88.52	1.24	3	>sp|P46939|UTRO_HUMAN Utrophin OS=Homo sapiens GN=UTRN PE=1 SV=2	55622	JO_01.4531.4531.2	controllerType=0 controllerNumber=1 scan=4531	14.6335
27837:2	48	R.ENALQDSILAR.E			615.336	2	1229.66	1229.65	0	12.7	2476	Specific	282.2	9.33	9.33	0	3	>sp|P46939|UTRO_HUMAN Utrophin OS=Homo sapiens GN=UTRN PE=1 SV=2	55622	JO_01.22823.22823.2	controllerType=0 controllerNumber=1 scan=22823	30.6021
25755:2	48	R.QLLEQPESDSR.I			651.32	2	1301.63	1301.63	0	-0.3	3351	Specific	239.27	12.46	12.46	0	3	>sp|P46939|UTRO_HUMAN Utrophin OS=Homo sapiens GN=UTRN PE=1 SV=2	55622	JO_01.21135.21135.2	controllerType=0 controllerNumber=1 scan=21135	28.7722
10995:2	49	R.QSGPMMPPTR.G			551.262	2	1101.52	1101.52	0	-1.5	289	Specific	408.83	126.98	126.98	1.14	1	>Reverse >sp|Q96RT1|ERBIN_HUMAN Erbin OS=Homo sapiens GN=ERBIN PE=1 SV=2	135941	JO_01.9692.9692.2	controllerType=0 controllerNumber=1 scan=9692	18.8293
08986:2	50	K.NSALSYGVVVDC[+57.021]GSSGSR.V		C[+57]	907.911	2	1814.81	1814.83	0	-10.9	78	Specific	217.42	63.73	63.73	0	1	>XP_007424820.1 PREDICTED: ectonucleoside triphosphate diphosphohydrolase 7 [Python bivittatus]	44834	JO_01.8214.8214.2	controllerType=0 controllerNumber=1 scan=8214	17.5233
08524:3	50	K.NSALSYGVVVDC[+57.021]GSSGSR.V		C[+57]	605.609	3	1814.81	1814.83	0	-11.4	78	Specific	270.43	25.73	25.73	0	1	>XP_007424820.1 PREDICTED: ectonucleoside triphosphate diphosphohydrolase 7 [Python bivittatus]	44834	JO_01.7835.7835.3	controllerType=0 controllerNumber=1 scan=7835	17.1559
09290:2	50	K.NSALSYGVVVDC[+57.021]GSSGSR.V		C[+57]	907.915	2	1814.82	1814.83	0	-6.5	78	Specific	271.81	63.81	63.81	0	1	>XP_007424820.1 PREDICTED: ectonucleoside triphosphate diphosphohydrolase 7 [Python bivittatus]	44834	JO_01.8458.8458.2	controllerType=0 controllerNumber=1 scan=8458	17.7438
09089:2	50	K.NSALSYGVVVDC[+57.021]GSSGSR.V		C[+57]	907.91	2	1814.81	1814.83	0	-11.9	78	Specific	294.67	108.31	108.31	0.04	1	>XP_007424820.1 PREDICTED: ectonucleoside triphosphate diphosphohydrolase 7 [Python bivittatus]	44834	JO_01.8314.8314.2	controllerType=0 controllerNumber=1 scan=8314	17.6207
09463:3	50	K.NSALSYGVVVDC[+57.021]GSSGSR.V		C[+57]	605.61	3	1814.82	1814.83	0	-10.2	78	Specific	307.38	81.8	81.8	0	1	>XP_007424820.1 PREDICTED: ectonucleoside triphosphate diphosphohydrolase 7 [Python bivittatus]	44834	JO_01.8587.8587.3	controllerType=0 controllerNumber=1 scan=8587	17.8604
09013:3	50	K.NSALSYGVVVDC[+57.021]GSSGSR.V		C[+57]	605.61	3	1814.81	1814.83	0	-10.8	78	Specific	307.71	173.85	173.85	0.07	1	>XP_007424820.1 PREDICTED: ectonucleoside triphosphate diphosphohydrolase 7 [Python bivittatus]	44834	JO_01.8250.8250.3	controllerType=0 controllerNumber=1 scan=8250	17.5685
09478:2	50	K.NSALSYGVVVDC[+57.021]GSSGSR.V		C[+57]	907.91	2	1814.81	1814.83	0	-11.8	78	Specific	310.29	115.88	115.88	0.07	1	>XP_007424820.1 PREDICTED: ectonucleoside triphosphate diphosphohydrolase 7 [Python bivittatus]	44834	JO_01.8597.8597.2	controllerType=0 controllerNumber=1 scan=8597	17.8686
09249:3	50	K.NSALSYGVVVDC[+57.021]GSSGSR.V		C[+57]	605.61	3	1814.81	1814.83	0	-10.9	78	Specific	352.17	100.84	100.84	0.03	1	>XP_007424820.1 PREDICTED: ectonucleoside triphosphate diphosphohydrolase 7 [Python bivittatus]	44834	JO_01.8428.8428.3	controllerType=0 controllerNumber=1 scan=8428	17.7197
08828:3	50	K.NSALSYGVVVDC[+57.021]GSSGSR.V		C[+57]	605.61	3	1814.82	1814.83	0	-9.9	78	Specific	360.54	173.71	173.71	0.07	1	>XP_007424820.1 PREDICTED: ectonucleoside triphosphate diphosphohydrolase 7 [Python bivittatus]	44834	JO_01.8058.8058.3	controllerType=0 controllerNumber=1 scan=8058	17.3519
08843:2	50	K.NSALSYGVVVDC[+57.021]GSSGSR.V		C[+57]	907.912	2	1814.82	1814.83	0	-9.6	78	Specific	385.07	158.32	158.32	0.47	1	>XP_007424820.1 PREDICTED: ectonucleoside triphosphate diphosphohydrolase 7 [Python bivittatus]	44834	JO_01.8072.8072.4	controllerType=0 controllerNumber=1 scan=8072	17.3637
08962:3	50	K.NSALSYGVVVDC[+57.021]GSSGSR.V		C[+57]	605.609	3	1814.81	1814.83	0	-11.6	78	Specific	397.59	235.93	235.93	1.02	1	>XP_007424820.1 PREDICTED: ectonucleoside triphosphate diphosphohydrolase 7 [Python bivittatus]	44834	JO_01.8185.8185.3	controllerType=0 controllerNumber=1 scan=8185	17.4785
10859:2	51	R.EPGGVVDGLIGK.H			570.816	2	1140.62	1140.63	0	-0.8	201	Specific	388.93	85.26	85.26	1.11	1	>sp|Q99865|SPI2A_HUMAN Spindlin-2A OS=Homo sapiens GN=SPIN2A PE=1 SV=3	65925	JO_01.9587.9587.2	controllerType=0 controllerNumber=1 scan=9587	18.7404
28936:5	52	R.IIEGVLESHGVRVLEYMAAGAMDC[+57.021]ATVVPGSVGHVYGFTSEKDEDLIKPLK.S		C[+57]	1098.16	5	5486.78	5487.76	-1	2.9	563	Specific	606.65	104.52	104.52	1	1	>Reverse >sp|P38606|VATA_HUMAN V-type proton ATPase catalytic subunit A OS=Homo sapiens GN=ATP6V1A PE=1 SV=2	125632	JO_01.23746.23746.5	controllerType=0 controllerNumber=1 scan=23746	31.5851
27270:7	53	R.SSAYVIGEFSHWFLNGLTVLIFIHIETFVGPYSLLLC[+57.021]SPMSM[+15.995]AAFFYVLK.M		C[+57], M[+16]	819.565	7	5730.91	5731.91	-1	0.2	271	Specific	437.48	2.56	2.56	0	3	>XP_007432113.1 PREDICTED: solute carrier family 2, facilitated glucose transporter member 5-like [Python bivittatus]	38556	JO_01.22369.22369.7	controllerType=0 controllerNumber=1 scan=22369	30.1067
26917:7	53	R.SSAYVIGEFSHW[+15.995]FLNGLTVLIFIHIETFVGPYSLLLC[+57.021]SPMSMAAFFYVLK.M		C[+57], W[+16]	819.564	7	5730.9	5731.91	-1	-0.7	271	Specific	450.44	69.03	39.73	0	3	>XP_007432113.1 PREDICTED: solute carrier family 2, facilitated glucose transporter member 5-like [Python bivittatus]	38556	JO_01.22073.22073.7	controllerType=0 controllerNumber=1 scan=22073	29.7894
28331:6	53	R.SSAYVIGEFSHW[+15.995]FLNGLTVLIFIHIETFVGPYSLLLC[+57.021]SPMSMAAFFYVLK.M		C[+57], W[+16]	955.989	6	5730.9	5731.91	-1	-1.6	271	Specific	456.7	4.42	4.42	0	3	>XP_007432113.1 PREDICTED: solute carrier family 2, facilitated glucose transporter member 5-like [Python bivittatus]	38556	JO_01.23241.23241.6	controllerType=0 controllerNumber=1 scan=23241	31.0468
28276:7	53	R.SSAYVIGEFSHWFLNGLTVLIFIHIETFVGPYSLLLC[+57.021]SPMSM[+15.995]AAFFYVLK.M		C[+57], M[+16]	819.563	7	5730.9	5731.91	-1	-2.4	271	Specific	471.24	25.35	25.35	0	3	>XP_007432113.1 PREDICTED: solute carrier family 2, facilitated glucose transporter member 5-like [Python bivittatus]	38556	JO_01.23194.23194.7	controllerType=0 controllerNumber=1 scan=23194	30.993
26553:6	53	R.SSAYVIGEFSHWFLNGLTVLIFIHIETFVGPYSLLLC[+57.021]SPM[+15.995]SMAAFFYVLK.M		C[+57], M[+16]	956.155	6	5731.89	5731.91	0	-3.7	271	Specific	585.54	82.12	25.95	1.04	3	>XP_007432113.1 PREDICTED: solute carrier family 2, facilitated glucose transporter member 5-like [Python bivittatus]	38556	JO_01.21785.21785.6	controllerType=0 controllerNumber=1 scan=21785	29.4858
04301:2	54	K.KELEADDEQSR.S			660.315	2	1319.62	1319.61	0	11.1	254	Specific	406.96	43.57	43.57	0	1	>Reverse >XP_007438973.1 PREDICTED: U4/U6.U5 tri-snRNP-associated protein 1 isoform X2 [Python bivittatus]	102912	JO_01.4674.4674.2	controllerType=0 controllerNumber=1 scan=4674	14.7382
03944:2	54	K.KELEADDEQSR.S			660.309	2	1319.61	1319.61	0	2.9	254	Specific	450.29	35.93	35.93	0.02	1	>Reverse >XP_007438973.1 PREDICTED: U4/U6.U5 tri-snRNP-associated protein 1 isoform X2 [Python bivittatus]	102912	JO_01.4404.4404.3	controllerType=0 controllerNumber=1 scan=4404	14.5352
04116:2	54	K.KELEADDEQSR.S			660.312	2	1319.62	1319.61	0	7.7	254	Specific	501.25	129.41	129.41	0.87	1	>Reverse >XP_007438973.1 PREDICTED: U4/U6.U5 tri-snRNP-associated protein 1 isoform X2 [Python bivittatus]	102912	JO_01.4534.4534.2	controllerType=0 controllerNumber=1 scan=4534	14.6348
29848:5	55	R.SVGPAEKPLQDDVPTIHITAVQPVSLNPPEHSDWLVFQFSDEFIEGGFHR.Y			1117.57	5	5583.83	5582.77	1	11.3	1532	Specific	616.18	128	128	0.89	1	>Reverse >sp|Q5H8C1|FREM1_HUMAN FRAS1-related extracellular matrix protein 1 OS=Homo sapiens GN=FREM1 PE=1 SV=3	129416	JO_01.24483.24483.5	controllerType=0 controllerNumber=1 scan=24483	32.3274
07190:1	56	K.VSTLIK.S			660.428	1	660.428	660.429	0	-1.1	143	Specific	259.15	6.47	6.47	0	2	>sp|Q711Q0|CJ071_HUMAN Uncharacterized protein C10orf71 OS=Homo sapiens GN=C10orf71 PE=1 SV=2	60988	JO_01.6796.6796.2	controllerType=0 controllerNumber=1 scan=6796	16.3125
13260:6	56	R.ANSPNPGSPGESSAC[+57.021]SPAASNIWEESSQAPGGPELLPEEPNQASPW[+15.995]ASSSPARVTRR.E		C[+57], W[+16]	979.624	6	5872.71	5872.71	0	-1.1	1054	Specific	618.52	121.57	121.57	1.03	2	>sp|Q711Q0|CJ071_HUMAN Uncharacterized protein C10orf71 OS=Homo sapiens GN=C10orf71 PE=1 SV=2	60988	JO_01.11385.11385.3	controllerType=0 controllerNumber=1 scan=11385	20.1918
05114:2	57	R.ALTM[+15.995]EGNQASWR.F		M[+16]	690.32	2	1379.63	1379.64	0	-2.6	213	Specific	409.05	100.26	100.26	1.03	1	>AEH59582.1 venom nerve growth factor [Vipera ursinii]	3664	JO_01.5263.5263.2	controllerType=0 controllerNumber=1 scan=5263	15.173
16295:8	58	K.AFSTC[+57.021]ASHIAVVTLFVGNGC[+57.021]VNYNQPSAGYSLEIDALISTMFC[+57.021]IVTPMLNPLIYSLHNK.E		C[+57]*3	815.649	8	6518.14	6519.2	-1	-8.3	255	Specific	577.91	177.96	177.96	0.76	1	>XP_007443376.1 PREDICTED: olfactory receptor 5V1-like [Python bivittatus]	29283	JO_01.13729.13729.2	controllerType=0 controllerNumber=1 scan=13729	22.0744
15649:2	59	K.EIVALPPIHK.Q			558.841	2	1116.68	1116.68	0	-2	21	Specific	235.87	15.26	15.26	0	1	>XP_015746999.1 PREDICTED: uncharacterized protein LOC103053344 [Python bivittatus]	27874	JO_01.13266.13266.2	controllerType=0 controllerNumber=1 scan=13266	21.7031
10988:2	59	K.EIVALPPIHK.Q			558.842	2	1116.68	1116.68	0	-1.4	21	Specific	295.54	72.46	72.46	0	1	>XP_015746999.1 PREDICTED: uncharacterized protein LOC103053344 [Python bivittatus]	27874	JO_01.9687.9687.2	controllerType=0 controllerNumber=1 scan=9687	18.8264
15865:2	59	K.EIVALPPIHK.Q			558.841	2	1116.68	1116.68	0	-2.1	21	Specific	356.97	89.91	89.91	0.31	1	>XP_015746999.1 PREDICTED: uncharacterized protein LOC103053344 [Python bivittatus]	27874	JO_01.13414.13414.2	controllerType=0 controllerNumber=1 scan=13414	21.8214
15446:2	59	K.EIVALPPIHK.Q			558.842	2	1116.68	1116.68	0	-1.3	21	Specific	363.87	130.81	130.81	0.72	1	>XP_015746999.1 PREDICTED: uncharacterized protein LOC103053344 [Python bivittatus]	27874	JO_01.13120.13120.2	controllerType=0 controllerNumber=1 scan=13120	21.5818
08049:2	60	R.IAPVPIAAK.P			440.286	2	879.564	879.566	0	-2	268	Specific	277.67	13.68	13.68	0	1	>JAG44243.1 Krueppel-like factor 15-like [Crotalus horridus]	10352	JO_01.7419.7419.2	controllerType=0 controllerNumber=1 scan=7419	16.7679
08205:2	60	R.IAPVPIAAK.P			440.286	2	879.566	879.566	0	-0.5	268	Specific	398.54	72.19	72.19	0.74	1	>JAG44243.1 Krueppel-like factor 15-like [Crotalus horridus]	10352	JO_01.7542.7542.2	controllerType=0 controllerNumber=1 scan=7542	16.8549
18914:2	61	R.IGLSSIPR.A			421.757	2	842.507	842.509	0	-2.7	173	Specific	337.01	7.55	7.55	0.08	1	>XP_007430513.1 PREDICTED: histone-lysine N-methyltransferase PRDM9-like [Python bivittatus]	39894	JO_01.15693.15693.2	controllerType=0 controllerNumber=1 scan=15693	23.6408
17808:2	61	R.IGLSSIPR.A			421.758	2	842.508	842.509	0	-1.7	173	Specific	342.08	13.28	13.28	0.01	1	>XP_007430513.1 PREDICTED: histone-lysine N-methyltransferase PRDM9-like [Python bivittatus]	39894	JO_01.14854.14854.2	controllerType=0 controllerNumber=1 scan=14854	22.9643
15265:2	61	R.IGLSSIPR.A			421.758	2	842.509	842.509	0	-0.2	173	Specific	358.61	2.44	2.44	0.01	1	>XP_007430513.1 PREDICTED: histone-lysine N-methyltransferase PRDM9-like [Python bivittatus]	39894	JO_01.12980.12980.2	controllerType=0 controllerNumber=1 scan=12980	21.4706
16017:2	61	R.IGLSSIPR.A			421.758	2	842.51	842.509	0	0.2	173	Specific	358.9	7.53	7.53	0.01	1	>XP_007430513.1 PREDICTED: histone-lysine N-methyltransferase PRDM9-like [Python bivittatus]	39894	JO_01.13521.13521.2	controllerType=0 controllerNumber=1 scan=13521	21.9059
10532:2	61	R.IGLSSIPR.A			421.76	2	842.513	842.509	0	3.9	173	Specific	389.1	10.71	10.71	0.01	1	>XP_007430513.1 PREDICTED: histone-lysine N-methyltransferase PRDM9-like [Python bivittatus]	39894	JO_01.9353.9353.2	controllerType=0 controllerNumber=1 scan=9353	18.533
09945:2	61	R.IGLSSIPR.A			421.758	2	842.509	842.509	0	-1.1	173	Specific	390.16	8.28	8.28	0.13	1	>XP_007430513.1 PREDICTED: histone-lysine N-methyltransferase PRDM9-like [Python bivittatus]	39894	JO_01.8926.8926.2	controllerType=0 controllerNumber=1 scan=8926	18.1506
12121:2	61	R.IGLSSIPR.A			421.758	2	842.508	842.509	0	-1.5	173	Specific	411.39	5.45	5.45	0.02	1	>XP_007430513.1 PREDICTED: histone-lysine N-methyltransferase PRDM9-like [Python bivittatus]	39894	JO_01.10505.10505.2	controllerType=0 controllerNumber=1 scan=10505	19.4846
11709:2	61	R.IGLSSIPR.A			421.758	2	842.509	842.509	0	-1	173	Specific	421.58	5.75	5.75	0.57	1	>XP_007430513.1 PREDICTED: histone-lysine N-methyltransferase PRDM9-like [Python bivittatus]	39894	JO_01.10205.10205.2	controllerType=0 controllerNumber=1 scan=10205	19.2438
08837:2	61	R.IGLSSIPR.A			421.758	2	842.509	842.509	0	-1	173	Specific	436.47	9.03	9.03	0.36	1	>XP_007430513.1 PREDICTED: histone-lysine N-methyltransferase PRDM9-like [Python bivittatus]	39894	JO_01.8067.8067.2	controllerType=0 controllerNumber=1 scan=8067	17.3612
25217:2	62	K.FPSGAIHYPGGFK.I			689.352	2	1377.7	1377.69	0	1.4	131	Specific	394.29	109.92	109.92	0.69	2	>Reverse >XP_007420559.1 PREDICTED: filamin-A isoform X4 [Python bivittatus]	118684	JO_01.20697.20697.2	controllerType=0 controllerNumber=1 scan=20697	28.3061
24794:6	62	K.SPGDITVSLAGPGANTTNVIFEAPNGTVGGELGPGYASVMGPDGAQGVEGVRIK.F			864.44	6	5181.6	5181.58	0	4.5	173	Specific	506.56	6.33	6.33	0	2	>Reverse >XP_007420559.1 PREDICTED: filamin-A isoform X4 [Python bivittatus]	118684	JO_01.20365.20365.3	controllerType=0 controllerNumber=1 scan=20365	27.949
28597:6	63	R.QGHDHPWAVAC[+57.021]KAMGNDTIVQAYFFQPFALGC[+57.021]AVLW[+15.995]IIGIIVKTNAASLK.Q		C[+57]*2, W[+16]	924.639	6	5542.8	5543.82	-1	-3.5	154	Specific	488.94	23.92	23.92	0	2	>Reverse >XP_015743428.1 PREDICTED: substance-K receptor [Python bivittatus]	97287	JO_01.23461.23461.6	controllerType=0 controllerNumber=1 scan=23461	31.2835
28009:5	63	R.QGHDHPWAVAC[+57.021]KAM[+15.995]GNDTIVQAYFFQPFALGC[+57.021]AVLWIIGIIVKTNAASLK.Q		C[+57]*2, M[+16]	1109.37	5	5542.81	5543.82	-1	-2.4	154	Specific	595.69	163.11	20.63	0.97	2	>Reverse >XP_015743428.1 PREDICTED: substance-K receptor [Python bivittatus]	97287	JO_01.22981.22981.5	controllerType=0 controllerNumber=1 scan=22981	30.7644
16158:2	64	R.LAVPPVLTHR.A			551.839	2	1102.67	1102.67	0	-2.2	1153	Specific	327.78	15.7	15.7	0	1	>tr|F6WH68|F6WH68_HUMAN Regulator of telomere elongation helicase 1 OS=Homo sapiens GN=RTEL1-TNFRSF6B PE=3 SV=1	50832	JO_01.13625.13625.2	controllerType=0 controllerNumber=1 scan=13625	21.9921
16376:2	64	R.LAVPPVLTHR.A			551.839	2	1102.67	1102.67	0	-2.2	1153	Specific	407.33	105.05	105.05	1.16	1	>tr|F6WH68|F6WH68_HUMAN Regulator of telomere elongation helicase 1 OS=Homo sapiens GN=RTEL1-TNFRSF6B PE=3 SV=1	50832	JO_01.13787.13787.2	controllerType=0 controllerNumber=1 scan=13787	22.1197
13104:2	64	R.LAVPPVLTHR.A			551.84	2	1102.67	1102.67	0	-1.1	1153	Specific	409.42	109.65	109.65	0.64	1	>tr|F6WH68|F6WH68_HUMAN Regulator of telomere elongation helicase 1 OS=Homo sapiens GN=RTEL1-TNFRSF6B PE=3 SV=1	50832	JO_01.11267.11267.2	controllerType=0 controllerNumber=1 scan=11267	20.0974
21217:2	65	K.NC[+57.021]AISC[+57.021]LELVR.E		C[+57]*2	667.832	2	1334.66	1334.66	0	0.1	100	Specific	290.77	63.7	63.7	0	1	>Reverse >XP_007425111.1 PREDICTED: serine hydroxymethyltransferase, cytosolic [Python bivittatus]	114870	JO_01.17498.17498.2	controllerType=0 controllerNumber=1 scan=17498	25.1882
21143:2	65	K.NC[+57.021]AISC[+57.021]LELVR.E		C[+57]*2	667.831	2	1334.65	1334.66	0	-0.7	100	Specific	363.67	94.76	94.76	0.64	1	>Reverse >XP_007425111.1 PREDICTED: serine hydroxymethyltransferase, cytosolic [Python bivittatus]	114870	JO_01.17412.17412.2	controllerType=0 controllerNumber=1 scan=17412	25.0948
18138:2	65	K.NC[+57.021]AISC[+57.021]LELVR.E		C[+57]*2	667.831	2	1334.66	1334.66	0	0.1	100	Specific	381	45.82	45.82	0.01	1	>Reverse >XP_007425111.1 PREDICTED: serine hydroxymethyltransferase, cytosolic [Python bivittatus]	114870	JO_01.15100.15100.2	controllerType=0 controllerNumber=1 scan=15100	23.1685
12176:2	66	K.LSSISSLTGR.R			510.792	2	1020.58	1020.57	0	7.8	442	Specific	334.16	28.3	28.3	0	1	>Reverse >sp|Q5KSL6|DGKK_HUMAN Diacylglycerol kinase kappa OS=Homo sapiens GN=DGKK PE=1 SV=1	129549	JO_01.10560.10560.2	controllerType=0 controllerNumber=1 scan=10560	19.5371
14129:2	66	K.LSSISSLTGR.R			510.789	2	1020.57	1020.57	0	2.8	442	Specific	408.35	102.24	102.24	0.33	1	>Reverse >sp|Q5KSL6|DGKK_HUMAN Diacylglycerol kinase kappa OS=Homo sapiens GN=DGKK PE=1 SV=1	129549	JO_01.12059.12059.2	controllerType=0 controllerNumber=1 scan=12059	20.7204
14298:2	66	K.LSSISSLTGR.R			510.789	2	1020.57	1020.57	0	2.6	442	Specific	410.93	94.9	94.9	0.58	1	>Reverse >sp|Q5KSL6|DGKK_HUMAN Diacylglycerol kinase kappa OS=Homo sapiens GN=DGKK PE=1 SV=1	129549	JO_01.12202.12202.2	controllerType=0 controllerNumber=1 scan=12202	20.8349
13989:2	66	K.LSSISSLTGR.R			510.788	2	1020.57	1020.57	0	0.5	442	Specific	455.26	107.97	107.97	0.57	1	>Reverse >sp|Q5KSL6|DGKK_HUMAN Diacylglycerol kinase kappa OS=Homo sapiens GN=DGKK PE=1 SV=1	129549	JO_01.11929.11929.2	controllerType=0 controllerNumber=1 scan=11929	20.6228
25270:6	67	R.AAAAHSPPPDPLPC[+57.021]AAVAASPVSGDAHHGGGKTSTVNSTTSTSSTSSASAGGSASSNASASASSNHLGR.E		C[+57]	1055.32	6	6326.9	6326.92	0	-4.1	100	Specific	611.73	125.89	125.89	0.59	1	>XP_007434077.1 PREDICTED: homeobox protein Hox-A5 [Python bivittatus]	36616	JO_01.20737.20737.6	controllerType=0 controllerNumber=1 scan=20737	28.3484
28634:6	68	K.HISQTGC[+57.021]IFRVSSLGAGFEELAQLGAQIVEPHSSLGLYNNAC[+57.021]FNLIGGSVGDVR.I		C[+57]*2	958.322	6	5744.9	5745.85	-1	7.8	308	Specific	602.29	91.82	91.82	0.55	1	>Reverse >sp|O75600|KBL_HUMAN 2-amino-3-ketobutyrate coenzyme A ligase, mitochondrial OS=Homo sapiens GN=GCAT PE=1 SV=1	122621	JO_01.23493.23493.6	controllerType=0 controllerNumber=1 scan=23493	31.3176
03727:2	69	K.QAPRSQAK.S			443.246	2	885.485	885.49	0	-5.6	55	Specific	347.5	6.12	6.12	0	1	>Reverse >sp|Q6ZU69|F205A_HUMAN Protein FAM205A OS=Homo sapiens GN=FAM205A PE=2 SV=4	131161	JO_01.4230.4230.2	controllerType=0 controllerNumber=1 scan=4230	14.3955
03291:2	69	K.QAPRSQAK.S			443.247	2	885.486	885.49	0	-4.8	55	Specific	347.9	33.19	33.19	0.01	1	>Reverse >sp|Q6ZU69|F205A_HUMAN Protein FAM205A OS=Homo sapiens GN=FAM205A PE=2 SV=4	131161	JO_01.3788.3788.2	controllerType=0 controllerNumber=1 scan=3788	13.9596
03206:2	69	K.QAPRSQAK.S			443.246	2	885.485	885.49	0	-5.6	55	Specific	364.21	3.92	3.92	0	1	>Reverse >sp|Q6ZU69|F205A_HUMAN Protein FAM205A OS=Homo sapiens GN=FAM205A PE=2 SV=4	131161	JO_01.3701.3701.2	controllerType=0 controllerNumber=1 scan=3701	13.8687
03513:2	69	K.QAPRSQAK.S			443.246	2	885.485	885.49	0	-5.3	55	Specific	372.02	56.66	56.66	0	1	>Reverse >sp|Q6ZU69|F205A_HUMAN Protein FAM205A OS=Homo sapiens GN=FAM205A PE=2 SV=4	131161	JO_01.4027.4027.2	controllerType=0 controllerNumber=1 scan=4027	14.2195
03376:2	69	K.QAPRSQAK.S			443.246	2	885.485	885.49	0	-5.4	55	Specific	408.99	58.93	58.93	0.12	1	>Reverse >sp|Q6ZU69|F205A_HUMAN Protein FAM205A OS=Homo sapiens GN=FAM205A PE=2 SV=4	131161	JO_01.3876.3876.2	controllerType=0 controllerNumber=1 scan=3876	14.0479
03448:2	69	K.QAPRSQAK.S			443.247	2	885.486	885.49	0	-4.8	55	Specific	414.7	82.21	82.21	0.13	1	>Reverse >sp|Q6ZU69|F205A_HUMAN Protein FAM205A OS=Homo sapiens GN=FAM205A PE=2 SV=4	131161	JO_01.3954.3954.2	controllerType=0 controllerNumber=1 scan=3954	14.1342
03098:2	69	K.QAPRSQAK.S			443.246	2	885.485	885.49	0	-5.5	55	Specific	418.32	67.66	67.66	0.01	1	>Reverse >sp|Q6ZU69|F205A_HUMAN Protein FAM205A OS=Homo sapiens GN=FAM205A PE=2 SV=4	131161	JO_01.3599.3599.2	controllerType=0 controllerNumber=1 scan=3599	13.7794
04028:2	69	K.QAPRSQAK.S			443.246	2	885.485	885.49	0	-6	55	Specific	418.76	14.13	14.13	0	1	>Reverse >sp|Q6ZU69|F205A_HUMAN Protein FAM205A OS=Homo sapiens GN=FAM205A PE=2 SV=4	131161	JO_01.4467.4467.2	controllerType=0 controllerNumber=1 scan=4467	14.5822
02948:2	69	K.QAPRSQAK.S			443.246	2	885.484	885.49	0	-6.5	55	Specific	436.35	39.85	39.85	0.01	1	>Reverse >sp|Q6ZU69|F205A_HUMAN Protein FAM205A OS=Homo sapiens GN=FAM205A PE=2 SV=4	131161	JO_01.3484.3484.2	controllerType=0 controllerNumber=1 scan=3484	13.6892
04909:2	69	K.QAPRSQAK.S			443.246	2	885.484	885.49	0	-6.5	55	Specific	441.92	49.17	49.17	0.03	1	>Reverse >sp|Q6ZU69|F205A_HUMAN Protein FAM205A OS=Homo sapiens GN=FAM205A PE=2 SV=4	131161	JO_01.5113.5113.2	controllerType=0 controllerNumber=1 scan=5113	15.0617
04717:2	69	K.QAPRSQAK.S			443.246	2	885.485	885.49	0	-6	55	Specific	443.19	36.47	36.47	0.02	1	>Reverse >sp|Q6ZU69|F205A_HUMAN Protein FAM205A OS=Homo sapiens GN=FAM205A PE=2 SV=4	131161	JO_01.4976.4976.2	controllerType=0 controllerNumber=1 scan=4976	14.964
03866:2	69	K.QAPRSQAK.S			443.246	2	885.485	885.49	0	-5.9	55	Specific	449.18	63.79	63.79	0.31	1	>Reverse >sp|Q6ZU69|F205A_HUMAN Protein FAM205A OS=Homo sapiens GN=FAM205A PE=2 SV=4	131161	JO_01.4343.4343.2	controllerType=0 controllerNumber=1 scan=4343	14.4878
03612:2	69	K.QAPRSQAK.S			443.246	2	885.486	885.49	0	-5.2	55	Specific	450.34	7.75	7.75	0.03	1	>Reverse >sp|Q6ZU69|F205A_HUMAN Protein FAM205A OS=Homo sapiens GN=FAM205A PE=2 SV=4	131161	JO_01.4125.4125.2	controllerType=0 controllerNumber=1 scan=4125	14.3078
04542:2	69	K.QAPRSQAK.S			443.246	2	885.485	885.49	0	-6	55	Specific	457.14	59.26	59.26	0.03	1	>Reverse >sp|Q6ZU69|F205A_HUMAN Protein FAM205A OS=Homo sapiens GN=FAM205A PE=2 SV=4	131161	JO_01.4849.4849.2	controllerType=0 controllerNumber=1 scan=4849	14.8716
04383:2	69	K.QAPRSQAK.S			443.246	2	885.485	885.49	0	-5.9	55	Specific	458	39.13	39.13	0	1	>Reverse >sp|Q6ZU69|F205A_HUMAN Protein FAM205A OS=Homo sapiens GN=FAM205A PE=2 SV=4	131161	JO_01.4730.4730.2	controllerType=0 controllerNumber=1 scan=4730	14.7785
04208:2	69	K.QAPRSQAK.S			443.246	2	885.484	885.49	0	-6.6	55	Specific	476.15	24.52	24.52	0.02	1	>Reverse >sp|Q6ZU69|F205A_HUMAN Protein FAM205A OS=Homo sapiens GN=FAM205A PE=2 SV=4	131161	JO_01.4603.4603.2	controllerType=0 controllerNumber=1 scan=4603	14.6849
29624:5	70	K.QLSHPLSQAVSFSIPFGLDSDVDIVMGNPVGILRSVSSDSLAPTLYSSMPR.S			1078.55	5	5388.72	5387.73	1	-2.5	372	Specific	602.92	15.83	15.83	0.49	1	>XP_007426227.1 PREDICTED: calmodulin-regulated spectrin-associated protein 3 isoform X2 [Python bivittatus]	43640	JO_01.24305.24305.5	controllerType=0 controllerNumber=1 scan=24305	32.1524
01476:2	71	K.QAPKM[+15.995]PQPK.P		M[+16]	520.781	2	1040.55	1040.56	0	-0.9	370	Specific	273.08	80.71	80.71	0.02	1	>Reverse >XP_015746142.1 PREDICTED: Y-box-binding protein 2 [Python bivittatus]	94310	JO_01.2348.2348.2	controllerType=0 controllerNumber=1 scan=2348	12.7673
05424:2	71	K.QAPKM[+15.995]PQPK.P		M[+16]	520.781	2	1040.55	1040.56	0	-1.8	370	Specific	314.58	10.52	10.52	0	1	>Reverse >XP_015746142.1 PREDICTED: Y-box-binding protein 2 [Python bivittatus]	94310	JO_01.5493.5493.2	controllerType=0 controllerNumber=1 scan=5493	15.3476
05214:2	71	K.QAPKM[+15.995]PQPK.P		M[+16]	520.781	2	1040.56	1040.56	0	-0.5	370	Specific	332.55	16.88	16.88	0	1	>Reverse >XP_015746142.1 PREDICTED: Y-box-binding protein 2 [Python bivittatus]	94310	JO_01.5338.5338.2	controllerType=0 controllerNumber=1 scan=5338	15.2363
05571:2	71	K.QAPKM[+15.995]PQPK.P		M[+16]	520.781	2	1040.56	1040.56	0	-0.3	370	Specific	336.9	38.03	38.03	0	1	>Reverse >XP_015746142.1 PREDICTED: Y-box-binding protein 2 [Python bivittatus]	94310	JO_01.5615.5615.2	controllerType=0 controllerNumber=1 scan=5615	15.4386
04874:2	71	K.QAPKM[+15.995]PQPK.P		M[+16]	520.781	2	1040.55	1040.56	0	-1.6	370	Specific	353.96	8.79	8.79	0.01	1	>Reverse >XP_015746142.1 PREDICTED: Y-box-binding protein 2 [Python bivittatus]	94310	JO_01.5087.5087.2	controllerType=0 controllerNumber=1 scan=5087	15.0451
05050:2	71	K.QAPKM[+15.995]PQPK.P		M[+16]	520.781	2	1040.55	1040.56	0	-1.6	370	Specific	365.53	7.28	7.28	0.02	1	>Reverse >XP_015746142.1 PREDICTED: Y-box-binding protein 2 [Python bivittatus]	94310	JO_01.5215.5215.2	controllerType=0 controllerNumber=1 scan=5215	15.138
04677:2	71	K.QAPKM[+15.995]PQPK.P		M[+16]	520.781	2	1040.55	1040.56	0	-1.1	370	Specific	389.89	96.18	96.18	0.61	1	>Reverse >XP_015746142.1 PREDICTED: Y-box-binding protein 2 [Python bivittatus]	94310	JO_01.4945.4945.2	controllerType=0 controllerNumber=1 scan=4945	14.9404

## Sheet: NAJNG_C1 Protein Summary
Protein Rank	Description	|Log Prob|	Best |Log Prob|	Best score	Total Intensity	# of spectra	# of unique peptides	# of mod peptides	Coverage %	# AA's in protein	Protein DB number
1	>sp|P04264|K2C1_HUMAN Keratin, type II cytoskeletal 1 OS=Homo sapiens GN=KRT1 PE=1 SV=6	127.38	14.62	1032.8	1.07519e+07	51	22	1	43.48	644	53245
2	>sp|P13645|K1C10_HUMAN Keratin, type I cytoskeletal 10 OS=Homo sapiens GN=KRT10 PE=1 SV=6	93.94	9.57	764.6	7.18723e+06	46	25	2	52.91	584	54112
3	>sp|P35908|K22E_HUMAN Keratin, type II cytoskeletal 2 epidermal OS=Homo sapiens GN=KRT2 PE=1 SV=2	66.13	8.46	691.5	4122640	28	20	1	44.44	639	55284
4	>sp|P35527|K1C9_HUMAN Keratin, type I cytoskeletal 9 OS=Homo sapiens GN=KRT9 PE=1 SV=3	57.35	13.62	963.2	3485080	22	14	4	39.65	623	55243
5	>pdb|1TGX|C Chain C, X-Ray Structure At 1.55 A Of Toxin Gamma, A Cardiotoxin From Naja Nigricollis Venom. Crystal Packing Reveals A Model For Insertion Into Membranes	27.4	7.61	684.5	4.14644e+07	70	8	3	58.33	60	4
5	>pdb|1TGX|B Chain B, X-Ray Structure At 1.55 A Of Toxin Gamma, A Cardiotoxin From Naja Nigricollis Venom. Crystal Packing Reveals A Model For Insertion Into Membranes
5	>pdb|1TGX|A Chain A, X-Ray Structure At 1.55 A Of Toxin Gamma, A Cardiotoxin From Naja Nigricollis Venom. Crystal Packing Reveals A Model For Insertion Into Membranes
5	>pdb|1CXO|A Chain A, Refined Three-Dimensional Solution Structure Of A Snake Cardiotoxin: Analysis Of The Side-Chain Organisation Suggests The Existence Of A Possible Phospholipid Binding Site
5	>pdb|1CXN|A Chain A, Refined Three-Dimensional Solution Structure Of A Snake Cardiotoxin: Analysis Of The Side-Chain Organisation Suggests The Existence Of A Possible Phospholipid Binding Site
5	>sp|P01468.1|3SA1_NAJPA RecName: Full=Cytotoxin 1; Short=CTX-1; AltName: Full=Cardiotoxin gamma
5	>pdb|1TGX|C Chain C, X-Ray Structure At 1.55 A Of Toxin Gamma, A Cardiotoxin From Naja Nigricollis Venom. Crystal Packing Reveals A Model For Insertion Into Membranes
5	>pdb|1TGX|B Chain B, X-Ray Structure At 1.55 A Of Toxin Gamma, A Cardiotoxin From Naja Nigricollis Venom. Crystal Packing Reveals A Model For Insertion Into Membranes
5	>pdb|1TGX|A Chain A, X-Ray Structure At 1.55 A Of Toxin Gamma, A Cardiotoxin From Naja Nigricollis Venom. Crystal Packing Reveals A Model For Insertion Into Membranes
5	>pdb|1CXO|A Chain A, Refined Three-Dimensional Solution Structure Of A Snake Cardiotoxin: Analysis Of The Side-Chain Organisation Suggests The Existence Of A Possible Phospholipid Binding Site
5	>pdb|1CXN|A Chain A, Refined Three-Dimensional Solution Structure Of A Snake Cardiotoxin: Analysis Of The Side-Chain Organisation Suggests The Existence Of A Possible Phospholipid Binding Site
5	>sp|P01468.1|3SA1_NAJPA RecName: Full=Cytotoxin 1; Short=CTX-1; AltName: Full=Cardiotoxin gamma
6	>sp|P48668|K2C6C_HUMAN Keratin, type II cytoskeletal 6C OS=Homo sapiens GN=KRT6C PE=1 SV=3	21.91	6.39	645.5	1.20735e+06	10	9	0	18.09	564	55723
7	>sp|P01833|PIGR_HUMAN Polymeric immunoglobulin receptor OS=Homo sapiens GN=PIGR PE=1 SV=4	19.64	6.45	693.5	628620	6	4	0	7.85	764	53105
8	>sp|P08779|K1C16_HUMAN Keratin, type I cytoskeletal 16 OS=Homo sapiens GN=KRT16 PE=1 SV=4	18.63	4.98	599.8	1.65805e+06	11	8	0	17.97	473	53545
9	>sp|Q8TDL5|BPIB1_HUMAN BPI fold-containing family B member 1 OS=Homo sapiens GN=BPIFB1 PE=1 SV=1	11.59	4.53	635.6	473103	5	4	1	14.26	484	63775
10	>sp|P61626|LYSC_HUMAN Lysozyme C OS=Homo sapiens GN=LYZ PE=1 SV=1	9.46	9.46	704.4	597909	2	2	0	13.51	148	56564
11	>sp|Q9UGM3|DMBT1_HUMAN Deleted in malignant brain tumors 1 protein OS=Homo sapiens GN=DMBT1 PE=1 SV=2	9.46	9.46	735.2	370143	2	2	0	1.53	2413	68916
12	>sp|Q9NP55|BPIA1_HUMAN BPI fold-containing family A member 1 OS=Homo sapiens GN=BPIFA1 PE=1 SV=1	9.44	3.94	587.9	383494	6	5	0	26.95	256	67714
13	>sp|P01876|IGHA1_HUMAN Ig alpha-1 chain C region OS=Homo sapiens GN=IGHA1 PE=1 SV=2	8.85	5.94	613.9	773281	5	4	0	14.45	353	53115
14	>sp|P12273|PIP_HUMAN Prolactin-inducible protein OS=Homo sapiens GN=PIP PE=1 SV=1	7.71	6.46	639	244938	3	2	0	15.07	146	54051
15	>sp|P02768|ALBU_HUMAN Serum albumin OS=Homo sapiens GN=ALB PE=1 SV=2	7.11	7.08	612.2	562762	4	4	0	7.22	609	53168
16	>sp|P02533|K1C14_HUMAN Keratin, type I cytoskeletal 14 OS=Homo sapiens GN=KRT14 PE=1 SV=4	5.74	4.88	575.1	310748	3	3	0	9.32	472	53135
17	>sp|P13647|K2C5_HUMAN Keratin, type II cytoskeletal 5 OS=Homo sapiens GN=KRT5 PE=1 SV=3	4.02	2.19	539.7	177830	2	2	0	4.41	590	54114
18	>Reverse >JAG45731.1 Atrophin-1 [Crotalus horridus]	3.86	3.86	689.8	52858.6	1	1	0	4.84	1198	79143
18	>Reverse >JAA97693.1 Atrophin-1 [Crotalus horridus]
19	>pdb|1UDK|A Chain A, Solution Structure Of Nawaprin	2.6	2.6	464.4	163279	2	2	1	62.74	51	39
19	>sp|P60589.1|WAPN_NAJNG RecName: Full=Nawaprin
19	>pdb|1UDK|A Chain A, Solution Structure Of Nawaprin
19	>sp|P60589.1|WAPN_NAJNG RecName: Full=Nawaprin
20	>sp|Q96BF6|NACC2_HUMAN Nucleus accumbens-associated protein 2 OS=Homo sapiens GN=NACC2 PE=1 SV=1	2.48	2.48	689.8	73060.3	1	1	0	8.86	587	64652
21	>Reverse >JAG47014.1 DEAD-box protein 3 [Crotalus horridus]	2.41	1.88	521.4	1.22181e+07	16	2	0	1.35	666	77860
21	>Reverse >AFJ51213.1 ATP-dependent RNA helicase DDX3X-like isoform 3 [Crotalus adamanteus]
21	>Reverse >JAI11687.1 ATP-dependent RNA helicase DDX3X-like [Crotalus adamanteus]
22	>Reverse >XP_007440866.1 PREDICTED: keratin, type II cytoskeletal 5-like isoform X3 [Python bivittatus]	2.33	2.34	652.3	118212	1	1	1	10.31	611	101432
23	>Reverse >sp|Q8WV28|BLNK_HUMAN B-cell linker protein OS=Homo sapiens GN=BLNK PE=1 SV=2	2.3	2.3	610.3	126838	1	1	0	9.43	456	134267
24	>sp|O60296|TRAK2_HUMAN Trafficking kinesin-binding protein 2 OS=Homo sapiens GN=TRAK2 PE=1 SV=2	2.28	2.28	605.3	49238.6	1	1	0	5.8	914	51954
25	>XP_007419884.1 PREDICTED: indian hedgehog protein [Python bivittatus]	2.08	1.56	487.8	1.27437e+07	16	2	0	1.98	405	48972
26	>sp|Q9NZM5|GSCR2_HUMAN Glioma tumor suppressor candidate region gene 2 protein OS=Homo sapiens GN=GLTSCR2 PE=1 SV=2	2.04	2.04	467	394685	1	1	0	1.05	478	68505
27	>sp|Q16787|LAMA3_HUMAN Laminin subunit alpha-3 OS=Homo sapiens GN=LAMA3 PE=1 SV=2	2	1.59	600.4	175624	3	3	1	2.76	3333	58466
28	>XP_007433997.1 PREDICTED: keratin, type I cytoskeletal 18-B-like isoform X2 [Python bivittatus]	1.92	1.92	487	95712	1	1	0	2.34	384	36676
28	>XP_007433996.1 PREDICTED: keratin, type I cytoskeletal 18-like isoform X1 [Python bivittatus]
29	>XP_007433507.1 PREDICTED: keratin, type I cytoskeletal 19 [Python bivittatus]	1.92	1.92	487	95712	1	1	0	2.16	416	37083
30	>sp|Q96DA0|ZG16B_HUMAN Zymogen granule protein 16 homolog B OS=Homo sapiens GN=ZG16B PE=1 SV=3	1.79	1.79	449.8	83773	1	1	0	4.33	208	64765
31	>AAW48442.1 NADH dehydrogenase subunit 4, partial (mitochondrion) [Crotalus molossus nigrescens]	1.79	1.79	674.9	50827.9	1	1	1	38.81	219	6020
32	>XP_015743980.1 PREDICTED: nucleosome-remodeling factor subunit BPTF [Python bivittatus]	1.74	1.74	626.8	32191.3	1	1	0	1.97	3046	26422
33	>XP_015745211.1 PREDICTED: protein FAM118A [Python bivittatus]	1.68	1.68	633.3	62341.3	1	1	0	23.19	263	25100
33	>XP_007437637.1 PREDICTED: protein FAM118A [Python bivittatus]
34	>Reverse >sp|P29353|SHC1_HUMAN SHC-transforming protein 1 OS=Homo sapiens GN=SHC1 PE=1 SV=4	1.62	1.02	485.6	4.33695e+07	33	2	0	3.26	583	125230
35	>sp|P00605.1|PA2B4_NAJNG RecName: Full=Phospholipase A2 "basic"; Short=svPLA2; AltName: Full=Phosphatidylcholine 2-acylhydrolase; AltName: Full=Phospholipase A2 isozyme III/IV; Short=CM-III/CM-IV	1.62	1.5	499.8	1.03913e+06	6	4	1	31.36	118	36
35	>sp|P00605.1|PA2B4_NAJNG RecName: Full=Phospholipase A2 "basic"; Short=svPLA2; AltName: Full=Phosphatidylcholine 2-acylhydrolase; AltName: Full=Phospholipase A2 isozyme III/IV; Short=CM-III/CM-IV
36	>sp|Q9UQN3|CHM2B_HUMAN Charged multivesicular body protein 2b OS=Homo sapiens GN=CHMP2B PE=1 SV=1	1.59	1.57	482.3	1.20694e+06	3	2	0	6.57	213	69561
37	>sp|A8MYZ6|FOXO6_HUMAN Forkhead box protein O6 OS=Homo sapiens GN=FOXO6 PE=1 SV=1	1.58	1.49	438.6	577033	3	2	0	9.15	492	50592
38	>Reverse >XP_007437507.1 PREDICTED: RNA pseudouridylate synthase domain-containing protein 1 [Python bivittatus]	1.5	1.5	484.1	79335.1	1	1	0	3.31	302	104090
39	>Reverse >XP_007437186.1 PREDICTED: dual specificity protein phosphatase 8-like [Python bivittatus]	1.44	1.45	642.6	74072.8	1	1	0	9.07	562	104336
40	>sp|Q14094|CCNI_HUMAN Cyclin-I OS=Homo sapiens GN=CCNI PE=2 SV=1	1.4	1.38	410.2	177146	2	1	0	2.39	377	57797
41	>Reverse >XP_007437048.1 PREDICTED: DNA-dependent protein kinase catalytic subunit [Python bivittatus]	1.38	1.38	629.8	208430	2	2	0	2.34	2772	104443
42	>sp|Q9P2K2|TXD16_HUMAN Thioredoxin domain-containing protein 16 OS=Homo sapiens GN=TXNDC16 PE=2 SV=4	1.31	1.29	429.2	1.42208e+06	2	1	0	1.09	825	68701
43	>sp|Q99102|MUC4_HUMAN Mucin-4 OS=Homo sapiens GN=MUC4 PE=1 SV=4	1.29	1.3	505.3	82404.5	1	1	0	1.52	2169	65762
44	>XP_007424324.1 PREDICTED: pleckstrin homology-like domain family B member 1 [Python bivittatus]	1.28	1.28	605	34260.4	1	1	1	3.45	1275	45247
45	>sp|P02812|PRB2_HUMAN Basic salivary proline-rich protein 2 OS=Homo sapiens GN=PRB2 PE=1 SV=3	1.23	1.18	585.5	1.54386e+06	9	2	0	28.37	416	53183
46	>Reverse >XP_007441211.1 PREDICTED: twisted gastrulation protein homolog 1-like [Python bivittatus]	1.21	1.15	481	897551	6	1	0	4.83	207	101162
47	>XP_007425321.1 PREDICTED: lysosome-associated membrane glycoprotein 3 [Python bivittatus]	1.18	1.18	648.1	128763	1	1	0	8.14	614	44414
48	>sp|P46939|UTRO_HUMAN Utrophin OS=Homo sapiens GN=UTRN PE=1 SV=2	1.14	1.14	402.1	649389	3	3	0	0.9	3433	55622
49	>Reverse >sp|Q96RT1|ERBIN_HUMAN Erbin OS=Homo sapiens GN=ERBIN PE=1 SV=2	1.09	1.09	408.8	97440.8	1	1	0	0.71	1412	135941
50	>XP_007424820.1 PREDICTED: ectonucleoside triphosphate diphosphohydrolase 7 [Python bivittatus]	1.09	0.98	397.6	3.80863e+06	11	1	0	2.97	607	44834
50	>XP_007424819.1 PREDICTED: ectonucleoside triphosphate diphosphohydrolase 7 [Python bivittatus]
50	>XP_007424818.1 PREDICTED: ectonucleoside triphosphate diphosphohydrolase 7 [Python bivittatus]
51	>sp|Q99865|SPI2A_HUMAN Spindlin-2A OS=Homo sapiens GN=SPIN2A PE=1 SV=3	1.07	1.07	388.9	87378.4	1	1	0	4.65	258	65925
51	>sp|Q9BPZ2|SPI2B_HUMAN Spindlin-2B OS=Homo sapiens GN=SPIN2B PE=2 SV=1
52	>Reverse >sp|P38606|VATA_HUMAN V-type proton ATPase catalytic subunit A OS=Homo sapiens GN=ATP6V1A PE=1 SV=2	1	1	606.7	89999.6	1	1	0	8.27	617	125632
53	>XP_007432113.1 PREDICTED: solute carrier family 2, facilitated glucose transporter member 5-like [Python bivittatus]	0.91	0.89	585.5	635748	5	3	3	14.16	353	38556
54	>Reverse >XP_007438973.1 PREDICTED: U4/U6.U5 tri-snRNP-associated protein 1 isoform X2 [Python bivittatus]	0.89	0.87	501.3	476823	3	1	0	1.54	716	102912
54	>Reverse >XP_007438972.1 PREDICTED: U4/U6.U5 tri-snRNP-associated protein 1 isoform X1 [Python bivittatus]
55	>Reverse >sp|Q5H8C1|FREM1_HUMAN FRAS1-related extracellular matrix protein 1 OS=Homo sapiens GN=FREM1 PE=1 SV=3	0.88	0.89	616.2	64406.4	1	1	0	2.29	2179	129416
56	>sp|Q711Q0|CJ071_HUMAN Uncharacterized protein C10orf71 OS=Homo sapiens GN=C10orf71 PE=1 SV=2	0.85	0.85	618.5	392324	2	2	1	4.39	1435	60988
57	>AEH59582.1 venom nerve growth factor [Vipera ursinii]	0.84	0.84	409	113143	1	1	1	4.94	243	3664
57	>AAV64846.1 nerve growth factor [Macrovipera lebetina]
57	>sp|P25428.2|NGFV_MACLB RecName: Full=Venom nerve growth factor; Short=v-NGF; Short=vNGF; Contains: RecName: Full=Truncated venom nerve growth factor; Flags: Precursor
58	>XP_007443376.1 PREDICTED: olfactory receptor 5V1-like [Python bivittatus]	0.76	0.76	577.9	115790	1	1	0	17.93	329	29283
59	>XP_015746999.1 PREDICTED: uncharacterized protein LOC103053344 [Python bivittatus]	0.75	0.72	363.9	1.71977e+06	4	1	0	3.01	332	27874
60	>JAG44243.1 Krueppel-like factor 15-like [Crotalus horridus]	0.74	0.74	398.5	294997	2	1	0	2.23	403	10352
61	>XP_007430513.1 PREDICTED: histone-lysine N-methyltransferase PRDM9-like [Python bivittatus]	0.69	0.57	436.5	634103	9	1	0	2.6	308	39894
62	>Reverse >XP_007420559.1 PREDICTED: filamin-A isoform X4 [Python bivittatus]	0.69	0.69	506.6	218019	2	2	0	2.57	2606	118684
62	>Reverse >XP_007420558.1 PREDICTED: filamin-A isoform X3 [Python bivittatus]
62	>Reverse >XP_007420557.1 PREDICTED: filamin-A isoform X2 [Python bivittatus]
62	>Reverse >XP_007420556.1 PREDICTED: filamin-A isoform X1 [Python bivittatus]
63	>Reverse >XP_015743428.1 PREDICTED: substance-K receptor [Python bivittatus]	0.68	0.68	595.7	163403	2	2	2	15.53	322	97287
64	>tr|F6WH68|F6WH68_HUMAN Regulator of telomere elongation helicase 1 OS=Homo sapiens GN=RTEL1-TNFRSF6B PE=3 SV=1	0.66	0.64	409.4	383627	3	1	0	0.71	1400	50832
64	>sp|Q9NZ71|RTEL1_HUMAN Regulator of telomere elongation helicase 1 OS=Homo sapiens GN=RTEL1 PE=1 SV=2
65	>Reverse >XP_007425111.1 PREDICTED: serine hydroxymethyltransferase, cytosolic [Python bivittatus]	0.66	0.64	381	566022	3	1	0	2.27	485	114870
65	>Reverse >XP_007425110.1 PREDICTED: serine hydroxymethyltransferase, cytosolic [Python bivittatus]
66	>Reverse >sp|Q5KSL6|DGKK_HUMAN Diacylglycerol kinase kappa OS=Homo sapiens GN=DGKK PE=1 SV=1	0.61	0.57	455.3	607386	4	1	0	0.79	1271	129549
67	>XP_007434077.1 PREDICTED: homeobox protein Hox-A5 [Python bivittatus]	0.59	0.59	611.7	29143.4	1	1	0	23	300	36616
68	>Reverse >sp|O75600|KBL_HUMAN 2-amino-3-ketobutyrate coenzyme A ligase, mitochondrial OS=Homo sapiens GN=GCAT PE=1 SV=1	0.55	0.55	602.3	61406.7	1	1	0	12.89	419	122621
69	>Reverse >sp|Q6ZU69|F205A_HUMAN Protein FAM205A OS=Homo sapiens GN=FAM205A PE=2 SV=4	0.5	0.31	476.1	3.12619e+07	16	1	0	0.6	1335	131161
70	>XP_007426227.1 PREDICTED: calmodulin-regulated spectrin-associated protein 3 isoform X2 [Python bivittatus]	0.48	0.49	602.9	47252.8	1	1	0	3.98	1283	43640
70	>XP_007426225.1 PREDICTED: calmodulin-regulated spectrin-associated protein 3 isoform X1 [Python bivittatus]
71	>Reverse >XP_015746142.1 PREDICTED: Y-box-binding protein 2 [Python bivittatus]	0.46	0.43	389.9	2.01599e+06	7	1	1	2.17	415	94310

## Sheet: NAJNG_C2 Peptide Summary
Query #:z	Protein Rank	Peptide < ProteinMetrics Confidential >	Glycans NHFAGNa	Modification Type(s)	Observed m/z	z	Observed (M+H)	Calc. mass (M+H)	Off-by-x error	Mass error (ppm)	Starting position	Cleavage	Score	Delta	Delta Mod	|Log Prob|	# of unique peptides	Protein Name	Protein DB number	Comment	Scan #	Scan Time
08499:3	1	R.SGYRSGGGFSSGSAGIINYQR.R			707.674	3	2121.01	2121.01	0	-1.4	9	Specific	488.57	301.34	301.34	6.6	55	>sp|P04264|K2C1_HUMAN Keratin, type II cytoskeletal 1 OS=Homo sapiens GN=KRT1 PE=1 SV=6	53245	JO_02.8048.8048.2	controllerType=0 controllerNumber=1 scan=8048	18.0294
08543:3	1	R.SGYRSGGGFSSGSAGIINYQR.R			707.674	3	2121.01	2121.01	0	-1.5	9	Specific	540.36	300.39	300.39	7.07	55	>sp|P04264|K2C1_HUMAN Keratin, type II cytoskeletal 1 OS=Homo sapiens GN=KRT1 PE=1 SV=6	53245	JO_02.8085.8085.3	controllerType=0 controllerNumber=1 scan=8085	18.0566
06417:4	1	R.SGYRSGGGFSSGSAGIINYQRR.T			570.033	4	2277.11	2277.11	0	-0.1	9	Specific	430.94	182.23	182.23	4	55	>sp|P04264|K2C1_HUMAN Keratin, type II cytoskeletal 1 OS=Homo sapiens GN=KRT1 PE=1 SV=6	53245	JO_02.6166.6166.2	controllerType=0 controllerNumber=1 scan=6166	16.3433
06476:4	1	R.SGYRSGGGFSSGSAGIINYQRR.T			570.033	4	2277.11	2277.11	0	-1.4	9	Specific	543.26	229.66	229.66	6.79	55	>sp|P04264|K2C1_HUMAN Keratin, type II cytoskeletal 1 OS=Homo sapiens GN=KRT1 PE=1 SV=6	53245	JO_02.6211.6211.4	controllerType=0 controllerNumber=1 scan=6211	16.3757
10989:2	1	R.SGGGFSSGSAGIINYQR.R			829.4	2	1657.79	1657.79	0	-0.3	13	Specific	372.41	161.56	161.56	5.34	55	>sp|P04264|K2C1_HUMAN Keratin, type II cytoskeletal 1 OS=Homo sapiens GN=KRT1 PE=1 SV=6	53245	JO_02.10020.10020.3	controllerType=0 controllerNumber=1 scan=10020	19.635
10501:3	1	R.SGGGFSSGSAGIINYQR.R			553.269	3	1657.79	1657.79	0	-1.2	13	Specific	417.44	179.47	179.47	4.87	55	>sp|P04264|K2C1_HUMAN Keratin, type II cytoskeletal 1 OS=Homo sapiens GN=KRT1 PE=1 SV=6	53245	JO_02.9642.9642.3	controllerType=0 controllerNumber=1 scan=9642	19.3278
10412:2	1	R.SGGGFSSGSAGIINYQR.R			829.4	2	1657.79	1657.79	0	0.4	13	Specific	821.37	588.26	588.26	15.78	55	>sp|P04264|K2C1_HUMAN Keratin, type II cytoskeletal 1 OS=Homo sapiens GN=KRT1 PE=1 SV=6	53245	JO_02.9571.9571.2	controllerType=0 controllerNumber=1 scan=9571	19.2719
07598:3	1	R.SGGGFSSGSAGIINYQRR.T			605.303	3	1813.89	1813.89	0	0.2	13	Specific	660.24	406.89	406.89	12.49	55	>sp|P04264|K2C1_HUMAN Keratin, type II cytoskeletal 1 OS=Homo sapiens GN=KRT1 PE=1 SV=6	53245	JO_02.7245.7245.3	controllerType=0 controllerNumber=1 scan=7245	17.3093
07609:2	1	R.SGGGFSSGSAGIINYQRR.T			907.45	2	1813.89	1813.89	0	-0.9	13	Specific	673.02	388.97	388.97	12.04	55	>sp|P04264|K2C1_HUMAN Keratin, type II cytoskeletal 1 OS=Homo sapiens GN=KRT1 PE=1 SV=6	53245	JO_02.7257.7257.2	controllerType=0 controllerNumber=1 scan=7257	17.3222
06063:3	1	R.SGGGGGRFSSC[+57.021]GGGGGSFGAGGGFGSR.S		C[+57]	765.326	3	2293.96	2293.98	0	-4.5	39	Specific	384.08	152.7	152.7	1.91	55	>sp|P04264|K2C1_HUMAN Keratin, type II cytoskeletal 1 OS=Homo sapiens GN=KRT1 PE=1 SV=6	53245	JO_02.5907.5907.3	controllerType=0 controllerNumber=1 scan=5907	16.1448
09594:2	1	R.FSSC[+57.021]GGGGGSFGAGGGFGSR.S		C[+57]	883.375	2	1765.74	1765.73	0	4.2	46	Specific	342.83	79.68	79.68	2.23	55	>sp|P04264|K2C1_HUMAN Keratin, type II cytoskeletal 1 OS=Homo sapiens GN=KRT1 PE=1 SV=6	53245	JO_02.8917.8917.2	controllerType=0 controllerNumber=1 scan=8917	18.746
09149:2	1	R.FSSC[+57.021]GGGGGSFGAGGGFGSR.S		C[+57]	883.371	2	1765.74	1765.73	0	0.6	46	Specific	446.52	177.34	177.34	5.98	55	>sp|P04264|K2C1_HUMAN Keratin, type II cytoskeletal 1 OS=Homo sapiens GN=KRT1 PE=1 SV=6	53245	JO_02.8571.8571.2	controllerType=0 controllerNumber=1 scan=8571	18.4619
09505:2	1	R.FSSC[+57.021]GGGGGSFGAGGGFGSR.S		C[+57]	883.368	2	1765.73	1765.73	0	-3	46	Specific	510.21	305.17	305.17	7.57	55	>sp|P04264|K2C1_HUMAN Keratin, type II cytoskeletal 1 OS=Homo sapiens GN=KRT1 PE=1 SV=6	53245	JO_02.8852.8852.2	controllerType=0 controllerNumber=1 scan=8852	18.6883
08335:3	1	R.FSSC[+57.021]GGGGGSFGAGGGFGSR.S		C[+57]	589.249	3	1765.73	1765.73	0	-0.7	46	Specific	523.31	303.9	303.9	6.76	55	>sp|P04264|K2C1_HUMAN Keratin, type II cytoskeletal 1 OS=Homo sapiens GN=KRT1 PE=1 SV=6	53245	JO_02.7876.7876.3	controllerType=0 controllerNumber=1 scan=7876	17.8592
08848:2	1	R.FSSC[+57.021]GGGGGSFGAGGGFGSR.S		C[+57]	883.369	2	1765.73	1765.73	0	-1.8	46	Specific	523.54	337.17	337.17	8.76	55	>sp|P04264|K2C1_HUMAN Keratin, type II cytoskeletal 1 OS=Homo sapiens GN=KRT1 PE=1 SV=6	53245	JO_02.8351.8351.2	controllerType=0 controllerNumber=1 scan=8351	18.2813
08453:2	1	R.FSSC[+57.021]GGGGGSFGAGGGFGSR.S		C[+57]	883.373	2	1765.74	1765.73	0	2.6	46	Specific	606.37	402.89	402.89	11.15	55	>sp|P04264|K2C1_HUMAN Keratin, type II cytoskeletal 1 OS=Homo sapiens GN=KRT1 PE=1 SV=6	53245	JO_02.7999.7999.2	controllerType=0 controllerNumber=1 scan=7999	17.9853
08960:2	1	R.FSSC[+57.021]GGGGGSFGAGGGFGSR.S		C[+57]	883.371	2	1765.74	1765.73	0	0.4	46	Specific	631.15	364.25	364.25	10.86	55	>sp|P04264|K2C1_HUMAN Keratin, type II cytoskeletal 1 OS=Homo sapiens GN=KRT1 PE=1 SV=6	53245	JO_02.8426.8426.2	controllerType=0 controllerNumber=1 scan=8426	18.3422
08587:2	1	R.FSSC[+57.021]GGGGGSFGAGGGFGSR.S		C[+57]	883.369	2	1765.73	1765.73	0	-2.2	46	Specific	634.53	399.42	399.42	11.85	55	>sp|P04264|K2C1_HUMAN Keratin, type II cytoskeletal 1 OS=Homo sapiens GN=KRT1 PE=1 SV=6	53245	JO_02.8121.8121.2	controllerType=0 controllerNumber=1 scan=8121	18.0856
08380:2	1	R.FSSC[+57.021]GGGGGSFGAGGGFGSR.S		C[+57]	883.37	2	1765.73	1765.73	0	-0.7	46	Specific	645.41	501.45	501.45	11.78	55	>sp|P04264|K2C1_HUMAN Keratin, type II cytoskeletal 1 OS=Homo sapiens GN=KRT1 PE=1 SV=6	53245	JO_02.7918.7918.2	controllerType=0 controllerNumber=1 scan=7918	17.8925
08098:2	1	R.FSSC[+57.021]GGGGGSFGAGGGFGSR.S		C[+57]	883.371	2	1765.73	1765.73	0	-0.3	46	Specific	717.12	433.32	433.32	13.78	55	>sp|P04264|K2C1_HUMAN Keratin, type II cytoskeletal 1 OS=Homo sapiens GN=KRT1 PE=1 SV=6	53245	JO_02.7685.7685.2	controllerType=0 controllerNumber=1 scan=7685	17.7061
06996:2	1	R.SLVNLGGSK.S			437.752	2	874.498	874.499	0	-1.7	66	Specific	434.07	88.83	88.83	4.95	55	>sp|P04264|K2C1_HUMAN Keratin, type II cytoskeletal 1 OS=Homo sapiens GN=KRT1 PE=1 SV=6	53245	JO_02.6664.6664.2	controllerType=0 controllerNumber=1 scan=6664	16.7381
07148:2	1	R.SLVNLGGSK.S			437.752	2	874.497	874.499	0	-1.9	66	Specific	434.95	44.57	44.57	2.83	55	>sp|P04264|K2C1_HUMAN Keratin, type II cytoskeletal 1 OS=Homo sapiens GN=KRT1 PE=1 SV=6	53245	JO_02.6821.6821.2	controllerType=0 controllerNumber=1 scan=6821	16.9115
07568:2	1	R.SLVNLGGSK.S			437.752	2	874.498	874.499	0	-1.8	66	Specific	450.78	69.78	69.78	4.73	55	>sp|P04264|K2C1_HUMAN Keratin, type II cytoskeletal 1 OS=Homo sapiens GN=KRT1 PE=1 SV=6	53245	JO_02.7215.7215.2	controllerType=0 controllerNumber=1 scan=7215	17.2857
07119:2	1	R.SLVNLGGSK.S			437.752	2	874.498	874.499	0	-1.7	66	Specific	457.86	101.66	101.66	5.75	55	>sp|P04264|K2C1_HUMAN Keratin, type II cytoskeletal 1 OS=Homo sapiens GN=KRT1 PE=1 SV=6	53245	JO_02.6772.6772.2	controllerType=0 controllerNumber=1 scan=6772	16.8245
07283:2	1	R.SLVNLGGSK.S			437.753	2	874.499	874.499	0	-0.9	66	Specific	463.53	77.26	77.26	5.01	55	>sp|P04264|K2C1_HUMAN Keratin, type II cytoskeletal 1 OS=Homo sapiens GN=KRT1 PE=1 SV=6	53245	JO_02.6974.6974.2	controllerType=0 controllerNumber=1 scan=6974	17.0842
07199:2	1	R.SLVNLGGSK.S			437.753	2	874.499	874.499	0	-0.9	66	Specific	467.06	109.77	109.77	5.41	55	>sp|P04264|K2C1_HUMAN Keratin, type II cytoskeletal 1 OS=Homo sapiens GN=KRT1 PE=1 SV=6	53245	JO_02.6887.6887.2	controllerType=0 controllerNumber=1 scan=6887	16.9983
06834:2	1	R.SLVNLGGSK.S			437.753	2	874.498	874.499	0	-1.1	66	Specific	481.89	82.6	82.6	5.37	55	>sp|P04264|K2C1_HUMAN Keratin, type II cytoskeletal 1 OS=Homo sapiens GN=KRT1 PE=1 SV=6	53245	JO_02.6535.6535.2	controllerType=0 controllerNumber=1 scan=6535	16.6379
07431:2	1	R.SLVNLGGSK.S			437.753	2	874.498	874.499	0	-1.5	66	Specific	501.06	108.95	108.95	6.6	55	>sp|P04264|K2C1_HUMAN Keratin, type II cytoskeletal 1 OS=Homo sapiens GN=KRT1 PE=1 SV=6	53245	JO_02.7097.7097.2	controllerType=0 controllerNumber=1 scan=7097	17.1922
14256:3	1	R.SLVNLGGSKSISISVAR.G			563.327	3	1687.97	1687.97	0	-1.9	66	Specific	748.46	461.72	461.72	13.56	55	>sp|P04264|K2C1_HUMAN Keratin, type II cytoskeletal 1 OS=Homo sapiens GN=KRT1 PE=1 SV=6	53245	JO_02.12533.12533.3	controllerType=0 controllerNumber=1 scan=12533	21.7801
14257:2	1	R.SLVNLGGSKSISISVAR.G			844.487	2	1687.97	1687.97	0	-1.5	66	Specific	883.41	579.15	579.15	16.1	55	>sp|P04264|K2C1_HUMAN Keratin, type II cytoskeletal 1 OS=Homo sapiens GN=KRT1 PE=1 SV=6	53245	JO_02.12534.12534.2	controllerType=0 controllerNumber=1 scan=12534	21.7805
08252:2	1	K.SISISVAR.G			416.747	2	832.488	832.489	0	-1.3	75	Specific	398.37	11.15	11.15	2.82	55	>sp|P04264|K2C1_HUMAN Keratin, type II cytoskeletal 1 OS=Homo sapiens GN=KRT1 PE=1 SV=6	53245	JO_02.7805.7805.2	controllerType=0 controllerNumber=1 scan=7805	17.8004
08046:2	1	K.SISISVAR.G			416.748	2	832.49	832.489	0	1.1	75	Specific	404.02	42.26	42.26	3.88	55	>sp|P04264|K2C1_HUMAN Keratin, type II cytoskeletal 1 OS=Homo sapiens GN=KRT1 PE=1 SV=6	53245	JO_02.7648.7648.2	controllerType=0 controllerNumber=1 scan=7648	17.6767
07683:2	1	K.SISISVAR.G			416.748	2	832.488	832.489	0	-1.2	75	Specific	407.32	7.76	7.76	2.92	55	>sp|P04264|K2C1_HUMAN Keratin, type II cytoskeletal 1 OS=Homo sapiens GN=KRT1 PE=1 SV=6	53245	JO_02.7317.7317.2	controllerType=0 controllerNumber=1 scan=7317	17.3688
07253:2	1	K.SISISVAR.G			416.748	2	832.488	832.489	0	-0.9	75	Specific	429.59	36.02	36.02	3.19	55	>sp|P04264|K2C1_HUMAN Keratin, type II cytoskeletal 1 OS=Homo sapiens GN=KRT1 PE=1 SV=6	53245	JO_02.6948.6948.2	controllerType=0 controllerNumber=1 scan=6948	17.0593
07139:2	1	K.SISISVAR.G			416.75	2	832.492	832.489	0	4.1	75	Specific	436.79	82.27	82.27	3.2	55	>sp|P04264|K2C1_HUMAN Keratin, type II cytoskeletal 1 OS=Homo sapiens GN=KRT1 PE=1 SV=6	53245	JO_02.6806.6806.2	controllerType=0 controllerNumber=1 scan=6806	16.8856
07541:2	1	K.SISISVAR.G			416.747	2	832.487	832.489	0	-1.7	75	Specific	438.02	38.82	38.82	3.43	55	>sp|P04264|K2C1_HUMAN Keratin, type II cytoskeletal 1 OS=Homo sapiens GN=KRT1 PE=1 SV=6	53245	JO_02.7190.7190.2	controllerType=0 controllerNumber=1 scan=7190	17.266
07385:2	1	K.SISISVAR.G			416.748	2	832.488	832.489	0	-0.9	75	Specific	449.11	43.55	43.55	3.72	55	>sp|P04264|K2C1_HUMAN Keratin, type II cytoskeletal 1 OS=Homo sapiens GN=KRT1 PE=1 SV=6	53245	JO_02.7062.7062.2	controllerType=0 controllerNumber=1 scan=7062	17.1614
17442:3	1	R.EQIKSLNNQFASFIDKVR.F			713.051	3	2137.14	2137.14	0	-1.3	182	Specific	609.49	238.23	238.23	8.26	55	>sp|P04264|K2C1_HUMAN Keratin, type II cytoskeletal 1 OS=Homo sapiens GN=KRT1 PE=1 SV=6	53245	JO_02.14926.14926.3	controllerType=0 controllerNumber=1 scan=14926	23.9468
18049:2	1	K.SLNNQFASFIDK.V			692.349	2	1383.69	1383.69	0	0	186	Specific	366.31	61.25	61.25	4.24	55	>sp|P04264|K2C1_HUMAN Keratin, type II cytoskeletal 1 OS=Homo sapiens GN=KRT1 PE=1 SV=6	53245	JO_02.15389.15389.2	controllerType=0 controllerNumber=1 scan=15389	24.3797
17758:2	1	K.SLNNQFASFIDK.V			692.347	2	1383.69	1383.69	0	-3	186	Specific	373.13	49.01	49.01	2.91	55	>sp|P04264|K2C1_HUMAN Keratin, type II cytoskeletal 1 OS=Homo sapiens GN=KRT1 PE=1 SV=6	53245	JO_02.15163.15163.2	controllerType=0 controllerNumber=1 scan=15163	24.1663
16297:2	1	K.SLNNQFASFIDK.V			692.346	2	1383.68	1383.69	0	-3.8	186	Specific	443.46	160.6	160.6	5.15	55	>sp|P04264|K2C1_HUMAN Keratin, type II cytoskeletal 1 OS=Homo sapiens GN=KRT1 PE=1 SV=6	53245	JO_02.14077.14077.2	controllerType=0 controllerNumber=1 scan=14077	23.146
17068:2	1	K.SLNNQFASFIDK.V			692.348	2	1383.69	1383.69	0	-1.2	186	Specific	615.74	209.13	209.13	9.46	55	>sp|P04264|K2C1_HUMAN Keratin, type II cytoskeletal 1 OS=Homo sapiens GN=KRT1 PE=1 SV=6	53245	JO_02.14649.14649.2	controllerType=0 controllerNumber=1 scan=14649	23.68
18366:2	1	K.SLNNQFASFIDKVR.F			819.934	2	1638.86	1638.86	0	0.3	186	Specific	439.88	194.06	194.06	5.39	55	>sp|P04264|K2C1_HUMAN Keratin, type II cytoskeletal 1 OS=Homo sapiens GN=KRT1 PE=1 SV=6	53245	JO_02.15630.15630.2	controllerType=0 controllerNumber=1 scan=15630	24.6096
18357:3	1	K.SLNNQFASFIDKVR.F			546.956	3	1638.85	1638.86	0	-3.1	186	Specific	537.26	307.68	307.68	7.37	55	>sp|P04264|K2C1_HUMAN Keratin, type II cytoskeletal 1 OS=Homo sapiens GN=KRT1 PE=1 SV=6	53245	JO_02.15624.15624.3	controllerType=0 controllerNumber=1 scan=15624	24.6029
18181:2	1	K.SLNNQFASFIDKVR.F			819.933	2	1638.86	1638.86	0	-1.1	186	Specific	677.2	344.39	344.39	11.12	55	>sp|P04264|K2C1_HUMAN Keratin, type II cytoskeletal 1 OS=Homo sapiens GN=KRT1 PE=1 SV=6	53245	JO_02.15486.15486.2	controllerType=0 controllerNumber=1 scan=15486	24.4682
18179:3	1	K.SLNNQFASFIDKVR.F			546.957	3	1638.86	1638.86	0	-1.4	186	Specific	703.88	431.48	431.48	13.74	55	>sp|P04264|K2C1_HUMAN Keratin, type II cytoskeletal 1 OS=Homo sapiens GN=KRT1 PE=1 SV=6	53245	JO_02.15484.15484.3	controllerType=0 controllerNumber=1 scan=15484	24.4673
08267:2	1	R.FLEQQNQVLQTK.W			738.394	2	1475.78	1475.79	0	-3	200	Specific	414.52	124.41	124.41	5.19	55	>sp|P04264|K2C1_HUMAN Keratin, type II cytoskeletal 1 OS=Homo sapiens GN=KRT1 PE=1 SV=6	53245	JO_02.7814.7814.2	controllerType=0 controllerNumber=1 scan=7814	17.8081
09476:2	1	R.FLEQQNQVLQTK.W			738.394	2	1475.78	1475.79	0	-2.4	200	Specific	464.84	146.2	146.2	6.09	55	>sp|P04264|K2C1_HUMAN Keratin, type II cytoskeletal 1 OS=Homo sapiens GN=KRT1 PE=1 SV=6	53245	JO_02.8833.8833.2	controllerType=0 controllerNumber=1 scan=8833	18.6707
09451:2	1	R.FLEQQNQVLQTK.W			738.396	2	1475.79	1475.79	0	-0.2	200	Specific	496.42	218.83	218.83	6.79	55	>sp|P04264|K2C1_HUMAN Keratin, type II cytoskeletal 1 OS=Homo sapiens GN=KRT1 PE=1 SV=6	53245	JO_02.8813.8813.2	controllerType=0 controllerNumber=1 scan=8813	18.6547
09809:2	1	R.FLEQQNQVLQTK.W			738.396	2	1475.79	1475.79	0	0	200	Specific	518.67	173.16	173.16	6.63	55	>sp|P04264|K2C1_HUMAN Keratin, type II cytoskeletal 1 OS=Homo sapiens GN=KRT1 PE=1 SV=6	53245	JO_02.9104.9104.2	controllerType=0 controllerNumber=1 scan=9104	18.8968
08716:2	1	R.FLEQQNQVLQTK.W			738.396	2	1475.78	1475.79	0	-0.6	200	Specific	549.86	305.69	305.69	8.68	55	>sp|P04264|K2C1_HUMAN Keratin, type II cytoskeletal 1 OS=Homo sapiens GN=KRT1 PE=1 SV=6	53245	JO_02.8227.8227.2	controllerType=0 controllerNumber=1 scan=8227	18.1745
09281:2	1	R.FLEQQNQVLQTK.W			738.396	2	1475.79	1475.79	0	0.1	200	Specific	555.04	231.36	231.36	7.33	55	>sp|P04264|K2C1_HUMAN Keratin, type II cytoskeletal 1 OS=Homo sapiens GN=KRT1 PE=1 SV=6	53245	JO_02.8673.8673.2	controllerType=0 controllerNumber=1 scan=8673	18.5437
09049:2	1	R.FLEQQNQVLQTK.W			738.398	2	1475.79	1475.79	0	2.4	200	Specific	591.55	259.12	259.12	7.85	55	>sp|P04264|K2C1_HUMAN Keratin, type II cytoskeletal 1 OS=Homo sapiens GN=KRT1 PE=1 SV=6	53245	JO_02.8493.8493.2	controllerType=0 controllerNumber=1 scan=8493	18.3999
08832:2	1	R.FLEQQNQVLQTK.W			738.396	2	1475.78	1475.79	0	-0.5	200	Specific	639.75	267.32	267.32	9.64	55	>sp|P04264|K2C1_HUMAN Keratin, type II cytoskeletal 1 OS=Homo sapiens GN=KRT1 PE=1 SV=6	53245	JO_02.8342.8342.2	controllerType=0 controllerNumber=1 scan=8342	18.2734
08564:2	1	R.FLEQQNQVLQTK.W			738.396	2	1475.78	1475.79	0	-0.8	200	Specific	669.3	274.97	274.97	11.48	55	>sp|P04264|K2C1_HUMAN Keratin, type II cytoskeletal 1 OS=Homo sapiens GN=KRT1 PE=1 SV=6	53245	JO_02.8101.8101.2	controllerType=0 controllerNumber=1 scan=8101	18.0693
21224:3	1	R.FLEQQNQVLQTKWELLQQVDTSTR.T			978.179	3	2932.52	2932.52	0	1.8	200	Specific	587.37	175.49	175.49	5.46	55	>sp|P04264|K2C1_HUMAN Keratin, type II cytoskeletal 1 OS=Homo sapiens GN=KRT1 PE=1 SV=6	53245	JO_02.17842.17842.3	controllerType=0 controllerNumber=1 scan=17842	26.7278
21082:4	1	R.FLEQQNQVLQTKWELLQQVDTSTR.T			733.884	4	2932.51	2932.52	0	-0.9	200	Specific	598.14	267.72	267.72	7.34	55	>sp|P04264|K2C1_HUMAN Keratin, type II cytoskeletal 1 OS=Homo sapiens GN=KRT1 PE=1 SV=6	53245	JO_02.17731.17731.4	controllerType=0 controllerNumber=1 scan=17731	26.6178
21044:3	1	R.FLEQQNQVLQTKWELLQQVDTSTR.T			978.176	3	2932.51	2932.52	0	-1.4	200	Specific	967.72	491.84	491.84	18.55	55	>sp|P04264|K2C1_HUMAN Keratin, type II cytoskeletal 1 OS=Homo sapiens GN=KRT1 PE=1 SV=6	53245	JO_02.17703.17703.3	controllerType=0 controllerNumber=1 scan=17703	26.5922
16904:2	1	K.WELLQQVDTSTR.T			738.375	2	1475.74	1475.75	0	-4	212	Specific	213.16	31.52	31.52	0	55	>sp|P04264|K2C1_HUMAN Keratin, type II cytoskeletal 1 OS=Homo sapiens GN=KRT1 PE=1 SV=6	53245	JO_02.14523.14523.3	controllerType=0 controllerNumber=1 scan=14523	23.5581
32055:2	1	K.WELLQQVDTSTR.T			738.377	2	1475.75	1475.75	0	-1.9	212	Specific	306.24	128.88	128.88	4.57	55	>sp|P04264|K2C1_HUMAN Keratin, type II cytoskeletal 1 OS=Homo sapiens GN=KRT1 PE=1 SV=6	53245	JO_02.28152.28152.2	controllerType=0 controllerNumber=1 scan=28152	43.5375
17142:2	1	K.WELLQQVDTSTR.T			738.375	2	1475.74	1475.75	0	-4.1	212	Specific	446.9	53.12	53.12	3.64	55	>sp|P04264|K2C1_HUMAN Keratin, type II cytoskeletal 1 OS=Homo sapiens GN=KRT1 PE=1 SV=6	53245	JO_02.14705.14705.2	controllerType=0 controllerNumber=1 scan=14705	23.7335
32102:2	1	K.WELLQQVDTSTR.T			738.378	2	1475.75	1475.75	0	-0.8	212	Specific	510.9	167.43	167.43	6.99	55	>sp|P04264|K2C1_HUMAN Keratin, type II cytoskeletal 1 OS=Homo sapiens GN=KRT1 PE=1 SV=6	53245	JO_02.28234.28234.2	controllerType=0 controllerNumber=1 scan=28234	43.7857
16601:2	1	K.WELLQQVDTSTR.T			738.377	2	1475.75	1475.75	0	-0.9	212	Specific	707.15	389.03	389.03	13.95	55	>sp|P04264|K2C1_HUMAN Keratin, type II cytoskeletal 1 OS=Homo sapiens GN=KRT1 PE=1 SV=6	53245	JO_02.14307.14307.2	controllerType=0 controllerNumber=1 scan=14307	23.3585
27183:2	1	R.THNLEPYFESFINNLR.R			997.486	2	1993.96	1993.98	0	-6.3	224	Specific	222.82	11.07	11.07	0	55	>sp|P04264|K2C1_HUMAN Keratin, type II cytoskeletal 1 OS=Homo sapiens GN=KRT1 PE=1 SV=6	53245	JO_02.22699.22699.2	controllerType=0 controllerNumber=1 scan=22699	31.7618
24232:2	1	R.THNLEPYFESFINNLR.R			997.49	2	1993.97	1993.98	0	-2.4	224	Specific	422.6	196.57	196.57	5.66	55	>sp|P04264|K2C1_HUMAN Keratin, type II cytoskeletal 1 OS=Homo sapiens GN=KRT1 PE=1 SV=6	53245	JO_02.20270.20270.2	controllerType=0 controllerNumber=1 scan=20270	29.2941
24364:3	1	R.THNLEPYFESFINNLR.R			665.329	3	1993.97	1993.98	0	-1.5	224	Specific	552.75	251.55	251.55	7.34	55	>sp|P04264|K2C1_HUMAN Keratin, type II cytoskeletal 1 OS=Homo sapiens GN=KRT1 PE=1 SV=6	53245	JO_02.20374.20374.3	controllerType=0 controllerNumber=1 scan=20374	29.4029
23955:2	1	R.THNLEPYFESFINNLR.R			997.492	2	1993.98	1993.98	0	-0.4	224	Specific	572.79	425.45	425.45	9.57	55	>sp|P04264|K2C1_HUMAN Keratin, type II cytoskeletal 1 OS=Homo sapiens GN=KRT1 PE=1 SV=6	53245	JO_02.20053.20053.2	controllerType=0 controllerNumber=1 scan=20053	29.0604
24069:3	1	R.THNLEPYFESFINNLR.R			665.33	3	1993.98	1993.98	0	-0.4	224	Specific	573.85	380.35	380.35	10.03	55	>sp|P04264|K2C1_HUMAN Keratin, type II cytoskeletal 1 OS=Homo sapiens GN=KRT1 PE=1 SV=6	53245	JO_02.20146.20146.3	controllerType=0 controllerNumber=1 scan=20146	29.1617
23831:2	1	R.THNLEPYFESFINNLR.R			997.491	2	1993.98	1993.98	0	-0.8	224	Specific	580.64	395.57	395.57	10.32	55	>sp|P04264|K2C1_HUMAN Keratin, type II cytoskeletal 1 OS=Homo sapiens GN=KRT1 PE=1 SV=6	53245	JO_02.19955.19955.2	controllerType=0 controllerNumber=1 scan=19955	28.9558
23807:3	1	R.THNLEPYFESFINNLR.R			665.33	3	1993.98	1993.98	0	-0.6	224	Specific	603.23	411.79	411.79	10.86	55	>sp|P04264|K2C1_HUMAN Keratin, type II cytoskeletal 1 OS=Homo sapiens GN=KRT1 PE=1 SV=6	53245	JO_02.19937.19937.3	controllerType=0 controllerNumber=1 scan=19937	28.9357
23937:3	1	R.THNLEPYFESFINNLR.R			665.33	3	1993.98	1993.98	0	-0.7	224	Specific	606.05	509.55	509.55	11.78	55	>sp|P04264|K2C1_HUMAN Keratin, type II cytoskeletal 1 OS=Homo sapiens GN=KRT1 PE=1 SV=6	53245	JO_02.20038.20038.3	controllerType=0 controllerNumber=1 scan=20038	29.0451
24193:3	1	R.THNLEPYFESFINNLR.R			665.33	3	1993.97	1993.98	0	-0.9	224	Specific	611.22	408.16	408.16	11.78	55	>sp|P04264|K2C1_HUMAN Keratin, type II cytoskeletal 1 OS=Homo sapiens GN=KRT1 PE=1 SV=6	53245	JO_02.20241.20241.3	controllerType=0 controllerNumber=1 scan=20241	29.2621
17272:3	1	R.THNLEPYFESFINNLRR.R			717.358	3	2150.06	2150.08	0	-8.3	224	Specific	358.65	43.62	43.62	0.07	55	>sp|P04264|K2C1_HUMAN Keratin, type II cytoskeletal 1 OS=Homo sapiens GN=KRT1 PE=1 SV=6	53245	JO_02.14800.14800.2	controllerType=0 controllerNumber=1 scan=14800	23.8269
22281:3	1	R.THNLEPYFESFINNLRR.R			717.358	3	2150.06	2150.08	0	-8.5	224	Specific	420.37	182.58	182.58	2.7	55	>sp|P04264|K2C1_HUMAN Keratin, type II cytoskeletal 1 OS=Homo sapiens GN=KRT1 PE=1 SV=6	53245	JO_02.18675.18675.3	controllerType=0 controllerNumber=1 scan=18675	27.5897
21435:2	1	R.THNLEPYFESFINNLRR.R			1075.54	2	2150.07	2150.08	0	-3.1	224	Specific	438.75	203.96	203.96	5.13	55	>sp|P04264|K2C1_HUMAN Keratin, type II cytoskeletal 1 OS=Homo sapiens GN=KRT1 PE=1 SV=6	53245	JO_02.18011.18011.2	controllerType=0 controllerNumber=1 scan=18011	26.8994
22046:3	1	R.THNLEPYFESFINNLRR.R			717.364	3	2150.08	2150.08	0	0.3	224	Specific	447.87	171.37	171.37	3.8	55	>sp|P04264|K2C1_HUMAN Keratin, type II cytoskeletal 1 OS=Homo sapiens GN=KRT1 PE=1 SV=6	53245	JO_02.18495.18495.3	controllerType=0 controllerNumber=1 scan=18495	27.3981
22128:3	1	R.THNLEPYFESFINNLRR.R			717.36	3	2150.07	2150.08	0	-5.4	224	Specific	502.3	208.18	208.18	5.24	55	>sp|P04264|K2C1_HUMAN Keratin, type II cytoskeletal 1 OS=Homo sapiens GN=KRT1 PE=1 SV=6	53245	JO_02.18564.18564.3	controllerType=0 controllerNumber=1 scan=18564	27.4703
21451:4	1	R.THNLEPYFESFINNLRR.R			538.274	4	2150.08	2150.08	0	-1.1	224	Specific	601.01	454.03	454.03	10.65	55	>sp|P04264|K2C1_HUMAN Keratin, type II cytoskeletal 1 OS=Homo sapiens GN=KRT1 PE=1 SV=6	53245	JO_02.18027.18027.4	controllerType=0 controllerNumber=1 scan=18027	26.9144
21598:4	1	R.THNLEPYFESFINNLRR.R			538.274	4	2150.07	2150.08	0	-1.3	224	Specific	609.13	333.96	333.96	9.56	55	>sp|P04264|K2C1_HUMAN Keratin, type II cytoskeletal 1 OS=Homo sapiens GN=KRT1 PE=1 SV=6	53245	JO_02.18140.18140.4	controllerType=0 controllerNumber=1 scan=18140	27.0301
21791:3	1	R.THNLEPYFESFINNLRR.R			717.363	3	2150.07	2150.08	0	-1.4	224	Specific	619.19	286.54	286.54	8.85	55	>sp|P04264|K2C1_HUMAN Keratin, type II cytoskeletal 1 OS=Homo sapiens GN=KRT1 PE=1 SV=6	53245	JO_02.18301.18301.3	controllerType=0 controllerNumber=1 scan=18301	27.1951
21539:3	1	R.THNLEPYFESFINNLRR.R			717.364	3	2150.08	2150.08	0	-0.8	224	Specific	659.35	509.89	509.89	12.04	55	>sp|P04264|K2C1_HUMAN Keratin, type II cytoskeletal 1 OS=Homo sapiens GN=KRT1 PE=1 SV=6	53245	JO_02.18097.18097.3	controllerType=0 controllerNumber=1 scan=18097	26.9873
21665:3	1	R.THNLEPYFESFINNLRR.R			717.363	3	2150.08	2150.08	0	-1.2	224	Specific	672.76	459.1	459.1	12.04	55	>sp|P04264|K2C1_HUMAN Keratin, type II cytoskeletal 1 OS=Homo sapiens GN=KRT1 PE=1 SV=6	53245	JO_02.18195.18195.3	controllerType=0 controllerNumber=1 scan=18195	27.0873
21399:3	1	R.THNLEPYFESFINNLRR.R			717.364	3	2150.08	2150.08	0	-0.5	224	Specific	742.73	549.06	549.06	13.04	55	>sp|P04264|K2C1_HUMAN Keratin, type II cytoskeletal 1 OS=Homo sapiens GN=KRT1 PE=1 SV=6	53245	JO_02.17986.17986.3	controllerType=0 controllerNumber=1 scan=17986	26.8734
19836:4	1	R.THNLEPYFESFINNLRRR.V			577.299	4	2306.18	2306.18	0	-1.1	224	Specific	517.05	251.02	251.02	6.02	55	>sp|P04264|K2C1_HUMAN Keratin, type II cytoskeletal 1 OS=Homo sapiens GN=KRT1 PE=1 SV=6	53245	JO_02.16762.16762.4	controllerType=0 controllerNumber=1 scan=16762	25.6759
02024:3	1	K.SDQSRLDSELK.N			426.549	3	1277.63	1277.63	0	-1.5	247	Specific	434.81	125.24	125.24	5.49	55	>sp|P04264|K2C1_HUMAN Keratin, type II cytoskeletal 1 OS=Homo sapiens GN=KRT1 PE=1 SV=6	53245	JO_02.2744.2744.3	controllerType=0 controllerNumber=1 scan=2744	13.3739
01993:2	1	K.SDQSRLDSELK.N			639.321	2	1277.63	1277.63	0	1.2	247	Specific	486.72	66.2	66.2	3.2	55	>sp|P04264|K2C1_HUMAN Keratin, type II cytoskeletal 1 OS=Homo sapiens GN=KRT1 PE=1 SV=6	53245	JO_02.2719.2719.2	controllerType=0 controllerNumber=1 scan=2719	13.3522
05957:2	1	R.LDSELKNM[+15.995]QDM[+15.995]VEDYR.N		M[+16]*2	1009.44	2	2017.87	2017.88	0	-5.1	252	Specific	339.91	163.52	163.52	3.64	55	>sp|P04264|K2C1_HUMAN Keratin, type II cytoskeletal 1 OS=Homo sapiens GN=KRT1 PE=1 SV=6	53245	JO_02.5833.5833.2	controllerType=0 controllerNumber=1 scan=5833	16.0894
06079:3	1	R.LDSELKNM[+15.995]QDM[+15.995]VEDYR.N		M[+16]*2	673.298	3	2017.88	2017.88	0	-2	252	Specific	382.07	152.02	152.02	3.58	55	>sp|P04264|K2C1_HUMAN Keratin, type II cytoskeletal 1 OS=Homo sapiens GN=KRT1 PE=1 SV=6	53245	JO_02.5919.5919.3	controllerType=0 controllerNumber=1 scan=5919	16.1537
05888:3	1	R.LDSELKNM[+15.995]QDM[+15.995]VEDYR.N		M[+16]*2	673.3	3	2017.88	2017.88	0	0.3	252	Specific	520.58	277.44	277.44	6.81	55	>sp|P04264|K2C1_HUMAN Keratin, type II cytoskeletal 1 OS=Homo sapiens GN=KRT1 PE=1 SV=6	53245	JO_02.5782.5782.3	controllerType=0 controllerNumber=1 scan=5782	16.0466
05986:2	1	R.LDSELKNM[+15.995]QDM[+15.995]VEDYR.N		M[+16]*2	1009.44	2	2017.88	2017.88	0	-0.8	252	Specific	541.48	295.72	295.72	6.67	55	>sp|P04264|K2C1_HUMAN Keratin, type II cytoskeletal 1 OS=Homo sapiens GN=KRT1 PE=1 SV=6	53245	JO_02.5855.5855.2	controllerType=0 controllerNumber=1 scan=5855	16.1075
05575:2	1	K.NMQDM[+15.995]VEDYR.N		M[+16]	658.766	2	1316.52	1316.52	0	-0.5	258	Specific	354.96	171.02	171.02	4.86	55	>sp|P04264|K2C1_HUMAN Keratin, type II cytoskeletal 1 OS=Homo sapiens GN=KRT1 PE=1 SV=6	53245	JO_02.5547.5547.2	controllerType=0 controllerNumber=1 scan=5547	15.8536
01513:2	1	K.NM[+15.995]QDM[+15.995]VEDYR.N		M[+16]*2	666.763	2	1332.52	1332.52	0	-0.8	258	Specific	373.03	125.91	125.91	4.25	55	>sp|P04264|K2C1_HUMAN Keratin, type II cytoskeletal 1 OS=Homo sapiens GN=KRT1 PE=1 SV=6	53245	JO_02.2355.2355.2	controllerType=0 controllerNumber=1 scan=2355	12.9991
01846:2	1	K.NM[+15.995]QDM[+15.995]VEDYR.N		M[+16]*2	666.763	2	1332.52	1332.52	0	-0.6	258	Specific	408.08	219.65	219.65	6.28	55	>sp|P04264|K2C1_HUMAN Keratin, type II cytoskeletal 1 OS=Homo sapiens GN=KRT1 PE=1 SV=6	53245	JO_02.2600.2600.2	controllerType=0 controllerNumber=1 scan=2600	13.2352
01681:2	1	K.NM[+15.995]QDM[+15.995]VEDYR.N		M[+16]*2	666.763	2	1332.52	1332.52	0	-0.7	258	Specific	417.4	176.92	176.92	6.19	55	>sp|P04264|K2C1_HUMAN Keratin, type II cytoskeletal 1 OS=Homo sapiens GN=KRT1 PE=1 SV=6	53245	JO_02.2478.2478.2	controllerType=0 controllerNumber=1 scan=2478	13.1193
09898:2	1	R.TNAENEFVTIK.K			633.322	2	1265.64	1265.64	0	-1	278	Specific	388.38	59.15	59.15	2.39	55	>sp|P04264|K2C1_HUMAN Keratin, type II cytoskeletal 1 OS=Homo sapiens GN=KRT1 PE=1 SV=6	53245	JO_02.9171.9171.2	controllerType=0 controllerNumber=1 scan=9171	18.9513
09052:2	1	R.TNAENEFVTIK.K			633.321	2	1265.63	1265.64	0	-2.1	278	Specific	502.18	107.66	107.66	6.08	55	>sp|P04264|K2C1_HUMAN Keratin, type II cytoskeletal 1 OS=Homo sapiens GN=KRT1 PE=1 SV=6	53245	JO_02.8495.8495.2	controllerType=0 controllerNumber=1 scan=8495	18.4011
09530:2	1	R.TNAENEFVTIK.K			633.321	2	1265.64	1265.64	0	-1.3	278	Specific	540.91	210.18	210.18	7.23	55	>sp|P04264|K2C1_HUMAN Keratin, type II cytoskeletal 1 OS=Homo sapiens GN=KRT1 PE=1 SV=6	53245	JO_02.8871.8871.2	controllerType=0 controllerNumber=1 scan=8871	18.7075
09373:2	1	R.TNAENEFVTIK.K			633.322	2	1265.64	1265.64	0	-1.2	278	Specific	608.5	261.8	261.8	9.63	55	>sp|P04264|K2C1_HUMAN Keratin, type II cytoskeletal 1 OS=Homo sapiens GN=KRT1 PE=1 SV=6	53245	JO_02.8751.8751.2	controllerType=0 controllerNumber=1 scan=8751	18.6101
05849:3	1	R.TNAENEFVTIKK.D			465.248	3	1393.73	1393.73	0	-2.8	278	Specific	364.96	49.26	49.26	2.26	55	>sp|P04264|K2C1_HUMAN Keratin, type II cytoskeletal 1 OS=Homo sapiens GN=KRT1 PE=1 SV=6	53245	JO_02.5755.5755.3	controllerType=0 controllerNumber=1 scan=5755	16.0273
05109:3	1	R.TNAENEFVTIKK.D			465.248	3	1393.73	1393.73	0	-2.9	278	Specific	375.18	103.04	103.04	3.5	55	>sp|P04264|K2C1_HUMAN Keratin, type II cytoskeletal 1 OS=Homo sapiens GN=KRT1 PE=1 SV=6	53245	JO_02.5103.5103.3	controllerType=0 controllerNumber=1 scan=5103	15.4352
06148:3	1	R.TNAENEFVTIKK.D			465.248	3	1393.73	1393.73	0	-2.6	278	Specific	400.49	86.68	86.68	3.5	55	>sp|P04264|K2C1_HUMAN Keratin, type II cytoskeletal 1 OS=Homo sapiens GN=KRT1 PE=1 SV=6	53245	JO_02.5972.5972.3	controllerType=0 controllerNumber=1 scan=5972	16.1938
04984:3	1	R.TNAENEFVTIKK.D			465.248	3	1393.73	1393.73	0	-1.6	278	Specific	557.16	272.63	272.63	7.31	55	>sp|P04264|K2C1_HUMAN Keratin, type II cytoskeletal 1 OS=Homo sapiens GN=KRT1 PE=1 SV=6	53245	JO_02.4997.4997.3	controllerType=0 controllerNumber=1 scan=4997	15.3369
04771:2	1	R.TNAENEFVTIKK.D			697.369	2	1393.73	1393.73	0	-1.3	278	Specific	613.03	190.79	190.79	8.34	55	>sp|P04264|K2C1_HUMAN Keratin, type II cytoskeletal 1 OS=Homo sapiens GN=KRT1 PE=1 SV=6	53245	JO_02.4833.4833.2	controllerType=0 controllerNumber=1 scan=4833	15.2029
04932:2	1	R.TNAENEFVTIKK.D			697.369	2	1393.73	1393.73	0	-0.8	278	Specific	644.91	320.11	320.11	10.12	55	>sp|P04264|K2C1_HUMAN Keratin, type II cytoskeletal 1 OS=Homo sapiens GN=KRT1 PE=1 SV=6	53245	JO_02.4959.4959.2	controllerType=0 controllerNumber=1 scan=4959	15.3067
04815:3	1	R.TNAENEFVTIKK.D			465.248	3	1393.73	1393.73	0	-2.2	278	Specific	664.16	307.62	307.62	11.49	55	>sp|P04264|K2C1_HUMAN Keratin, type II cytoskeletal 1 OS=Homo sapiens GN=KRT1 PE=1 SV=6	53245	JO_02.4869.4869.3	controllerType=0 controllerNumber=1 scan=4869	15.2357
12394:3	1	R.TNAENEFVTIKKDVDGAYM[+15.995]TK.V		M[+16]	797.389	3	2390.15	2390.15	0	-0.5	278	Specific	656.4	242.29	242.29	8.58	55	>sp|P04264|K2C1_HUMAN Keratin, type II cytoskeletal 1 OS=Homo sapiens GN=KRT1 PE=1 SV=6	53245	JO_02.11109.11109.3	controllerType=0 controllerNumber=1 scan=11109	20.5524
04553:2	1	K.DVDGAYMTK.V			500.224	2	999.441	999.445	0	-4.4	290	Specific	224.1	2.29	2.29	0.02	55	>sp|P04264|K2C1_HUMAN Keratin, type II cytoskeletal 1 OS=Homo sapiens GN=KRT1 PE=1 SV=6	53245	JO_02.4666.4666.2	controllerType=0 controllerNumber=1 scan=4666	15.0665
28895:4	1	K.LDNLQQEIDFLTALYQAELSQM[+15.995]QTQISETNVILSM[+15.995]DNNR.S		M[+16]*2	1140.55	4	4559.19	4559.19	0	-0.6	305	Specific	611.89	204.87	204.87	7.88	55	>sp|P04264|K2C1_HUMAN Keratin, type II cytoskeletal 1 OS=Homo sapiens GN=KRT1 PE=1 SV=6	53245	JO_02.24197.24197.4	controllerType=0 controllerNumber=1 scan=24197	33.2429
24617:3	1	R.SLDLDSIIAEVK.A			434.909	3	1302.71	1302.72	0	-2.5	344	Specific	460.68	148.27	148.27	5.94	55	>sp|P04264|K2C1_HUMAN Keratin, type II cytoskeletal 1 OS=Homo sapiens GN=KRT1 PE=1 SV=6	53245	JO_02.20584.20584.3	controllerType=0 controllerNumber=1 scan=20584	29.6211
27143:2	1	R.SLDLDSIIAEVK.A			651.859	2	1302.71	1302.72	0	-3.4	344	Specific	490.27	78.96	78.96	5.79	55	>sp|P04264|K2C1_HUMAN Keratin, type II cytoskeletal 1 OS=Homo sapiens GN=KRT1 PE=1 SV=6	53245	JO_02.22668.22668.2	controllerType=0 controllerNumber=1 scan=22668	31.7311
26808:2	1	R.SLDLDSIIAEVK.A			651.86	2	1302.71	1302.72	0	-1.3	344	Specific	531.45	192.3	192.3	7.25	55	>sp|P04264|K2C1_HUMAN Keratin, type II cytoskeletal 1 OS=Homo sapiens GN=KRT1 PE=1 SV=6	53245	JO_02.22398.22398.2	controllerType=0 controllerNumber=1 scan=22398	31.454
27653:2	1	R.SLDLDSIIAEVK.A			651.862	2	1302.72	1302.72	0	0.7	344	Specific	542.14	161.75	161.75	6.79	55	>sp|P04264|K2C1_HUMAN Keratin, type II cytoskeletal 1 OS=Homo sapiens GN=KRT1 PE=1 SV=6	53245	JO_02.23091.23091.2	controllerType=0 controllerNumber=1 scan=23091	32.1368
26450:2	1	R.SLDLDSIIAEVK.A			651.86	2	1302.71	1302.72	0	-1.5	344	Specific	543.61	195.9	195.9	8.06	55	>sp|P04264|K2C1_HUMAN Keratin, type II cytoskeletal 1 OS=Homo sapiens GN=KRT1 PE=1 SV=6	53245	JO_02.22100.22100.2	controllerType=0 controllerNumber=1 scan=22100	31.1558
26123:2	1	R.SLDLDSIIAEVK.A			651.86	2	1302.71	1302.72	0	-1.8	344	Specific	557.59	208.03	208.03	8.35	55	>sp|P04264|K2C1_HUMAN Keratin, type II cytoskeletal 1 OS=Homo sapiens GN=KRT1 PE=1 SV=6	53245	JO_02.21831.21831.2	controllerType=0 controllerNumber=1 scan=21831	30.8908
25558:2	1	R.SLDLDSIIAEVK.A			651.861	2	1302.72	1302.72	0	0.2	344	Specific	607.77	180.99	180.99	9.02	55	>sp|P04264|K2C1_HUMAN Keratin, type II cytoskeletal 1 OS=Homo sapiens GN=KRT1 PE=1 SV=6	53245	JO_02.21365.21365.2	controllerType=0 controllerNumber=1 scan=21365	30.4203
25431:2	1	R.SLDLDSIIAEVK.A			651.861	2	1302.71	1302.72	0	-0.7	344	Specific	639.99	248.49	248.49	10.32	55	>sp|P04264|K2C1_HUMAN Keratin, type II cytoskeletal 1 OS=Homo sapiens GN=KRT1 PE=1 SV=6	53245	JO_02.21261.21261.2	controllerType=0 controllerNumber=1 scan=21261	30.3119
25699:2	1	R.SLDLDSIIAEVK.A			651.862	2	1302.72	1302.72	0	0.6	344	Specific	664.63	293.16	293.16	11.54	55	>sp|P04264|K2C1_HUMAN Keratin, type II cytoskeletal 1 OS=Homo sapiens GN=KRT1 PE=1 SV=6	53245	JO_02.21483.21483.2	controllerType=0 controllerNumber=1 scan=21483	30.5432
25044:2	1	R.SLDLDSIIAEVK.A			651.861	2	1302.71	1302.72	0	-0.9	344	Specific	670.46	280.49	280.49	11.54	55	>sp|P04264|K2C1_HUMAN Keratin, type II cytoskeletal 1 OS=Homo sapiens GN=KRT1 PE=1 SV=6	53245	JO_02.20933.20933.2	controllerType=0 controllerNumber=1 scan=20933	29.9746
25321:2	1	R.SLDLDSIIAEVK.A			651.861	2	1302.71	1302.72	0	-0.4	344	Specific	678.42	300.92	300.92	11.71	55	>sp|P04264|K2C1_HUMAN Keratin, type II cytoskeletal 1 OS=Homo sapiens GN=KRT1 PE=1 SV=6	53245	JO_02.21167.21167.2	controllerType=0 controllerNumber=1 scan=21167	30.214
24765:2	1	R.SLDLDSIIAEVK.A			651.861	2	1302.71	1302.72	0	-0.9	344	Specific	684.27	272.83	272.83	10.56	55	>sp|P04264|K2C1_HUMAN Keratin, type II cytoskeletal 1 OS=Homo sapiens GN=KRT1 PE=1 SV=6	53245	JO_02.20703.20703.2	controllerType=0 controllerNumber=1 scan=20703	29.745
24625:2	1	R.SLDLDSIIAEVK.A			651.861	2	1302.71	1302.72	0	-0.2	344	Specific	696.88	294.43	294.43	10.62	55	>sp|P04264|K2C1_HUMAN Keratin, type II cytoskeletal 1 OS=Homo sapiens GN=KRT1 PE=1 SV=6	53245	JO_02.20593.20593.2	controllerType=0 controllerNumber=1 scan=20593	29.6301
24894:2	1	R.SLDLDSIIAEVK.A			651.861	2	1302.71	1302.72	0	-0.9	344	Specific	714.53	316.72	316.72	12.71	55	>sp|P04264|K2C1_HUMAN Keratin, type II cytoskeletal 1 OS=Homo sapiens GN=KRT1 PE=1 SV=6	53245	JO_02.20806.20806.2	controllerType=0 controllerNumber=1 scan=20806	29.8477
25192:2	1	R.SLDLDSIIAEVK.A			651.861	2	1302.71	1302.72	0	-0.5	344	Specific	715.85	276.63	276.63	12.48	55	>sp|P04264|K2C1_HUMAN Keratin, type II cytoskeletal 1 OS=Homo sapiens GN=KRT1 PE=1 SV=6	53245	JO_02.21055.21055.2	controllerType=0 controllerNumber=1 scan=21055	30.1003
25951:2	1	R.SLDLDSIIAEVK.A			651.861	2	1302.71	1302.72	0	-0.7	344	Specific	740.19	322.03	322.03	12.87	55	>sp|P04264|K2C1_HUMAN Keratin, type II cytoskeletal 1 OS=Homo sapiens GN=KRT1 PE=1 SV=6	53245	JO_02.21684.21684.2	controllerType=0 controllerNumber=1 scan=21684	30.7446
24528:2	1	R.SLDLDSIIAEVK.A			651.861	2	1302.71	1302.72	0	-0.2	344	Specific	746.99	333.31	333.31	12.87	55	>sp|P04264|K2C1_HUMAN Keratin, type II cytoskeletal 1 OS=Homo sapiens GN=KRT1 PE=1 SV=6	53245	JO_02.20503.20503.2	controllerType=0 controllerNumber=1 scan=20503	29.5371
19516:2	1	R.SLDLDSIIAEVK.A			651.86	2	1302.71	1302.72	0	-1.2	344	Specific	763.4	314.5	314.5	13.78	55	>sp|P04264|K2C1_HUMAN Keratin, type II cytoskeletal 1 OS=Homo sapiens GN=KRT1 PE=1 SV=6	53245	JO_02.16522.16522.2	controllerType=0 controllerNumber=1 scan=16522	25.4444
28214:3	1	R.SLDLDSIIAEVKAQYEDIAQK.S			783.743	3	2349.21	2349.22	0	-1.6	344	Specific	92.32	92.32	92.32	1.75	55	>sp|P04264|K2C1_HUMAN Keratin, type II cytoskeletal 1 OS=Homo sapiens GN=KRT1 PE=1 SV=6	53245	JO_02.23564.23564.3	controllerType=0 controllerNumber=1 scan=23564	32.5808
28174:2	1	R.SLDLDSIIAEVKAQYEDIAQK.S			1175.11	2	2349.22	2349.22	0	0.6	344	Specific	959.86	589.23	589.23	18.03	55	>sp|P04264|K2C1_HUMAN Keratin, type II cytoskeletal 1 OS=Homo sapiens GN=KRT1 PE=1 SV=6	53245	JO_02.23531.23531.4	controllerType=0 controllerNumber=1 scan=23531	32.5473
27903:3	1	R.SLDLDSIIAEVKAQYEDIAQKSK.A			855.454	3	2564.35	2564.35	0	0.4	344	Specific	309.76	0.29	0.29	0.01	55	>sp|P04264|K2C1_HUMAN Keratin, type II cytoskeletal 1 OS=Homo sapiens GN=KRT1 PE=1 SV=6	53245	JO_02.23302.23302.3	controllerType=0 controllerNumber=1 scan=23302	32.3273
02677:2	1	K.AQYEDIAQK.S			533.264	2	1065.52	1065.52	0	-0.3	356	Specific	440.51	47.02	47.02	5.23	55	>sp|P04264|K2C1_HUMAN Keratin, type II cytoskeletal 1 OS=Homo sapiens GN=KRT1 PE=1 SV=6	53245	JO_02.3246.3246.2	controllerType=0 controllerNumber=1 scan=3246	13.8496
01851:2	1	K.AQYEDIAQK.S			533.263	2	1065.52	1065.52	0	-1.4	356	Specific	469.23	127.08	127.08	6.02	55	>sp|P04264|K2C1_HUMAN Keratin, type II cytoskeletal 1 OS=Homo sapiens GN=KRT1 PE=1 SV=6	53245	JO_02.2605.2605.2	controllerType=0 controllerNumber=1 scan=2605	13.2392
02305:2	1	K.AQYEDIAQK.S			533.263	2	1065.52	1065.52	0	-1.4	356	Specific	482.91	100.33	100.33	6.4	55	>sp|P04264|K2C1_HUMAN Keratin, type II cytoskeletal 1 OS=Homo sapiens GN=KRT1 PE=1 SV=6	53245	JO_02.2973.2973.2	controllerType=0 controllerNumber=1 scan=2973	13.5938
02123:2	1	K.AQYEDIAQK.S			533.264	2	1065.52	1065.52	0	-1.1	356	Specific	531.68	127.48	127.48	6.9	55	>sp|P04264|K2C1_HUMAN Keratin, type II cytoskeletal 1 OS=Homo sapiens GN=KRT1 PE=1 SV=6	53245	JO_02.2829.2829.2	controllerType=0 controllerNumber=1 scan=2829	13.4562
02491:2	1	K.AQYEDIAQK.S			533.264	2	1065.52	1065.52	0	-1.2	356	Specific	531.74	127.86	127.86	6.97	55	>sp|P04264|K2C1_HUMAN Keratin, type II cytoskeletal 1 OS=Homo sapiens GN=KRT1 PE=1 SV=6	53245	JO_02.3110.3110.2	controllerType=0 controllerNumber=1 scan=3110	13.723
02003:2	1	K.AQYEDIAQK.S			533.264	2	1065.52	1065.52	0	-1.2	356	Specific	543.06	125.94	125.94	6.66	55	>sp|P04264|K2C1_HUMAN Keratin, type II cytoskeletal 1 OS=Homo sapiens GN=KRT1 PE=1 SV=6	53245	JO_02.2730.2730.2	controllerType=0 controllerNumber=1 scan=2730	13.3633
11070:3	1	K.AQYEDIAQKSKAEAESLYQSK.Y			796.394	3	2387.17	2387.17	0	-2	356	Specific	722.74	370.65	370.65	11.03	55	>sp|P04264|K2C1_HUMAN Keratin, type II cytoskeletal 1 OS=Homo sapiens GN=KRT1 PE=1 SV=6	53245	JO_02.10082.10082.3	controllerType=0 controllerNumber=1 scan=10082	19.6865
11058:3	1	K.SKAEAESLYQSKYEELQITAGR.H			834.419	3	2501.24	2501.25	0	-3.5	365	Specific	477.03	61.9	61.9	0.8	55	>sp|P04264|K2C1_HUMAN Keratin, type II cytoskeletal 1 OS=Homo sapiens GN=KRT1 PE=1 SV=6	53245	JO_02.10072.10072.3	controllerType=0 controllerNumber=1 scan=10072	19.6768
11708:3	1	K.SKAEAESLYQSKYEELQITAGR.H			834.417	3	2501.24	2501.25	0	-6.5	365	Specific	481.83	94.16	94.16	0.94	55	>sp|P04264|K2C1_HUMAN Keratin, type II cytoskeletal 1 OS=Homo sapiens GN=KRT1 PE=1 SV=6	53245	JO_02.10575.10575.3	controllerType=0 controllerNumber=1 scan=10575	20.1042
10663:4	1	K.SKAEAESLYQSKYEELQITAGR.H			626.068	4	2501.25	2501.25	0	-1.1	365	Specific	743.56	375.53	375.53	11.58	55	>sp|P04264|K2C1_HUMAN Keratin, type II cytoskeletal 1 OS=Homo sapiens GN=KRT1 PE=1 SV=6	53245	JO_02.9771.9771.4	controllerType=0 controllerNumber=1 scan=9771	19.4299
10935:3	1	K.SKAEAESLYQSKYEELQITAGR.H			834.423	3	2501.25	2501.25	0	1.2	365	Specific	773.21	465.24	465.24	13.26	55	>sp|P04264|K2C1_HUMAN Keratin, type II cytoskeletal 1 OS=Homo sapiens GN=KRT1 PE=1 SV=6	53245	JO_02.9973.9973.3	controllerType=0 controllerNumber=1 scan=9973	19.5959
10637:3	1	K.SKAEAESLYQSKYEELQITAGR.H			834.421	3	2501.25	2501.25	0	-1.1	365	Specific	945.7	700.87	700.87	16.89	55	>sp|P04264|K2C1_HUMAN Keratin, type II cytoskeletal 1 OS=Homo sapiens GN=KRT1 PE=1 SV=6	53245	JO_02.9751.9751.2	controllerType=0 controllerNumber=1 scan=9751	19.4167
10714:2	1	K.SKAEAESLYQSKYEELQITAGR.H			1251.13	2	2501.25	2501.25	0	-1.2	365	Specific	1070.74	734.5	734.5	19.55	55	>sp|P04264|K2C1_HUMAN Keratin, type II cytoskeletal 1 OS=Homo sapiens GN=KRT1 PE=1 SV=6	53245	JO_02.9807.9807.2	controllerType=0 controllerNumber=1 scan=9807	19.459
10706:3	1	K.SKAEAESLYQSKYEELQITAGR.H			834.421	3	2501.25	2501.25	0	-1.3	365	Specific	1119.29	761.47	761.47	20.96	55	>sp|P04264|K2C1_HUMAN Keratin, type II cytoskeletal 1 OS=Homo sapiens GN=KRT1 PE=1 SV=6	53245	JO_02.9801.9801.3	controllerType=0 controllerNumber=1 scan=9801	19.4558
02534:2	1	K.AEAESLYQSK.Y			563.274	2	1125.54	1125.54	0	-2.2	367	Specific	516.19	111.42	111.42	6.19	55	>sp|P04264|K2C1_HUMAN Keratin, type II cytoskeletal 1 OS=Homo sapiens GN=KRT1 PE=1 SV=6	53245	JO_02.3142.3142.2	controllerType=0 controllerNumber=1 scan=3142	13.7541
12949:3	1	K.AEAESLYQSKYEELQITAGR.H			762.712	3	2286.12	2286.12	0	-1.2	367	Specific	771.76	521.6	521.6	14.56	55	>sp|P04264|K2C1_HUMAN Keratin, type II cytoskeletal 1 OS=Homo sapiens GN=KRT1 PE=1 SV=6	53245	JO_02.11548.11548.3	controllerType=0 controllerNumber=1 scan=11548	20.9281
12971:2	1	K.AEAESLYQSKYEELQITAGR.H			1143.56	2	2286.12	2286.12	0	-1.7	367	Specific	924.84	539.59	539.59	17.1	55	>sp|P04264|K2C1_HUMAN Keratin, type II cytoskeletal 1 OS=Homo sapiens GN=KRT1 PE=1 SV=6	53245	JO_02.11564.11564.2	controllerType=0 controllerNumber=1 scan=11564	20.9422
11493:2	1	K.YEELQITAGR.H			590.304	2	1179.6	1179.6	0	0.3	377	Specific	332.55	21.25	21.25	2.28	55	>sp|P04264|K2C1_HUMAN Keratin, type II cytoskeletal 1 OS=Homo sapiens GN=KRT1 PE=1 SV=6	53245	JO_02.10411.10411.3	controllerType=0 controllerNumber=1 scan=10411	19.9649
09949:2	1	K.YEELQITAGR.H			590.304	2	1179.6	1179.6	0	-0.1	377	Specific	338.79	79.18	79.18	3.2	55	>sp|P04264|K2C1_HUMAN Keratin, type II cytoskeletal 1 OS=Homo sapiens GN=KRT1 PE=1 SV=6	53245	JO_02.9208.9208.3	controllerType=0 controllerNumber=1 scan=9208	18.9831
09761:2	1	K.YEELQITAGR.H			590.302	2	1179.6	1179.6	0	-2.9	377	Specific	488.27	115.99	115.99	6.19	55	>sp|P04264|K2C1_HUMAN Keratin, type II cytoskeletal 1 OS=Homo sapiens GN=KRT1 PE=1 SV=6	53245	JO_02.9064.9064.2	controllerType=0 controllerNumber=1 scan=9064	18.86
09442:2	1	K.YEELQITAGR.H			590.303	2	1179.6	1179.6	0	-1.3	377	Specific	519.53	60.37	60.37	5.87	55	>sp|P04264|K2C1_HUMAN Keratin, type II cytoskeletal 1 OS=Homo sapiens GN=KRT1 PE=1 SV=6	53245	JO_02.8807.8807.2	controllerType=0 controllerNumber=1 scan=8807	18.6507
09280:2	1	K.YEELQITAGR.H			590.303	2	1179.6	1179.6	0	-0.9	377	Specific	524.59	121.76	121.76	6.58	55	>sp|P04264|K2C1_HUMAN Keratin, type II cytoskeletal 1 OS=Homo sapiens GN=KRT1 PE=1 SV=6	53245	JO_02.8672.8672.2	controllerType=0 controllerNumber=1 scan=8672	18.5423
09090:2	1	K.YEELQITAGR.H			590.303	2	1179.6	1179.6	0	-0.6	377	Specific	556.4	112.86	112.86	6.37	55	>sp|P04264|K2C1_HUMAN Keratin, type II cytoskeletal 1 OS=Homo sapiens GN=KRT1 PE=1 SV=6	53245	JO_02.8526.8526.2	controllerType=0 controllerNumber=1 scan=8526	18.4287
08730:2	1	K.YEELQITAGR.H			590.303	2	1179.6	1179.6	0	-1.2	377	Specific	576.4	181.57	181.57	7.5	55	>sp|P04264|K2C1_HUMAN Keratin, type II cytoskeletal 1 OS=Homo sapiens GN=KRT1 PE=1 SV=6	53245	JO_02.8242.8242.2	controllerType=0 controllerNumber=1 scan=8242	18.1842
08565:2	1	K.YEELQITAGR.H			590.303	2	1179.6	1179.6	0	-1.3	377	Specific	596.87	209.04	209.04	8.54	55	>sp|P04264|K2C1_HUMAN Keratin, type II cytoskeletal 1 OS=Homo sapiens GN=KRT1 PE=1 SV=6	53245	JO_02.8103.8103.2	controllerType=0 controllerNumber=1 scan=8103	18.0726
08442:2	1	K.YEELQITAGR.H			590.302	2	1179.6	1179.6	0	-2.9	377	Specific	596.94	159.38	159.38	7.88	55	>sp|P04264|K2C1_HUMAN Keratin, type II cytoskeletal 1 OS=Homo sapiens GN=KRT1 PE=1 SV=6	53245	JO_02.7989.7989.2	controllerType=0 controllerNumber=1 scan=7989	17.9759
08863:2	1	K.YEELQITAGR.H			590.303	2	1179.6	1179.6	0	-0.9	377	Specific	604.03	134.68	134.68	8.86	55	>sp|P04264|K2C1_HUMAN Keratin, type II cytoskeletal 1 OS=Homo sapiens GN=KRT1 PE=1 SV=6	53245	JO_02.8362.8362.2	controllerType=0 controllerNumber=1 scan=8362	18.2898
05235:3	1	R.NSKIEISELNR.V			434.905	3	1302.7	1302.7	0	-0.1	393	Specific	443.81	100.87	100.87	5.35	55	>sp|P04264|K2C1_HUMAN Keratin, type II cytoskeletal 1 OS=Homo sapiens GN=KRT1 PE=1 SV=6	53245	JO_02.5241.5241.3	controllerType=0 controllerNumber=1 scan=5241	15.5926
05160:3	1	R.NSKIEISELNR.V			434.904	3	1302.7	1302.7	0	-2.1	393	Specific	482.09	85.73	85.73	5.58	55	>sp|P04264|K2C1_HUMAN Keratin, type II cytoskeletal 1 OS=Homo sapiens GN=KRT1 PE=1 SV=6	53245	JO_02.5160.5160.3	controllerType=0 controllerNumber=1 scan=5160	15.5042
05164:2	1	R.NSKIEISELNR.V			651.853	2	1302.7	1302.7	0	-1.9	393	Specific	664.27	225.44	225.44	10.69	55	>sp|P04264|K2C1_HUMAN Keratin, type II cytoskeletal 1 OS=Homo sapiens GN=KRT1 PE=1 SV=6	53245	JO_02.5164.5164.2	controllerType=0 controllerNumber=1 scan=5164	15.5095
10001:2	1	K.IEISELNR.V			487.267	2	973.526	973.531	0	-5.5	396	Specific	385.11	24.29	24.29	1.67	55	>sp|P04264|K2C1_HUMAN Keratin, type II cytoskeletal 1 OS=Homo sapiens GN=KRT1 PE=1 SV=6	53245	JO_02.9249.9249.2	controllerType=0 controllerNumber=1 scan=9249	19.0166
09325:2	1	K.IEISELNR.V			487.268	2	973.529	973.531	0	-2.5	396	Specific	406.17	5.32	5.32	2.92	55	>sp|P04264|K2C1_HUMAN Keratin, type II cytoskeletal 1 OS=Homo sapiens GN=KRT1 PE=1 SV=6	53245	JO_02.8708.8708.2	controllerType=0 controllerNumber=1 scan=8708	18.5749
10518:2	1	K.IEISELNR.V			487.266	2	973.524	973.531	0	-7.3	396	Specific	414.93	29.6	29.6	2.86	55	>sp|P04264|K2C1_HUMAN Keratin, type II cytoskeletal 1 OS=Homo sapiens GN=KRT1 PE=1 SV=6	53245	JO_02.9655.9655.2	controllerType=0 controllerNumber=1 scan=9655	19.3381
08763:2	1	K.IEISELNR.V			487.269	2	973.531	973.531	0	-0.5	396	Specific	432.12	37.48	37.48	3.78	55	>sp|P04264|K2C1_HUMAN Keratin, type II cytoskeletal 1 OS=Homo sapiens GN=KRT1 PE=1 SV=6	53245	JO_02.8277.8277.2	controllerType=0 controllerNumber=1 scan=8277	18.2167
08468:2	1	K.IEISELNR.V			487.269	2	973.53	973.531	0	-0.8	396	Specific	436.16	15.68	15.68	2.9	55	>sp|P04264|K2C1_HUMAN Keratin, type II cytoskeletal 1 OS=Homo sapiens GN=KRT1 PE=1 SV=6	53245	JO_02.8016.8016.2	controllerType=0 controllerNumber=1 scan=8016	17.9993
08952:2	1	K.IEISELNR.V			487.269	2	973.53	973.531	0	-1.5	396	Specific	438.09	30.55	30.55	3.83	55	>sp|P04264|K2C1_HUMAN Keratin, type II cytoskeletal 1 OS=Homo sapiens GN=KRT1 PE=1 SV=6	53245	JO_02.8420.8420.2	controllerType=0 controllerNumber=1 scan=8420	18.337
08277:2	1	K.IEISELNR.V			487.269	2	973.53	973.531	0	-1.2	396	Specific	453.34	67.91	67.91	3.87	55	>sp|P04264|K2C1_HUMAN Keratin, type II cytoskeletal 1 OS=Homo sapiens GN=KRT1 PE=1 SV=6	53245	JO_02.7823.7823.2	controllerType=0 controllerNumber=1 scan=7823	17.8178
08400:2	1	K.IEISELNR.V			487.268	2	973.529	973.531	0	-2	396	Specific	461.37	47.5	47.5	4.52	55	>sp|P04264|K2C1_HUMAN Keratin, type II cytoskeletal 1 OS=Homo sapiens GN=KRT1 PE=1 SV=6	53245	JO_02.7935.7935.2	controllerType=0 controllerNumber=1 scan=7935	17.9071
08078:2	1	K.IEISELNR.V			487.269	2	973.53	973.531	0	-1.5	396	Specific	556.16	58.39	58.39	5.17	55	>sp|P04264|K2C1_HUMAN Keratin, type II cytoskeletal 1 OS=Homo sapiens GN=KRT1 PE=1 SV=6	53245	JO_02.7669.7669.2	controllerType=0 controllerNumber=1 scan=7669	17.6941
06551:3	1	K.KQISNLQQSISDAEQR.G			615.652	3	1844.94	1844.95	0	-1.9	417	Specific	495.52	217.59	217.59	6.61	55	>sp|P04264|K2C1_HUMAN Keratin, type II cytoskeletal 1 OS=Homo sapiens GN=KRT1 PE=1 SV=6	53245	JO_02.6265.6265.3	controllerType=0 controllerNumber=1 scan=6265	16.4161
10346:2	1	K.QISNLQQSISDAEQR.G			858.927	2	1716.85	1716.85	0	-2.3	418	Specific	312.54	106.57	106.57	3.26	55	>sp|P04264|K2C1_HUMAN Keratin, type II cytoskeletal 1 OS=Homo sapiens GN=KRT1 PE=1 SV=6	53245	JO_02.9520.9520.2	controllerType=0 controllerNumber=1 scan=9520	19.2253
18136:2	1	K.QISNLQQSISDAEQR.G			858.928	2	1716.85	1716.85	0	-1	418	Specific	541.51	295.04	295.04	8.34	55	>sp|P04264|K2C1_HUMAN Keratin, type II cytoskeletal 1 OS=Homo sapiens GN=KRT1 PE=1 SV=6	53245	JO_02.15453.15453.2	controllerType=0 controllerNumber=1 scan=15453	24.4383
09866:3	1	K.QISNLQQSISDAEQR.G			572.954	3	1716.85	1716.85	0	-1.4	418	Specific	701.01	400.99	400.99	13.39	55	>sp|P04264|K2C1_HUMAN Keratin, type II cytoskeletal 1 OS=Homo sapiens GN=KRT1 PE=1 SV=6	53245	JO_02.9147.9147.3	controllerType=0 controllerNumber=1 scan=9147	18.9313
09886:2	1	K.QISNLQQSISDAEQR.G			858.928	2	1716.85	1716.85	0	-0.9	418	Specific	811.05	567.65	567.65	15.78	55	>sp|P04264|K2C1_HUMAN Keratin, type II cytoskeletal 1 OS=Homo sapiens GN=KRT1 PE=1 SV=6	53245	JO_02.9163.9163.2	controllerType=0 controllerNumber=1 scan=9163	18.9472
15540:3	1	K.QISNLQQSISDAEQRGENALK.D			777.063	3	2329.17	2329.17	0	-0.1	418	Specific	682.18	278.22	278.22	10.01	55	>sp|P04264|K2C1_HUMAN Keratin, type II cytoskeletal 1 OS=Homo sapiens GN=KRT1 PE=1 SV=6	53245	JO_02.13500.13500.3	controllerType=0 controllerNumber=1 scan=13500	22.6201
15964:4	1	K.QISNLQQSISDAEQRGENALKDAK.N			661.588	4	2643.33	2643.33	0	-0.4	418	Specific	790.5	487.3	487.3	14.35	55	>sp|P04264|K2C1_HUMAN Keratin, type II cytoskeletal 1 OS=Homo sapiens GN=KRT1 PE=1 SV=6	53245	JO_02.13824.13824.4	controllerType=0 controllerNumber=1 scan=13824	22.9136
13132:3	1	K.NKLNDLEDALQQAK.E			533.948	3	1599.83	1599.83	0	-1.7	442	Specific	250.64	67.65	67.65	1.86	55	>sp|P04264|K2C1_HUMAN Keratin, type II cytoskeletal 1 OS=Homo sapiens GN=KRT1 PE=1 SV=6	53245	JO_02.11677.11677.2	controllerType=0 controllerNumber=1 scan=11677	21.0432
13170:3	1	K.NKLNDLEDALQQAK.E			533.949	3	1599.83	1599.83	0	-1.3	442	Specific	490.21	221.11	221.11	6.55	55	>sp|P04264|K2C1_HUMAN Keratin, type II cytoskeletal 1 OS=Homo sapiens GN=KRT1 PE=1 SV=6	53245	JO_02.11709.11709.3	controllerType=0 controllerNumber=1 scan=11709	21.072
13133:2	1	K.NKLNDLEDALQQAK.E			800.419	2	1599.83	1599.83	0	-1.2	442	Specific	747.03	380.66	380.66	13.28	55	>sp|P04264|K2C1_HUMAN Keratin, type II cytoskeletal 1 OS=Homo sapiens GN=KRT1 PE=1 SV=6	53245	JO_02.11678.11678.2	controllerType=0 controllerNumber=1 scan=11678	21.0439
20064:3	1	K.NKLNDLEDALQQAKEDLAR.L			728.715	3	2184.13	2184.13	0	2	442	Specific	491.34	228.33	228.33	4.96	55	>sp|P04264|K2C1_HUMAN Keratin, type II cytoskeletal 1 OS=Homo sapiens GN=KRT1 PE=1 SV=6	53245	JO_02.16944.16944.3	controllerType=0 controllerNumber=1 scan=16944	25.8526
19906:3	1	K.NKLNDLEDALQQAKEDLAR.L			728.713	3	2184.13	2184.13	0	0	442	Specific	998.73	770.54	770.54	17.9	55	>sp|P04264|K2C1_HUMAN Keratin, type II cytoskeletal 1 OS=Homo sapiens GN=KRT1 PE=1 SV=6	53245	JO_02.16815.16815.3	controllerType=0 controllerNumber=1 scan=16815	25.7263
13640:2	1	K.LNDLEDALQQAK.E			679.349	2	1357.69	1357.7	0	-3.4	444	Specific	430.12	112.44	112.44	3.42	55	>sp|P04264|K2C1_HUMAN Keratin, type II cytoskeletal 1 OS=Homo sapiens GN=KRT1 PE=1 SV=6	53245	JO_02.12081.12081.2	controllerType=0 controllerNumber=1 scan=12081	21.3932
15556:2	1	K.LNDLEDALQQAK.E			679.348	2	1357.69	1357.7	0	-5.3	444	Specific	533.02	214.72	214.72	6.46	55	>sp|P04264|K2C1_HUMAN Keratin, type II cytoskeletal 1 OS=Homo sapiens GN=KRT1 PE=1 SV=6	53245	JO_02.13512.13512.2	controllerType=0 controllerNumber=1 scan=13512	22.6306
12910:2	1	K.LNDLEDALQQAK.E			679.351	2	1357.69	1357.7	0	-1.3	444	Specific	724.94	394.5	394.5	14.02	55	>sp|P04264|K2C1_HUMAN Keratin, type II cytoskeletal 1 OS=Homo sapiens GN=KRT1 PE=1 SV=6	53245	JO_02.11519.11519.2	controllerType=0 controllerNumber=1 scan=11519	20.9039
20528:2	1	K.LNDLEDALQQAKEDLAR.L			971.5	2	1941.99	1941.99	0	2.3	444	Specific	580.49	255.64	255.64	7.77	55	>sp|P04264|K2C1_HUMAN Keratin, type II cytoskeletal 1 OS=Homo sapiens GN=KRT1 PE=1 SV=6	53245	JO_02.17307.17307.3	controllerType=0 controllerNumber=1 scan=17307	26.2002
20504:3	1	K.LNDLEDALQQAKEDLAR.L			648	3	1941.99	1941.99	0	-0.6	444	Specific	774.95	448.49	448.49	14.49	55	>sp|P04264|K2C1_HUMAN Keratin, type II cytoskeletal 1 OS=Homo sapiens GN=KRT1 PE=1 SV=6	53245	JO_02.17289.17289.3	controllerType=0 controllerNumber=1 scan=17289	26.1837
06274:3	1	R.LLRDYQELM[+15.995]NTK.L		M[+16]	513.932	3	1539.78	1539.78	0	-0.9	461	Specific	330.77	59.26	59.26	2.2	55	>sp|P04264|K2C1_HUMAN Keratin, type II cytoskeletal 1 OS=Homo sapiens GN=KRT1 PE=1 SV=6	53245	JO_02.6059.6059.3	controllerType=0 controllerNumber=1 scan=6059	16.2626
06144:2	1	R.LLRDYQELM[+15.995]NTK.L		M[+16]	770.395	2	1539.78	1539.78	0	0.1	461	Specific	360.57	39.55	39.55	2.33	55	>sp|P04264|K2C1_HUMAN Keratin, type II cytoskeletal 1 OS=Homo sapiens GN=KRT1 PE=1 SV=6	53245	JO_02.5970.5970.2	controllerType=0 controllerNumber=1 scan=5970	16.1925
07909:2	1	R.DYQELMNTK.L			571.262	2	1141.52	1141.52	0	-2.6	464	Specific	446.32	148.22	148.22	5.69	55	>sp|P04264|K2C1_HUMAN Keratin, type II cytoskeletal 1 OS=Homo sapiens GN=KRT1 PE=1 SV=6	53245	JO_02.7536.7536.2	controllerType=0 controllerNumber=1 scan=7536	17.5794
02764:2	1	R.DYQELM[+15.995]NTK.L		M[+16]	579.259	2	1157.51	1157.51	0	-3.4	464	Specific	309.11	73.38	73.38	2.48	55	>sp|P04264|K2C1_HUMAN Keratin, type II cytoskeletal 1 OS=Homo sapiens GN=KRT1 PE=1 SV=6	53245	JO_02.3311.3311.2	controllerType=0 controllerNumber=1 scan=3311	13.9113
02813:2	1	R.DYQELM[+15.995]NTK.L		M[+16]	579.26	2	1157.51	1157.51	0	-1.8	464	Specific	424.56	194.49	194.49	5.58	55	>sp|P04264|K2C1_HUMAN Keratin, type II cytoskeletal 1 OS=Homo sapiens GN=KRT1 PE=1 SV=6	53245	JO_02.3346.3346.2	controllerType=0 controllerNumber=1 scan=3346	13.9438
03006:2	1	R.DYQELM[+15.995]NTK.L		M[+16]	579.26	2	1157.51	1157.51	0	-1.9	464	Specific	433.77	173.3	173.3	5.78	55	>sp|P04264|K2C1_HUMAN Keratin, type II cytoskeletal 1 OS=Homo sapiens GN=KRT1 PE=1 SV=6	53245	JO_02.3491.3491.2	controllerType=0 controllerNumber=1 scan=3491	14.0724
20986:2	1	K.LALDLEIATYR.T			639.361	2	1277.72	1277.71	0	4.1	473	Specific	423.1	114.52	114.52	3.71	55	>sp|P04264|K2C1_HUMAN Keratin, type II cytoskeletal 1 OS=Homo sapiens GN=KRT1 PE=1 SV=6	53245	JO_02.17655.17655.2	controllerType=0 controllerNumber=1 scan=17655	26.5441
21127:2	1	K.LALDLEIATYR.T			639.358	2	1277.71	1277.71	0	-0.5	473	Specific	463.98	134.9	134.9	5.91	55	>sp|P04264|K2C1_HUMAN Keratin, type II cytoskeletal 1 OS=Homo sapiens GN=KRT1 PE=1 SV=6	53245	JO_02.17765.17765.2	controllerType=0 controllerNumber=1 scan=17765	26.6519
20819:2	1	K.LALDLEIATYR.T			639.358	2	1277.71	1277.71	0	-1.2	473	Specific	535.46	260.52	260.52	7.7	55	>sp|P04264|K2C1_HUMAN Keratin, type II cytoskeletal 1 OS=Homo sapiens GN=KRT1 PE=1 SV=6	53245	JO_02.17529.17529.2	controllerType=0 controllerNumber=1 scan=17529	26.4178
20507:2	1	K.LALDLEIATYR.T			639.357	2	1277.71	1277.71	0	-1.9	473	Specific	548.54	226.5	226.5	7.4	55	>sp|P04264|K2C1_HUMAN Keratin, type II cytoskeletal 1 OS=Homo sapiens GN=KRT1 PE=1 SV=6	53245	JO_02.17292.17292.2	controllerType=0 controllerNumber=1 scan=17292	26.1857
20645:2	1	K.LALDLEIATYR.T			639.358	2	1277.71	1277.71	0	-0.9	473	Specific	616.41	307.42	307.42	9.71	55	>sp|P04264|K2C1_HUMAN Keratin, type II cytoskeletal 1 OS=Homo sapiens GN=KRT1 PE=1 SV=6	53245	JO_02.17400.17400.2	controllerType=0 controllerNumber=1 scan=17400	26.2935
05309:2	1	R.TLLEGEESR.M			517.262	2	1033.52	1033.52	0	0.4	484	Specific	338.59	18.11	18.11	2.76	55	>sp|P04264|K2C1_HUMAN Keratin, type II cytoskeletal 1 OS=Homo sapiens GN=KRT1 PE=1 SV=6	53245	JO_02.5324.5324.2	controllerType=0 controllerNumber=1 scan=5324	15.6753
03563:2	1	R.TLLEGEESR.M			517.261	2	1033.51	1033.52	0	-1.6	484	Specific	493.39	72.22	72.22	5.52	55	>sp|P04264|K2C1_HUMAN Keratin, type II cytoskeletal 1 OS=Homo sapiens GN=KRT1 PE=1 SV=6	53245	JO_02.3925.3925.2	controllerType=0 controllerNumber=1 scan=3925	14.4525
04993:2	1	R.TLLEGEESR.M			517.261	2	1033.51	1033.52	0	-1.9	484	Specific	493.77	69.09	69.09	5.52	55	>sp|P04264|K2C1_HUMAN Keratin, type II cytoskeletal 1 OS=Homo sapiens GN=KRT1 PE=1 SV=6	53245	JO_02.5003.5003.2	controllerType=0 controllerNumber=1 scan=5003	15.3396
03945:2	1	R.TLLEGEESR.M			517.261	2	1033.51	1033.52	0	-1	484	Specific	544.69	124.74	124.74	6.51	55	>sp|P04264|K2C1_HUMAN Keratin, type II cytoskeletal 1 OS=Homo sapiens GN=KRT1 PE=1 SV=6	53245	JO_02.4211.4211.2	controllerType=0 controllerNumber=1 scan=4211	14.6992
04098:2	1	R.TLLEGEESR.M			517.261	2	1033.51	1033.52	0	-1.2	484	Specific	544.76	123.75	123.75	6.58	55	>sp|P04264|K2C1_HUMAN Keratin, type II cytoskeletal 1 OS=Homo sapiens GN=KRT1 PE=1 SV=6	53245	JO_02.4329.4329.2	controllerType=0 controllerNumber=1 scan=4329	14.7978
04794:2	1	R.TLLEGEESR.M			517.261	2	1033.51	1033.52	0	-2	484	Specific	545.67	97.2	97.2	6.27	55	>sp|P04264|K2C1_HUMAN Keratin, type II cytoskeletal 1 OS=Homo sapiens GN=KRT1 PE=1 SV=6	53245	JO_02.4851.4851.2	controllerType=0 controllerNumber=1 scan=4851	15.2188
04459:2	1	R.TLLEGEESR.M			517.261	2	1033.52	1033.52	0	-0.9	484	Specific	552.28	139.57	139.57	6.4	55	>sp|P04264|K2C1_HUMAN Keratin, type II cytoskeletal 1 OS=Homo sapiens GN=KRT1 PE=1 SV=6	53245	JO_02.4593.4593.2	controllerType=0 controllerNumber=1 scan=4593	15.01
04273:2	1	R.TLLEGEESR.M			517.261	2	1033.51	1033.52	0	-1.3	484	Specific	573.28	129.78	129.78	6.94	55	>sp|P04264|K2C1_HUMAN Keratin, type II cytoskeletal 1 OS=Homo sapiens GN=KRT1 PE=1 SV=6	53245	JO_02.4458.4458.2	controllerType=0 controllerNumber=1 scan=4458	14.9021
04633:2	1	R.TLLEGEESR.M			517.261	2	1033.51	1033.52	0	-1	484	Specific	601.48	164.61	164.61	10.06	55	>sp|P04264|K2C1_HUMAN Keratin, type II cytoskeletal 1 OS=Homo sapiens GN=KRT1 PE=1 SV=6	53245	JO_02.4725.4725.2	controllerType=0 controllerNumber=1 scan=4725	15.1164
03771:2	1	R.TLLEGEESR.M			517.261	2	1033.51	1033.52	0	-1.5	484	Specific	630.54	178.7	178.7	9.13	55	>sp|P04264|K2C1_HUMAN Keratin, type II cytoskeletal 1 OS=Homo sapiens GN=KRT1 PE=1 SV=6	53245	JO_02.4076.4076.2	controllerType=0 controllerNumber=1 scan=4076	14.5846
08345:3	1	R.MSGEC[+57.021]APNVSVSVSTSHTTISGGGSR.G		C[+57]	855.726	3	2565.16	2565.17	0	-0.7	493	Specific	722.27	360.8	360.8	12.53	55	>sp|P04264|K2C1_HUMAN Keratin, type II cytoskeletal 1 OS=Homo sapiens GN=KRT1 PE=1 SV=6	53245	JO_02.7885.7885.3	controllerType=0 controllerNumber=1 scan=7885	17.8658
07483:2	1	R.M[+15.995]SGEC[+57.021]APNVSVSVSTSHTTISGGGSR.G		C[+57], M[+16]	1291.08	2	2581.15	2581.16	0	-2.7	493	Specific	598.33	401.59	401.59	10.06	55	>sp|P04264|K2C1_HUMAN Keratin, type II cytoskeletal 1 OS=Homo sapiens GN=KRT1 PE=1 SV=6	53245	JO_02.7139.7139.2	controllerType=0 controllerNumber=1 scan=7139	17.2262
07451:3	1	R.M[+15.995]SGEC[+57.021]APNVSVSVSTSHTTISGGGSR.G		C[+57], M[+16]	861.063	3	2581.18	2581.16	0	5.4	493	Specific	837.9	667.43	667.43	14.64	55	>sp|P04264|K2C1_HUMAN Keratin, type II cytoskeletal 1 OS=Homo sapiens GN=KRT1 PE=1 SV=6	53245	JO_02.7116.7116.3	controllerType=0 controllerNumber=1 scan=7116	17.2079
01837:2	1	R.GGGGGGYGSGGSSYGSGGGSYGSGGGGGGGR.G			1192.48	2	2383.94	2383.95	0	-3.7	519	Specific	525.03	201.69	201.69	7.45	55	>sp|P04264|K2C1_HUMAN Keratin, type II cytoskeletal 1 OS=Homo sapiens GN=KRT1 PE=1 SV=6	53245	JO_02.2590.2590.2	controllerType=0 controllerNumber=1 scan=2590	13.2269
01642:2	1	R.GGGGGGYGSGGSSYGSGGGSYGSGGGGGGGR.G			1192.48	2	2383.95	2383.95	0	0.5	519	Specific	681.91	245.29	245.29	11.11	55	>sp|P04264|K2C1_HUMAN Keratin, type II cytoskeletal 1 OS=Homo sapiens GN=KRT1 PE=1 SV=6	53245	JO_02.2450.2450.2	controllerType=0 controllerNumber=1 scan=2450	13.0927
01459:2	1	R.GGGGGGYGSGGSSYGSGGGSYGSGGGGGGGR.G			1192.48	2	2383.95	2383.95	0	-1.2	519	Specific	707.12	293.1	293.1	12.33	55	>sp|P04264|K2C1_HUMAN Keratin, type II cytoskeletal 1 OS=Homo sapiens GN=KRT1 PE=1 SV=6	53245	JO_02.2316.2316.2	controllerType=0 controllerNumber=1 scan=2316	12.964
01465:3	1	R.GGGGGGYGSGGSSYGSGGGSYGSGGGGGGGR.G			795.321	3	2383.95	2383.95	0	-1.2	519	Specific	708.67	269.87	269.87	11.81	55	>sp|P04264|K2C1_HUMAN Keratin, type II cytoskeletal 1 OS=Homo sapiens GN=KRT1 PE=1 SV=6	53245	JO_02.2320.2320.3	controllerType=0 controllerNumber=1 scan=2320	12.9668
01297:2	1	R.GGGGGGYGSGGSSYGSGGGSYGSGGGGGGGR.G			1192.48	2	2383.95	2383.95	0	-1.2	519	Specific	810.22	395.46	395.46	15.74	55	>sp|P04264|K2C1_HUMAN Keratin, type II cytoskeletal 1 OS=Homo sapiens GN=KRT1 PE=1 SV=6	53245	JO_02.2196.2196.2	controllerType=0 controllerNumber=1 scan=2196	12.849
01145:3	1	R.GGGGGGYGSGGSSYGSGGGSYGSGGGGGGGR.G			795.322	3	2383.95	2383.95	0	-0.7	519	Specific	816.24	385.18	385.18	15.28	55	>sp|P04264|K2C1_HUMAN Keratin, type II cytoskeletal 1 OS=Homo sapiens GN=KRT1 PE=1 SV=6	53245	JO_02.2083.2083.3	controllerType=0 controllerNumber=1 scan=2083	12.7341
01298:3	1	R.GGGGGGYGSGGSSYGSGGGSYGSGGGGGGGR.G			795.321	3	2383.95	2383.95	0	-0.8	519	Specific	854.44	371.41	371.41	15.36	55	>sp|P04264|K2C1_HUMAN Keratin, type II cytoskeletal 1 OS=Homo sapiens GN=KRT1 PE=1 SV=6	53245	JO_02.2197.2197.3	controllerType=0 controllerNumber=1 scan=2197	12.8492
01146:2	1	R.GGGGGGYGSGGSSYGSGGGSYGSGGGGGGGR.G			1192.48	2	2383.95	2383.95	0	-0.8	519	Specific	900.21	377.96	377.96	16.82	55	>sp|P04264|K2C1_HUMAN Keratin, type II cytoskeletal 1 OS=Homo sapiens GN=KRT1 PE=1 SV=6	53245	JO_02.2084.2084.2	controllerType=0 controllerNumber=1 scan=2084	12.7351
02155:3	1	R.GSYGSGGSSYGSGGGSYGSGGGGGGHGSYGSGSSSGGYR.G			1104.77	3	3312.31	3312.31	0	-0.6	550	Specific	1252.6	672.36	672.36	24.64	55	>sp|P04264|K2C1_HUMAN Keratin, type II cytoskeletal 1 OS=Homo sapiens GN=KRT1 PE=1 SV=6	53245	JO_02.2857.2857.3	controllerType=0 controllerNumber=1 scan=2857	13.4819
04542:4	2	R.GRGGGGGGFRGFSSGSAVVSGGSR.R			529.012	4	2113.02	2113.03	0	-1.8	11	Specific	305.28	27.78	27.78	0.74	46	>sp|P35908|K22E_HUMAN Keratin, type II cytoskeletal 2 epidermal OS=Homo sapiens GN=KRT2 PE=1 SV=2	55284	JO_02.4660.4660.4	controllerType=0 controllerNumber=1 scan=4660	15.0625
04520:3	2	R.GRGGGGGGFRGFSSGSAVVSGGSR.R			705.013	3	2113.03	2113.03	0	-1.4	11	Specific	583.23	334.61	334.61	8.03	46	>sp|P35908|K22E_HUMAN Keratin, type II cytoskeletal 2 epidermal OS=Homo sapiens GN=KRT2 PE=1 SV=2	55284	JO_02.4642.4642.3	controllerType=0 controllerNumber=1 scan=4642	15.0475
07186:3	2	R.GGGGGGFRGFSSGSAVVSGGSR.R			633.971	3	1899.9	1899.91	0	-2.9	13	Specific	601.6	391.76	391.76	10.64	46	>sp|P35908|K22E_HUMAN Keratin, type II cytoskeletal 2 epidermal OS=Homo sapiens GN=KRT2 PE=1 SV=2	55284	JO_02.6873.6873.3	controllerType=0 controllerNumber=1 scan=6873	16.9851
04539:3	2	R.GGGGGGFRGFSSGSAVVSGGSRR.S			686.006	3	2056	2056.01	0	-1.1	13	Specific	463.45	199.59	199.59	5.16	46	>sp|P35908|K22E_HUMAN Keratin, type II cytoskeletal 2 epidermal OS=Homo sapiens GN=KRT2 PE=1 SV=2	55284	JO_02.4658.4658.3	controllerType=0 controllerNumber=1 scan=4658	15.0613
04545:4	2	R.GGGGGGFRGFSSGSAVVSGGSRR.S			514.756	4	2056	2056.01	0	-1.6	13	Specific	569.01	298.8	298.8	7.25	46	>sp|P35908|K22E_HUMAN Keratin, type II cytoskeletal 2 epidermal OS=Homo sapiens GN=KRT2 PE=1 SV=2	55284	JO_02.4662.4662.4	controllerType=0 controllerNumber=1 scan=4662	15.0636
05022:2	2	R.GFSSGSAVVSGGSR.R			627.803	2	1254.6	1254.61	0	-7.6	21	Specific	294.9	34.68	34.68	0.19	46	>sp|P35908|K22E_HUMAN Keratin, type II cytoskeletal 2 epidermal OS=Homo sapiens GN=KRT2 PE=1 SV=2	55284	JO_02.5025.5025.3	controllerType=0 controllerNumber=1 scan=5025	15.3596
03866:2	2	R.GFSSGSAVVSGGSR.R			627.809	2	1254.61	1254.61	0	3.5	21	Specific	442.36	129.38	129.38	3.77	46	>sp|P35908|K22E_HUMAN Keratin, type II cytoskeletal 2 epidermal OS=Homo sapiens GN=KRT2 PE=1 SV=2	55284	JO_02.4148.4148.2	controllerType=0 controllerNumber=1 scan=4148	14.6425
03695:2	2	R.GFSSGSAVVSGGSR.R			627.806	2	1254.6	1254.61	0	-1.9	21	Specific	547.85	190.65	190.65	6.94	46	>sp|P35908|K22E_HUMAN Keratin, type II cytoskeletal 2 epidermal OS=Homo sapiens GN=KRT2 PE=1 SV=2	55284	JO_02.4020.4020.2	controllerType=0 controllerNumber=1 scan=4020	14.5342
03473:2	2	R.GFSSGSAVVSGGSR.R			627.806	2	1254.61	1254.61	0	-1.8	21	Specific	600.15	251.35	251.35	9.47	46	>sp|P35908|K22E_HUMAN Keratin, type II cytoskeletal 2 epidermal OS=Homo sapiens GN=KRT2 PE=1 SV=2	55284	JO_02.3859.3859.2	controllerType=0 controllerNumber=1 scan=3859	14.3959
03150:2	2	R.GFSSGSAVVSGGSR.R			627.806	2	1254.61	1254.61	0	-1.5	21	Specific	707.17	356.12	356.12	12.87	46	>sp|P35908|K22E_HUMAN Keratin, type II cytoskeletal 2 epidermal OS=Homo sapiens GN=KRT2 PE=1 SV=2	55284	JO_02.3598.3598.2	controllerType=0 controllerNumber=1 scan=3598	14.1639
03317:2	2	R.GFSSGSAVVSGGSR.R			627.807	2	1254.61	1254.61	0	-1.3	21	Specific	726.14	359.09	359.09	12.87	46	>sp|P35908|K22E_HUMAN Keratin, type II cytoskeletal 2 epidermal OS=Homo sapiens GN=KRT2 PE=1 SV=2	55284	JO_02.3730.3730.2	controllerType=0 controllerNumber=1 scan=3730	14.2839
00997:2	2	R.GFSSGSAVVSGGSRR.S			705.857	2	1410.71	1410.71	0	-1.5	21	Specific	330.5	1.9	1.9	0.18	46	>sp|P35908|K22E_HUMAN Keratin, type II cytoskeletal 2 epidermal OS=Homo sapiens GN=KRT2 PE=1 SV=2	55284	JO_02.1969.1969.2	controllerType=0 controllerNumber=1 scan=1969	12.6147
01356:2	2	R.GFSSGSAVVSGGSRR.S			705.857	2	1410.71	1410.71	0	-1.8	21	Specific	336.84	25.06	25.06	0.21	46	>sp|P35908|K22E_HUMAN Keratin, type II cytoskeletal 2 epidermal OS=Homo sapiens GN=KRT2 PE=1 SV=2	55284	JO_02.2237.2237.2	controllerType=0 controllerNumber=1 scan=2237	12.8839
01481:3	2	R.GFSSGSAVVSGGSRR.S			470.909	3	1410.71	1410.71	0	1.8	21	Specific	390.31	95.08	95.08	2.32	46	>sp|P35908|K22E_HUMAN Keratin, type II cytoskeletal 2 epidermal OS=Homo sapiens GN=KRT2 PE=1 SV=2	55284	JO_02.2330.2330.3	controllerType=0 controllerNumber=1 scan=2330	12.9762
01171:2	2	R.GFSSGSAVVSGGSRR.S			705.857	2	1410.71	1410.71	0	-1.4	21	Specific	408.45	106.16	106.16	3.2	46	>sp|P35908|K22E_HUMAN Keratin, type II cytoskeletal 2 epidermal OS=Homo sapiens GN=KRT2 PE=1 SV=2	55284	JO_02.2104.2104.2	controllerType=0 controllerNumber=1 scan=2104	12.7568
00845:3	2	R.GFSSGSAVVSGGSRR.S			470.907	3	1410.71	1410.71	0	-1	21	Specific	409.82	138.66	138.66	4.85	46	>sp|P35908|K22E_HUMAN Keratin, type II cytoskeletal 2 epidermal OS=Homo sapiens GN=KRT2 PE=1 SV=2	55284	JO_02.1859.1859.3	controllerType=0 controllerNumber=1 scan=1859	12.4861
00707:3	2	R.GFSSGSAVVSGGSRR.S			470.907	3	1410.71	1410.71	0	-1.3	21	Specific	411.07	253.94	253.94	6.01	46	>sp|P35908|K22E_HUMAN Keratin, type II cytoskeletal 2 epidermal OS=Homo sapiens GN=KRT2 PE=1 SV=2	55284	JO_02.1766.1766.3	controllerType=0 controllerNumber=1 scan=1766	12.3875
00648:2	2	R.GFSSGSAVVSGGSRR.S			705.853	2	1410.7	1410.71	0	-6.3	21	Specific	577.08	327.81	327.81	6.47	46	>sp|P35908|K22E_HUMAN Keratin, type II cytoskeletal 2 epidermal OS=Homo sapiens GN=KRT2 PE=1 SV=2	55284	JO_02.1724.1724.2	controllerType=0 controllerNumber=1 scan=1724	12.3461
01275:3	2	R.GFSSGSAVVSGGSRR.S			470.907	3	1410.71	1410.71	0	-1.4	21	Specific	623.77	367.33	367.33	10.64	46	>sp|P35908|K22E_HUMAN Keratin, type II cytoskeletal 2 epidermal OS=Homo sapiens GN=KRT2 PE=1 SV=2	55284	JO_02.2180.2180.3	controllerType=0 controllerNumber=1 scan=2180	12.832
01115:3	2	R.GFSSGSAVVSGGSRR.S			470.907	3	1410.71	1410.71	0	-2.1	21	Specific	624.64	334.47	334.47	10.48	46	>sp|P35908|K22E_HUMAN Keratin, type II cytoskeletal 2 epidermal OS=Homo sapiens GN=KRT2 PE=1 SV=2	55284	JO_02.2061.2061.3	controllerType=0 controllerNumber=1 scan=2061	12.7122
04392:2	2	R.STSSFSC[+57.021]LSR.H		C[+57]	566.257	2	1131.51	1131.51	0	-3.3	36	Specific	382.89	91.77	91.77	3.63	46	>sp|P35908|K22E_HUMAN Keratin, type II cytoskeletal 2 epidermal OS=Homo sapiens GN=KRT2 PE=1 SV=2	55284	JO_02.4542.4542.2	controllerType=0 controllerNumber=1 scan=4542	14.9682
04357:2	2	R.STSSFSC[+57.021]LSR.H		C[+57]	566.259	2	1131.51	1131.51	0	0.7	36	Specific	412.58	71.39	71.39	3.19	46	>sp|P35908|K22E_HUMAN Keratin, type II cytoskeletal 2 epidermal OS=Homo sapiens GN=KRT2 PE=1 SV=2	55284	JO_02.4515.4515.2	controllerType=0 controllerNumber=1 scan=4515	14.9459
04543:2	2	R.STSSFSC[+57.021]LSR.H		C[+57]	566.258	2	1131.51	1131.51	0	-0.9	36	Specific	493.96	171.1	171.1	6.43	46	>sp|P35908|K22E_HUMAN Keratin, type II cytoskeletal 2 epidermal OS=Homo sapiens GN=KRT2 PE=1 SV=2	55284	JO_02.4661.4661.3	controllerType=0 controllerNumber=1 scan=4661	15.063
04703:2	2	R.STSSFSC[+57.021]LSR.H		C[+57]	566.258	2	1131.51	1131.51	0	-0.5	36	Specific	518.03	236.75	236.75	7.17	46	>sp|P35908|K22E_HUMAN Keratin, type II cytoskeletal 2 epidermal OS=Homo sapiens GN=KRT2 PE=1 SV=2	55284	JO_02.4779.4779.2	controllerType=0 controllerNumber=1 scan=4779	15.1588
04889:2	2	R.STSSFSC[+57.021]LSR.H		C[+57]	566.258	2	1131.51	1131.51	0	-1.2	36	Specific	548.28	247.29	247.29	7.35	46	>sp|P35908|K22E_HUMAN Keratin, type II cytoskeletal 2 epidermal OS=Homo sapiens GN=KRT2 PE=1 SV=2	55284	JO_02.4926.4926.2	controllerType=0 controllerNumber=1 scan=4926	15.2803
02642:3	2	R.HGGGGGGFGGGGFGSR.S			440.865	3	1320.58	1320.58	0	-2.8	46	Specific	375.22	129.43	129.43	4.05	46	>sp|P35908|K22E_HUMAN Keratin, type II cytoskeletal 2 epidermal OS=Homo sapiens GN=KRT2 PE=1 SV=2	55284	JO_02.3220.3220.3	controllerType=0 controllerNumber=1 scan=3220	13.8255
02183:2	2	R.HGGGGGGFGGGGFGSR.S			660.795	2	1320.58	1320.58	0	-0.6	46	Specific	415.45	166.38	166.38	4.8	46	>sp|P35908|K22E_HUMAN Keratin, type II cytoskeletal 2 epidermal OS=Homo sapiens GN=KRT2 PE=1 SV=2	55284	JO_02.2878.2878.2	controllerType=0 controllerNumber=1 scan=2878	13.5016
02756:2	2	R.HGGGGGGFGGGGFGSR.S			660.792	2	1320.58	1320.58	0	-4	46	Specific	442.34	140.79	140.79	3.81	46	>sp|P35908|K22E_HUMAN Keratin, type II cytoskeletal 2 epidermal OS=Homo sapiens GN=KRT2 PE=1 SV=2	55284	JO_02.3303.3303.2	controllerType=0 controllerNumber=1 scan=3303	13.9037
02318:3	2	R.HGGGGGGFGGGGFGSR.S			440.865	3	1320.58	1320.58	0	-1.7	46	Specific	453.34	215.24	215.24	6.52	46	>sp|P35908|K22E_HUMAN Keratin, type II cytoskeletal 2 epidermal OS=Homo sapiens GN=KRT2 PE=1 SV=2	55284	JO_02.2985.2985.3	controllerType=0 controllerNumber=1 scan=2985	13.6018
02363:2	2	R.HGGGGGGFGGGGFGSR.S			660.794	2	1320.58	1320.58	0	-1.2	46	Specific	489.5	160	160	5.54	46	>sp|P35908|K22E_HUMAN Keratin, type II cytoskeletal 2 epidermal OS=Homo sapiens GN=KRT2 PE=1 SV=2	55284	JO_02.3017.3017.2	controllerType=0 controllerNumber=1 scan=3017	13.6325
01994:3	2	R.HGGGGGGFGGGGFGSR.S			440.865	3	1320.58	1320.58	0	-2.8	46	Specific	548.39	306.33	306.33	7.73	46	>sp|P35908|K22E_HUMAN Keratin, type II cytoskeletal 2 epidermal OS=Homo sapiens GN=KRT2 PE=1 SV=2	55284	JO_02.2720.2720.3	controllerType=0 controllerNumber=1 scan=2720	13.3529
02128:3	2	R.HGGGGGGFGGGGFGSR.S			440.865	3	1320.58	1320.58	0	-1.4	46	Specific	582.54	317.01	317.01	8.69	46	>sp|P35908|K22E_HUMAN Keratin, type II cytoskeletal 2 epidermal OS=Homo sapiens GN=KRT2 PE=1 SV=2	55284	JO_02.2834.2834.3	controllerType=0 controllerNumber=1 scan=2834	13.4595
02053:2	2	R.HGGGGGGFGGGGFGSR.S			660.795	2	1320.58	1320.58	0	0.2	46	Specific	723.89	408.09	408.09	13.32	46	>sp|P35908|K22E_HUMAN Keratin, type II cytoskeletal 2 epidermal OS=Homo sapiens GN=KRT2 PE=1 SV=2	55284	JO_02.2769.2769.2	controllerType=0 controllerNumber=1 scan=2769	13.3985
06769:2	2	R.SLVGLGGTK.S			416.25	2	831.492	831.493	0	-1.3	62	Specific	424.23	22.89	22.89	3.21	46	>sp|P35908|K22E_HUMAN Keratin, type II cytoskeletal 2 epidermal OS=Homo sapiens GN=KRT2 PE=1 SV=2	55284	JO_02.6467.6467.2	controllerType=0 controllerNumber=1 scan=6467	16.5868
06695:2	2	R.SLVGLGGTK.S			416.25	2	831.492	831.493	0	-1.6	62	Specific	445.93	46.31	46.31	4.31	46	>sp|P35908|K22E_HUMAN Keratin, type II cytoskeletal 2 epidermal OS=Homo sapiens GN=KRT2 PE=1 SV=2	55284	JO_02.6379.6379.2	controllerType=0 controllerNumber=1 scan=6379	16.4981
07063:2	2	R.SLVGLGGTK.S			416.25	2	831.493	831.493	0	-0.9	62	Specific	463.81	54.73	54.73	3.79	46	>sp|P35908|K22E_HUMAN Keratin, type II cytoskeletal 2 epidermal OS=Homo sapiens GN=KRT2 PE=1 SV=2	55284	JO_02.6719.6719.2	controllerType=0 controllerNumber=1 scan=6719	16.775
06896:2	2	R.SLVGLGGTK.S			416.25	2	831.492	831.493	0	-1.4	62	Specific	479.81	69.46	69.46	4.03	46	>sp|P35908|K22E_HUMAN Keratin, type II cytoskeletal 2 epidermal OS=Homo sapiens GN=KRT2 PE=1 SV=2	55284	JO_02.6587.6587.2	controllerType=0 controllerNumber=1 scan=6587	16.6774
20067:3	2	R.SLVGLGGTKSISISVAGGGGGFGAAGGFGGR.G			884.469	3	2651.39	2651.39	0	0.6	62	Specific	870.93	539.16	539.16	16.45	46	>sp|P35908|K22E_HUMAN Keratin, type II cytoskeletal 2 epidermal OS=Homo sapiens GN=KRT2 PE=1 SV=2	55284	JO_02.16946.16946.3	controllerType=0 controllerNumber=1 scan=16946	25.8538
17534:3	2	K.SISISVAGGGGGFGAAGGFGGR.G			613.642	3	1838.91	1838.91	0	-1.4	71	Specific	294.8	102.42	102.42	2.25	46	>sp|P35908|K22E_HUMAN Keratin, type II cytoskeletal 2 epidermal OS=Homo sapiens GN=KRT2 PE=1 SV=2	55284	JO_02.14995.14995.3	controllerType=0 controllerNumber=1 scan=14995	24.009
17564:2	2	K.SISISVAGGGGGFGAAGGFGGR.G			919.96	2	1838.91	1838.91	0	-1.2	71	Specific	596.65	409.28	409.28	10.84	46	>sp|P35908|K22E_HUMAN Keratin, type II cytoskeletal 2 epidermal OS=Homo sapiens GN=KRT2 PE=1 SV=2	55284	JO_02.15019.15019.2	controllerType=0 controllerNumber=1 scan=15019	24.0316
17567:3	2	K.SISISVAGGGGGFGAAGGFGGR.G			613.642	3	1838.91	1838.91	0	-1.6	71	Specific	657.37	370.08	370.08	11.46	46	>sp|P35908|K22E_HUMAN Keratin, type II cytoskeletal 2 epidermal OS=Homo sapiens GN=KRT2 PE=1 SV=2	55284	JO_02.15021.15021.3	controllerType=0 controllerNumber=1 scan=15021	24.0323
17527:2	2	R.GGGFGGGSSFGGGSGFSGGGFGGGGFGGGR.F			1200.02	2	2399.02	2399.02	0	2.4	93	Specific	599.6	376.14	376.14	8.9	46	>sp|P35908|K22E_HUMAN Keratin, type II cytoskeletal 2 epidermal OS=Homo sapiens GN=KRT2 PE=1 SV=2	55284	JO_02.14989.14989.2	controllerType=0 controllerNumber=1 scan=14989	24.004
17330:2	2	R.GGGFGGGSSFGGGSGFSGGGFGGGGFGGGR.F			1200.01	2	2399.02	2399.02	0	0.4	93	Specific	865.23	486.6	486.6	16.45	46	>sp|P35908|K22E_HUMAN Keratin, type II cytoskeletal 2 epidermal OS=Homo sapiens GN=KRT2 PE=1 SV=2	55284	JO_02.14841.14841.2	controllerType=0 controllerNumber=1 scan=14841	23.8688
17363:3	2	R.GGGFGGGSSFGGGSGFSGGGFGGGGFGGGR.F			800.344	3	2399.02	2399.02	0	-0.2	93	Specific	938.45	617.35	617.35	16.99	46	>sp|P35908|K22E_HUMAN Keratin, type II cytoskeletal 2 epidermal OS=Homo sapiens GN=KRT2 PE=1 SV=2	55284	JO_02.14865.14865.3	controllerType=0 controllerNumber=1 scan=14865	23.8913
26608:3	2	R.FGGFGGPGGVGGLGGPGGFGPGGYPGGIHEVSVNQSLLQPLNVK.V			1365.02	3	4093.06	4092.07	1	-4.5	123	Specific	312.82	48.97	48.97	0.36	46	>sp|P35908|K22E_HUMAN Keratin, type II cytoskeletal 2 epidermal OS=Homo sapiens GN=KRT2 PE=1 SV=2	55284	JO_02.22228.22228.3	controllerType=0 controllerNumber=1 scan=22228	31.2828
25896:4	2	R.FGGFGGPGGVGGLGGPGGFGPGGYPGGIHEVSVNQSLLQPLNVK.V			1023.77	4	4092.07	4092.07	0	-0.5	123	Specific	881.25	436.3	436.3	15.3	46	>sp|P35908|K22E_HUMAN Keratin, type II cytoskeletal 2 epidermal OS=Homo sapiens GN=KRT2 PE=1 SV=2	55284	JO_02.21639.21639.4	controllerType=0 controllerNumber=1 scan=21639	30.699
25856:3	2	R.FGGFGGPGGVGGLGGPGGFGPGGYPGGIHEVSVNQSLLQPLNVK.V			1364.7	3	4092.07	4092.07	0	0.6	123	Specific	985.08	556.67	556.67	18.61	46	>sp|P35908|K22E_HUMAN Keratin, type II cytoskeletal 2 epidermal OS=Homo sapiens GN=KRT2 PE=1 SV=2	55284	JO_02.21607.21607.3	controllerType=0 controllerNumber=1 scan=21607	30.667
25516:5	2	R.FGGFGGPGGVGGLGGPGGFGPGGYPGGIHEVSVNQSLLQPLNVKVDPEIQNVK.A			1023.73	5	5114.61	5114.61	0	0	123	Specific	779.35	337.89	337.89	11.66	46	>sp|P35908|K22E_HUMAN Keratin, type II cytoskeletal 2 epidermal OS=Homo sapiens GN=KRT2 PE=1 SV=2	55284	JO_02.21335.21335.5	controllerType=0 controllerNumber=1 scan=21335	30.3879
25497:4	2	R.FGGFGGPGGVGGLGGPGGFGPGGYPGGIHEVSVNQSLLQPLNVKVDPEIQNVK.A			1279.16	4	5113.61	5114.61	-1	-0.3	123	Specific	944.73	449.69	449.69	16.21	46	>sp|P35908|K22E_HUMAN Keratin, type II cytoskeletal 2 epidermal OS=Homo sapiens GN=KRT2 PE=1 SV=2	55284	JO_02.21318.21318.4	controllerType=0 controllerNumber=1 scan=21318	30.3684
23839:5	2	R.FGGFGGPGGVGGLGGPGGFGPGGYPGGIHEVSVNQSLLQPLNVKVDPEIQNVKAQER.E			1120.37	5	5597.83	5598.85	-1	-4	123	Specific	731.61	258.32	258.32	8.85	46	>sp|P35908|K22E_HUMAN Keratin, type II cytoskeletal 2 epidermal OS=Homo sapiens GN=KRT2 PE=1 SV=2	55284	JO_02.19960.19960.5	controllerType=0 controllerNumber=1 scan=19960	28.9611
03729:2	2	K.VDPEIQNVK.A			521.282	2	1041.56	1041.56	0	-1.7	167	Specific	445.91	98.37	98.37	5.27	46	>sp|P35908|K22E_HUMAN Keratin, type II cytoskeletal 2 epidermal OS=Homo sapiens GN=KRT2 PE=1 SV=2	55284	JO_02.4046.4046.2	controllerType=0 controllerNumber=1 scan=4046	14.5599
03914:2	2	K.VDPEIQNVK.A			521.282	2	1041.56	1041.56	0	-1.2	167	Specific	456.83	140.72	140.72	6.15	46	>sp|P35908|K22E_HUMAN Keratin, type II cytoskeletal 2 epidermal OS=Homo sapiens GN=KRT2 PE=1 SV=2	55284	JO_02.4189.4189.2	controllerType=0 controllerNumber=1 scan=4189	14.6818
04080:2	2	K.VDPEIQNVK.A			521.282	2	1041.56	1041.56	0	-0.6	167	Specific	466.76	119.73	119.73	5.41	46	>sp|P35908|K22E_HUMAN Keratin, type II cytoskeletal 2 epidermal OS=Homo sapiens GN=KRT2 PE=1 SV=2	55284	JO_02.4314.4314.2	controllerType=0 controllerNumber=1 scan=4314	14.7842
13217:3	2	K.TLNNKFASFIDKVR.F			551.641	3	1652.91	1652.91	0	-1.2	184	Specific	678.74	474.36	474.36	12.14	46	>sp|P35908|K22E_HUMAN Keratin, type II cytoskeletal 2 epidermal OS=Homo sapiens GN=KRT2 PE=1 SV=2	55284	JO_02.11744.11744.3	controllerType=0 controllerNumber=1 scan=11744	21.1
09619:2	2	K.FASFIDK.V			414.217	2	827.427	827.43	0	-3.1	189	Specific	315.91	43.78	43.78	2.27	46	>sp|P35908|K22E_HUMAN Keratin, type II cytoskeletal 2 epidermal OS=Homo sapiens GN=KRT2 PE=1 SV=2	55284	JO_02.8938.8938.2	controllerType=0 controllerNumber=1 scan=8938	18.7639
09955:2	2	K.FASFIDK.V			414.217	2	827.428	827.43	0	-2.5	189	Specific	342.72	59.9	59.9	2.89	46	>sp|P35908|K22E_HUMAN Keratin, type II cytoskeletal 2 epidermal OS=Homo sapiens GN=KRT2 PE=1 SV=2	55284	JO_02.9212.9212.2	controllerType=0 controllerNumber=1 scan=9212	18.9858
09430:2	2	K.FASFIDK.V			414.218	2	827.429	827.43	0	-1.4	189	Specific	392.71	56.97	56.97	2.89	46	>sp|P35908|K22E_HUMAN Keratin, type II cytoskeletal 2 epidermal OS=Homo sapiens GN=KRT2 PE=1 SV=2	55284	JO_02.8797.8797.2	controllerType=0 controllerNumber=1 scan=8797	18.6461
09675:2	2	K.FASFIDKVR.F			541.803	2	1082.6	1082.6	0	-1.1	189	Specific	461.58	146.33	146.33	5.31	46	>sp|P35908|K22E_HUMAN Keratin, type II cytoskeletal 2 epidermal OS=Homo sapiens GN=KRT2 PE=1 SV=2	55284	JO_02.8986.8986.2	controllerType=0 controllerNumber=1 scan=8986	18.8053
26277:3	2	R.PINLEPIFQGYIDSLKR.Y			668.37	3	2003.1	2003.1	0	-0.2	222	Specific	720.17	473.35	473.35	13.49	46	>sp|P35908|K22E_HUMAN Keratin, type II cytoskeletal 2 epidermal OS=Homo sapiens GN=KRT2 PE=1 SV=2	55284	JO_02.21962.21962.3	controllerType=0 controllerNumber=1 scan=21962	31.0178
07000:2	2	R.YLDGLTAER.T			519.266	2	1037.52	1037.53	0	-1.5	239	Specific	417.66	82.05	82.05	3.82	46	>sp|P35908|K22E_HUMAN Keratin, type II cytoskeletal 2 epidermal OS=Homo sapiens GN=KRT2 PE=1 SV=2	55284	JO_02.6667.6667.2	controllerType=0 controllerNumber=1 scan=6667	16.7389
08410:2	2	R.YLDGLTAER.T			519.267	2	1037.53	1037.53	0	0.1	239	Specific	478.48	138.79	138.79	5.6	46	>sp|P35908|K22E_HUMAN Keratin, type II cytoskeletal 2 epidermal OS=Homo sapiens GN=KRT2 PE=1 SV=2	55284	JO_02.7950.7950.2	controllerType=0 controllerNumber=1 scan=7950	17.9304
08307:2	2	R.YLDGLTAER.T			519.266	2	1037.53	1037.53	0	-1	239	Specific	567.14	192.5	192.5	7.11	46	>sp|P35908|K22E_HUMAN Keratin, type II cytoskeletal 2 epidermal OS=Homo sapiens GN=KRT2 PE=1 SV=2	55284	JO_02.7852.7852.2	controllerType=0 controllerNumber=1 scan=7852	17.8447
09547:2	2	R.TSQNSELNNM[+15.995]QDLVEDYK.K		M[+16]	1072.47	2	2143.94	2143.94	0	-2.9	248	Specific	418.37	192.79	192.79	5.54	46	>sp|P35908|K22E_HUMAN Keratin, type II cytoskeletal 2 epidermal OS=Homo sapiens GN=KRT2 PE=1 SV=2	55284	JO_02.8884.8884.2	controllerType=0 controllerNumber=1 scan=8884	18.7172
13865:3	2	R.TSQNSELNNMQDLVEDYKK.K			752.686	3	2256.04	2256.04	0	-0.3	248	Specific	357.4	68.44	68.44	2.14	46	>sp|P35908|K22E_HUMAN Keratin, type II cytoskeletal 2 epidermal OS=Homo sapiens GN=KRT2 PE=1 SV=2	55284	JO_02.12249.12249.2	controllerType=0 controllerNumber=1 scan=12249	21.5389
06663:3	2	R.TSQNSELNNM[+15.995]QDLVEDYKK.K		M[+16]	758.017	3	2272.04	2272.04	0	-1.6	248	Specific	818.15	479.53	479.53	15.56	46	>sp|P35908|K22E_HUMAN Keratin, type II cytoskeletal 2 epidermal OS=Homo sapiens GN=KRT2 PE=1 SV=2	55284	JO_02.6351.6351.3	controllerType=0 controllerNumber=1 scan=6351	16.474
09948:2	2	R.TAAENDFVTLK.K			604.811	2	1208.61	1208.62	0	-1.6	276	Specific	647.08	133.68	133.68	9.77	46	>sp|P35908|K22E_HUMAN Keratin, type II cytoskeletal 2 epidermal OS=Homo sapiens GN=KRT2 PE=1 SV=2	55284	JO_02.9207.9207.2	controllerType=0 controllerNumber=1 scan=9207	18.9824
05248:2	2	R.TAAENDFVTLKK.D			668.857	2	1336.71	1336.71	0	-3.6	276	Specific	456.99	141.84	141.84	4.35	46	>sp|P35908|K22E_HUMAN Keratin, type II cytoskeletal 2 epidermal OS=Homo sapiens GN=KRT2 PE=1 SV=2	55284	JO_02.5259.5259.2	controllerType=0 controllerNumber=1 scan=5259	15.6147
05550:3	2	R.TAAENDFVTLKK.D			446.241	3	1336.71	1336.71	0	-0.5	276	Specific	466.42	194.88	194.88	6.06	46	>sp|P35908|K22E_HUMAN Keratin, type II cytoskeletal 2 epidermal OS=Homo sapiens GN=KRT2 PE=1 SV=2	55284	JO_02.5525.5525.3	controllerType=0 controllerNumber=1 scan=5525	15.8389
05372:3	2	R.TAAENDFVTLKK.D			446.241	3	1336.71	1336.71	0	-1.5	276	Specific	517.42	216.18	216.18	6.98	46	>sp|P35908|K22E_HUMAN Keratin, type II cytoskeletal 2 epidermal OS=Homo sapiens GN=KRT2 PE=1 SV=2	55284	JO_02.5382.5382.3	controllerType=0 controllerNumber=1 scan=5382	15.7259
05240:3	2	R.TAAENDFVTLKK.D			446.241	3	1336.71	1336.71	0	-1.1	276	Specific	579.84	213.07	213.07	7.43	46	>sp|P35908|K22E_HUMAN Keratin, type II cytoskeletal 2 epidermal OS=Homo sapiens GN=KRT2 PE=1 SV=2	55284	JO_02.5247.5247.3	controllerType=0 controllerNumber=1 scan=5247	15.5985
05310:3	2	R.TAAENDFVTLKK.D			446.241	3	1336.71	1336.71	0	-1.5	276	Specific	580.6	274.17	274.17	9.26	46	>sp|P35908|K22E_HUMAN Keratin, type II cytoskeletal 2 epidermal OS=Homo sapiens GN=KRT2 PE=1 SV=2	55284	JO_02.5326.5326.3	controllerType=0 controllerNumber=1 scan=5326	15.6781
05232:3	2	R.TAAENDFVTLKK.D			446.241	3	1336.71	1336.71	0	-1.6	276	Specific	583.75	251.12	251.12	8.26	46	>sp|P35908|K22E_HUMAN Keratin, type II cytoskeletal 2 epidermal OS=Homo sapiens GN=KRT2 PE=1 SV=2	55284	JO_02.5240.5240.3	controllerType=0 controllerNumber=1 scan=5240	15.592
05347:2	2	R.TAAENDFVTLKK.D			668.857	2	1336.71	1336.71	0	-2.7	276	Specific	609.52	271.5	271.5	9.8	46	>sp|P35908|K22E_HUMAN Keratin, type II cytoskeletal 2 epidermal OS=Homo sapiens GN=KRT2 PE=1 SV=2	55284	JO_02.5357.5357.2	controllerType=0 controllerNumber=1 scan=5357	15.7013
06084:2	2	K.DVDNAYM[+15.995]IK.V		M[+16]	542.751	2	1084.5	1084.5	0	-2.4	288	Specific	334.83	49.52	49.52	2.26	46	>sp|P35908|K22E_HUMAN Keratin, type II cytoskeletal 2 epidermal OS=Homo sapiens GN=KRT2 PE=1 SV=2	55284	JO_02.5923.5923.2	controllerType=0 controllerNumber=1 scan=5923	16.1559
05870:2	2	K.DVDNAYM[+15.995]IK.V		M[+16]	542.752	2	1084.5	1084.5	0	-1.2	288	Specific	371.76	108.62	108.62	3.82	46	>sp|P35908|K22E_HUMAN Keratin, type II cytoskeletal 2 epidermal OS=Homo sapiens GN=KRT2 PE=1 SV=2	55284	JO_02.5769.5769.2	controllerType=0 controllerNumber=1 scan=5769	16.0394
05705:2	2	K.DVDNAYM[+15.995]IK.V		M[+16]	542.752	2	1084.5	1084.5	0	-1.7	288	Specific	392.49	80.56	80.56	4.52	46	>sp|P35908|K22E_HUMAN Keratin, type II cytoskeletal 2 epidermal OS=Homo sapiens GN=KRT2 PE=1 SV=2	55284	JO_02.5654.5654.2	controllerType=0 controllerNumber=1 scan=5654	15.943
11737:3	2	K.DVDNAYM[+15.995]IKVELQSK.V		M[+16]	590.297	3	1768.88	1768.88	0	-1.3	288	Specific	489.93	140.54	140.54	5.36	46	>sp|P35908|K22E_HUMAN Keratin, type II cytoskeletal 2 epidermal OS=Homo sapiens GN=KRT2 PE=1 SV=2	55284	JO_02.10596.10596.3	controllerType=0 controllerNumber=1 scan=10596	20.1238
22944:3	2	K.VELQSKVDLLNQEIEFLK.V			715.731	3	2145.18	2145.18	0	-0.9	297	Specific	364.03	154.78	154.78	3.58	46	>sp|P35908|K22E_HUMAN Keratin, type II cytoskeletal 2 epidermal OS=Homo sapiens GN=KRT2 PE=1 SV=2	55284	JO_02.19233.19233.3	controllerType=0 controllerNumber=1 scan=19233	28.1755
24283:2	2	K.VDLLNQEIEFLK.V			730.902	2	1460.8	1460.8	0	-1.8	303	Specific	272.63	12.32	12.32	1.1	46	>sp|P35908|K22E_HUMAN Keratin, type II cytoskeletal 2 epidermal OS=Homo sapiens GN=KRT2 PE=1 SV=2	55284	JO_02.20309.20309.2	controllerType=0 controllerNumber=1 scan=20309	29.3356
24304:2	2	K.VDLLNQEIEFLK.V			730.901	2	1460.79	1460.8	0	-3.4	303	Specific	420.4	167.71	167.71	6.57	46	>sp|P35908|K22E_HUMAN Keratin, type II cytoskeletal 2 epidermal OS=Homo sapiens GN=KRT2 PE=1 SV=2	55284	JO_02.20326.20326.2	controllerType=0 controllerNumber=1 scan=20326	29.3545
24421:2	2	K.VDLLNQEIEFLK.V			730.902	2	1460.8	1460.8	0	-1.8	303	Specific	423.81	172.88	172.88	6.21	46	>sp|P35908|K22E_HUMAN Keratin, type II cytoskeletal 2 epidermal OS=Homo sapiens GN=KRT2 PE=1 SV=2	55284	JO_02.20416.20416.2	controllerType=0 controllerNumber=1 scan=20416	29.4476
24895:2	2	K.VDLLNQEIEFLK.V			730.904	2	1460.8	1460.8	0	1.6	303	Specific	486.94	182.61	182.61	6.16	46	>sp|P35908|K22E_HUMAN Keratin, type II cytoskeletal 2 epidermal OS=Homo sapiens GN=KRT2 PE=1 SV=2	55284	JO_02.20807.20807.2	controllerType=0 controllerNumber=1 scan=20807	29.8483
24148:2	2	K.VDLLNQEIEFLK.V			730.903	2	1460.8	1460.8	0	-0.5	303	Specific	546.96	285.08	285.08	8.51	46	>sp|P35908|K22E_HUMAN Keratin, type II cytoskeletal 2 epidermal OS=Homo sapiens GN=KRT2 PE=1 SV=2	55284	JO_02.20207.20207.2	controllerType=0 controllerNumber=1 scan=20207	29.226
24027:2	2	K.VDLLNQEIEFLK.V			730.903	2	1460.8	1460.8	0	-0.9	303	Specific	626.38	301.26	301.26	9.79	46	>sp|P35908|K22E_HUMAN Keratin, type II cytoskeletal 2 epidermal OS=Homo sapiens GN=KRT2 PE=1 SV=2	55284	JO_02.20109.20109.2	controllerType=0 controllerNumber=1 scan=20109	29.1224
19815:3	2	K.VLYDAEISQIHQSVTDTNVILSM[+15.995]DNSR.N		M[+16]	1022.17	3	3064.49	3064.49	0	-0.6	315	Specific	610.68	290.5	290.5	8.72	46	>sp|P35908|K22E_HUMAN Keratin, type II cytoskeletal 2 epidermal OS=Homo sapiens GN=KRT2 PE=1 SV=2	55284	JO_02.16748.16748.3	controllerType=0 controllerNumber=1 scan=16748	25.6625
19555:2	2	R.NLDLDSIIAEVK.A			665.365	2	1329.72	1329.73	0	-1.6	342	Specific	386.26	99.43	99.43	3.8	46	>sp|P35908|K22E_HUMAN Keratin, type II cytoskeletal 2 epidermal OS=Homo sapiens GN=KRT2 PE=1 SV=2	55284	JO_02.16553.16553.2	controllerType=0 controllerNumber=1 scan=16553	25.4729
25393:2	2	R.NLDLDSIIAEVK.A			665.366	2	1329.72	1329.73	0	-1.6	342	Specific	429.31	82.22	82.22	5.11	46	>sp|P35908|K22E_HUMAN Keratin, type II cytoskeletal 2 epidermal OS=Homo sapiens GN=KRT2 PE=1 SV=2	55284	JO_02.21229.21229.2	controllerType=0 controllerNumber=1 scan=21229	30.2772
25668:2	2	R.NLDLDSIIAEVK.A			665.366	2	1329.73	1329.73	0	-0.4	342	Specific	467.99	128.55	128.55	6.39	46	>sp|P35908|K22E_HUMAN Keratin, type II cytoskeletal 2 epidermal OS=Homo sapiens GN=KRT2 PE=1 SV=2	55284	JO_02.21457.21457.2	controllerType=0 controllerNumber=1 scan=21457	30.5165
24612:2	2	R.NLDLDSIIAEVK.A			665.366	2	1329.73	1329.73	0	-0.2	342	Specific	473.17	200.47	200.47	6.71	46	>sp|P35908|K22E_HUMAN Keratin, type II cytoskeletal 2 epidermal OS=Homo sapiens GN=KRT2 PE=1 SV=2	55284	JO_02.20579.20579.2	controllerType=0 controllerNumber=1 scan=20579	29.6158
25253:2	2	R.NLDLDSIIAEVK.A			665.366	2	1329.73	1329.73	0	-0.4	342	Specific	483.94	137.85	137.85	6.19	46	>sp|P35908|K22E_HUMAN Keratin, type II cytoskeletal 2 epidermal OS=Homo sapiens GN=KRT2 PE=1 SV=2	55284	JO_02.21109.21109.2	controllerType=0 controllerNumber=1 scan=21109	30.1564
24502:2	2	R.NLDLDSIIAEVK.A			665.366	2	1329.73	1329.73	0	-0.6	342	Specific	571.47	242.16	242.16	8.57	46	>sp|P35908|K22E_HUMAN Keratin, type II cytoskeletal 2 epidermal OS=Homo sapiens GN=KRT2 PE=1 SV=2	55284	JO_02.20480.20480.2	controllerType=0 controllerNumber=1 scan=20480	29.5133
28358:3	2	R.NLDLDSIIAEVKAQYEEIAQR.S			806.755	3	2418.25	2418.25	0	-0.7	342	Specific	752.12	417.72	417.72	14.49	46	>sp|P35908|K22E_HUMAN Keratin, type II cytoskeletal 2 epidermal OS=Homo sapiens GN=KRT2 PE=1 SV=2	55284	JO_02.23694.23694.3	controllerType=0 controllerNumber=1 scan=23694	32.707
02271:2	2	K.AQYEEIAQR.S			554.274	2	1107.54	1107.54	0	-2.7	354	Specific	440.2	67.96	67.96	3.87	46	>sp|P35908|K22E_HUMAN Keratin, type II cytoskeletal 2 epidermal OS=Homo sapiens GN=KRT2 PE=1 SV=2	55284	JO_02.2949.2949.2	controllerType=0 controllerNumber=1 scan=2949	13.5697
03003:2	2	K.AQYEEIAQR.S			554.274	2	1107.54	1107.54	0	-2	354	Specific	503.43	119.89	119.89	6.12	46	>sp|P35908|K22E_HUMAN Keratin, type II cytoskeletal 2 epidermal OS=Homo sapiens GN=KRT2 PE=1 SV=2	55284	JO_02.3489.3489.2	controllerType=0 controllerNumber=1 scan=3489	14.0715
02808:2	2	K.AQYEEIAQR.S			554.274	2	1107.54	1107.54	0	-1.8	354	Specific	523.51	188.1	188.1	7.01	46	>sp|P35908|K22E_HUMAN Keratin, type II cytoskeletal 2 epidermal OS=Homo sapiens GN=KRT2 PE=1 SV=2	55284	JO_02.3342.3342.2	controllerType=0 controllerNumber=1 scan=3342	13.9424
02450:2	2	K.AQYEEIAQR.S			554.274	2	1107.54	1107.54	0	-1.5	354	Specific	561	137.26	137.26	7.06	46	>sp|P35908|K22E_HUMAN Keratin, type II cytoskeletal 2 epidermal OS=Homo sapiens GN=KRT2 PE=1 SV=2	55284	JO_02.3080.3080.2	controllerType=0 controllerNumber=1 scan=3080	13.6959
02622:2	2	K.AQYEEIAQR.S			554.274	2	1107.54	1107.54	0	-1.4	354	Specific	586.75	214.24	214.24	8.5	46	>sp|P35908|K22E_HUMAN Keratin, type II cytoskeletal 2 epidermal OS=Homo sapiens GN=KRT2 PE=1 SV=2	55284	JO_02.3206.3206.2	controllerType=0 controllerNumber=1 scan=3206	13.8138
09658:4	2	R.SKEEAEALYHSKYEELQVTVGR.H			642.325	4	2566.28	2566.28	0	-0.4	363	Specific	725.7	362.88	362.88	10.96	46	>sp|P35908|K22E_HUMAN Keratin, type II cytoskeletal 2 epidermal OS=Homo sapiens GN=KRT2 PE=1 SV=2	55284	JO_02.8972.8972.2	controllerType=0 controllerNumber=1 scan=8972	18.7941
09646:3	2	R.SKEEAEALYHSKYEELQVTVGR.H			856.097	3	2566.28	2566.28	0	-0.4	363	Specific	1146.12	749.67	749.67	20.55	46	>sp|P35908|K22E_HUMAN Keratin, type II cytoskeletal 2 epidermal OS=Homo sapiens GN=KRT2 PE=1 SV=2	55284	JO_02.8960.8960.3	controllerType=0 controllerNumber=1 scan=8960	18.7838
09271:2	2	K.YEELQVTVGR.H			597.311	2	1193.62	1193.62	0	-0.8	375	Specific	643.09	30.7	30.7	7.86	46	>sp|P35908|K22E_HUMAN Keratin, type II cytoskeletal 2 epidermal OS=Homo sapiens GN=KRT2 PE=1 SV=2	55284	JO_02.8665.8665.2	controllerType=0 controllerNumber=1 scan=8665	18.5387
12876:3	2	R.HGDSLKEIKIEISELNR.V			661.029	3	1981.07	1981.07	0	0.2	385	Specific	549.28	229.82	229.82	5.94	46	>sp|P35908|K22E_HUMAN Keratin, type II cytoskeletal 2 epidermal OS=Homo sapiens GN=KRT2 PE=1 SV=2	55284	JO_02.11493.11493.3	controllerType=0 controllerNumber=1 scan=11493	20.8819
12848:3	2	R.HGDSLKEIKIEISELNR.V			661.028	3	1981.07	1981.07	0	-1.7	385	Specific	657.2	312.36	312.36	9.47	46	>sp|P35908|K22E_HUMAN Keratin, type II cytoskeletal 2 epidermal OS=Homo sapiens GN=KRT2 PE=1 SV=2	55284	JO_02.11470.11470.3	controllerType=0 controllerNumber=1 scan=11470	20.8642
03783:2	2	K.NVQDAIADAEQR.G			665.323	2	1329.64	1329.64	0	-0.2	419	Specific	575.4	281.89	281.89	7.87	46	>sp|P35908|K22E_HUMAN Keratin, type II cytoskeletal 2 epidermal OS=Homo sapiens GN=KRT2 PE=1 SV=2	55284	JO_02.4085.4085.2	controllerType=0 controllerNumber=1 scan=4085	14.5907
07583:2	2	K.NVQDAIADAEQR.G			665.324	2	1329.64	1329.64	0	1.6	419	Specific	616.22	418.66	418.66	11.32	46	>sp|P35908|K22E_HUMAN Keratin, type II cytoskeletal 2 epidermal OS=Homo sapiens GN=KRT2 PE=1 SV=2	55284	JO_02.7231.7231.2	controllerType=0 controllerNumber=1 scan=7231	17.2993
13019:4	2	K.NVQDAIADAEQRGEHALKDAR.N			577.54	4	2307.14	2307.14	0	-1.8	419	Specific	418.23	239.74	239.74	4.98	46	>sp|P35908|K22E_HUMAN Keratin, type II cytoskeletal 2 epidermal OS=Homo sapiens GN=KRT2 PE=1 SV=2	55284	JO_02.11597.11597.4	controllerType=0 controllerNumber=1 scan=11597	20.9729
12936:3	2	K.NVQDAIADAEQRGEHALKDAR.N			769.712	3	2307.12	2307.14	0	-9.1	419	Specific	432.68	38.08	38.08	0.03	46	>sp|P35908|K22E_HUMAN Keratin, type II cytoskeletal 2 epidermal OS=Homo sapiens GN=KRT2 PE=1 SV=2	55284	JO_02.11538.11538.3	controllerType=0 controllerNumber=1 scan=11538	20.9187
13126:3	2	K.NVQDAIADAEQRGEHALKDAR.N			769.719	3	2307.14	2307.14	0	-0.5	419	Specific	467.6	203.27	203.27	4.15	46	>sp|P35908|K22E_HUMAN Keratin, type II cytoskeletal 2 epidermal OS=Homo sapiens GN=KRT2 PE=1 SV=2	55284	JO_02.11673.11673.3	controllerType=0 controllerNumber=1 scan=11673	21.0389
14210:3	2	R.NKLNDLEEALQQAK.E			538.62	3	1613.85	1613.85	0	-1.5	440	Specific	399.57	163.75	163.75	5.03	46	>sp|P35908|K22E_HUMAN Keratin, type II cytoskeletal 2 epidermal OS=Homo sapiens GN=KRT2 PE=1 SV=2	55284	JO_02.12500.12500.3	controllerType=0 controllerNumber=1 scan=12500	21.7531
14166:2	2	R.NKLNDLEEALQQAK.E			807.428	2	1613.85	1613.85	0	-0.8	440	Specific	588.85	213.94	213.94	7.72	46	>sp|P35908|K22E_HUMAN Keratin, type II cytoskeletal 2 epidermal OS=Homo sapiens GN=KRT2 PE=1 SV=2	55284	JO_02.12467.12467.2	controllerType=0 controllerNumber=1 scan=12467	21.7237
20619:3	2	R.NKLNDLEEALQQAKEDLAR.L			733.385	3	2198.14	2198.14	0	-0.5	440	Specific	853.69	433.7	433.7	15.9	46	>sp|P35908|K22E_HUMAN Keratin, type II cytoskeletal 2 epidermal OS=Homo sapiens GN=KRT2 PE=1 SV=2	55284	JO_02.17378.17378.3	controllerType=0 controllerNumber=1 scan=17378	26.2706
14059:2	2	K.LNDLEEALQQAK.E			686.359	2	1371.71	1371.71	0	-1.2	442	Specific	488.56	203.67	203.67	6.98	46	>sp|P35908|K22E_HUMAN Keratin, type II cytoskeletal 2 epidermal OS=Homo sapiens GN=KRT2 PE=1 SV=2	55284	JO_02.12396.12396.2	controllerType=0 controllerNumber=1 scan=12396	21.6633
05901:2	2	R.DYQELM[+15.995]NVK.L		M[+16]	578.27	2	1155.53	1155.54	0	-1.4	462	Specific	461.51	162.39	162.39	5.79	46	>sp|P35908|K22E_HUMAN Keratin, type II cytoskeletal 2 epidermal OS=Homo sapiens GN=KRT2 PE=1 SV=2	55284	JO_02.5793.5793.2	controllerType=0 controllerNumber=1 scan=5793	16.0569
18404:2	2	K.LALDVEIATYR.K			632.35	2	1263.69	1263.69	0	-1	471	Specific	439.42	112.07	112.07	5.52	46	>sp|P35908|K22E_HUMAN Keratin, type II cytoskeletal 2 epidermal OS=Homo sapiens GN=KRT2 PE=1 SV=2	55284	JO_02.15659.15659.2	controllerType=0 controllerNumber=1 scan=15659	24.637
18225:2	2	K.LALDVEIATYR.K			632.35	2	1263.69	1263.69	0	-0.8	471	Specific	662.13	277.1	277.1	10.56	46	>sp|P35908|K22E_HUMAN Keratin, type II cytoskeletal 2 epidermal OS=Homo sapiens GN=KRT2 PE=1 SV=2	55284	JO_02.15518.15518.2	controllerType=0 controllerNumber=1 scan=15518	24.4997
13516:3	2	K.LALDVEIATYRK.L			464.601	3	1391.79	1391.79	0	-1.6	471	Specific	489.22	271.58	271.58	7.87	46	>sp|P35908|K22E_HUMAN Keratin, type II cytoskeletal 2 epidermal OS=Homo sapiens GN=KRT2 PE=1 SV=2	55284	JO_02.11988.11988.3	controllerType=0 controllerNumber=1 scan=11988	21.3152
13527:2	2	K.LALDVEIATYRK.L			696.398	2	1391.79	1391.79	0	-1.2	471	Specific	581.67	261.65	261.65	8.8	46	>sp|P35908|K22E_HUMAN Keratin, type II cytoskeletal 2 epidermal OS=Homo sapiens GN=KRT2 PE=1 SV=2	55284	JO_02.11996.11996.2	controllerType=0 controllerNumber=1 scan=11996	21.3197
14153:3	2	R.M[+15.995]SGDLSSNVTVSVTSSTISSNVASK.A		M[+16]	825.403	3	2474.19	2474.19	0	0.4	491	Specific	627.13	335.59	335.59	9.22	46	>sp|P35908|K22E_HUMAN Keratin, type II cytoskeletal 2 epidermal OS=Homo sapiens GN=KRT2 PE=1 SV=2	55284	JO_02.12460.12460.3	controllerType=0 controllerNumber=1 scan=12460	21.7181
14168:2	2	R.M[+15.995]SGDLSSNVTVSVTSSTISSNVASK.A		M[+16]	1237.6	2	2474.19	2474.19	0	0.3	491	Specific	733.83	422.24	422.24	13.77	46	>sp|P35908|K22E_HUMAN Keratin, type II cytoskeletal 2 epidermal OS=Homo sapiens GN=KRT2 PE=1 SV=2	55284	JO_02.12468.12468.2	controllerType=0 controllerNumber=1 scan=12468	21.7245
00665:3	2	K.AAFGGSGGRGSSSGGGYSSGSSSYGSGGR.Q			834.362	3	2501.07	2501.07	0	1.3	516	Specific	149.34	117.01	117.01	0	46	>sp|P35908|K22E_HUMAN Keratin, type II cytoskeletal 2 epidermal OS=Homo sapiens GN=KRT2 PE=1 SV=2	55284	JO_02.1735.1735.3	controllerType=0 controllerNumber=1 scan=1735	12.3556
01051:3	2	K.AAFGGSGGRGSSSGGGYSSGSSSYGSGGR.Q			834.36	3	2501.07	2501.07	0	-0.3	516	Specific	624.96	361.9	361.9	8.57	46	>sp|P35908|K22E_HUMAN Keratin, type II cytoskeletal 2 epidermal OS=Homo sapiens GN=KRT2 PE=1 SV=2	55284	JO_02.2012.2012.3	controllerType=0 controllerNumber=1 scan=2012	12.6601
01207:3	2	K.AAFGGSGGRGSSSGGGYSSGSSSYGSGGR.Q			834.36	3	2501.07	2501.07	0	-0.5	516	Specific	688.92	397.61	397.61	10.85	46	>sp|P35908|K22E_HUMAN Keratin, type II cytoskeletal 2 epidermal OS=Homo sapiens GN=KRT2 PE=1 SV=2	55284	JO_02.2130.2130.3	controllerType=0 controllerNumber=1 scan=2130	12.7836
06394:1	3	R.QFSSSYLSR.S			1074.52	1	1074.52	1074.52	0	-0.3	5	Specific	374.86	38.93	38.93	2.22	46	>sp|P35527|K1C9_HUMAN Keratin, type I cytoskeletal 9 OS=Homo sapiens GN=KRT9 PE=1 SV=3	55243	JO_02.6149.6149.3	controllerType=0 controllerNumber=1 scan=6149	16.331
06346:2	3	R.QFSSSYLSR.S			537.764	2	1074.52	1074.52	0	-1.4	5	Specific	505.21	87.74	87.74	5.44	46	>sp|P35527|K1C9_HUMAN Keratin, type I cytoskeletal 9 OS=Homo sapiens GN=KRT9 PE=1 SV=3	55243	JO_02.6112.6112.2	controllerType=0 controllerNumber=1 scan=6112	16.3057
06540:2	3	R.QFSSSYLSR.S			537.763	2	1074.52	1074.52	0	-2.1	5	Specific	548.99	150.73	150.73	6.69	46	>sp|P35527|K1C9_HUMAN Keratin, type I cytoskeletal 9 OS=Homo sapiens GN=KRT9 PE=1 SV=3	55243	JO_02.6258.6258.2	controllerType=0 controllerNumber=1 scan=6258	16.4133
01691:3	3	R.SGGGGGGGLGSGGSIRSSYSR.F			604.957	3	1812.86	1812.86	0	-1.6	14	Specific	766.74	539.41	539.41	14.55	46	>sp|P35527|K1C9_HUMAN Keratin, type I cytoskeletal 9 OS=Homo sapiens GN=KRT9 PE=1 SV=3	55243	JO_02.2483.2483.3	controllerType=0 controllerNumber=1 scan=2483	13.1239
01853:3	3	R.SGGGGGGGLGSGGSIRSSYSR.F			604.957	3	1812.86	1812.86	0	-1.8	14	Specific	767.02	553.28	553.28	14.55	46	>sp|P35527|K1C9_HUMAN Keratin, type I cytoskeletal 9 OS=Homo sapiens GN=KRT9 PE=1 SV=3	55243	JO_02.2606.2606.3	controllerType=0 controllerNumber=1 scan=2606	13.2402
04901:4	3	R.SGGGGGGGLGSGGSIRSSYSRFSSSGGGGGGGR.F			694.824	4	2776.27	2776.27	0	0	14	Specific	491.29	245.07	245.07	5.42	46	>sp|P35527|K1C9_HUMAN Keratin, type I cytoskeletal 9 OS=Homo sapiens GN=KRT9 PE=1 SV=3	55243	JO_02.4936.4936.4	controllerType=0 controllerNumber=1 scan=4936	15.2877
02376:3	3	R.SSYSRFSSSGGGGGGGRFSSSSGYGGGSSR.V			927.072	3	2779.2	2779.21	0	-1.7	30	Specific	453.11	145.06	145.06	2.77	46	>sp|P35527|K1C9_HUMAN Keratin, type I cytoskeletal 9 OS=Homo sapiens GN=KRT9 PE=1 SV=3	55243	JO_02.3024.3024.3	controllerType=0 controllerNumber=1 scan=3024	13.6394
01107:2	3	R.FSSSGGGGGGGRFSSSSGYGGGSSR.V			1099.97	2	2198.94	2198.94	0	-3.8	35	Specific	213.38	46.06	46.06	0	46	>sp|P35527|K1C9_HUMAN Keratin, type I cytoskeletal 9 OS=Homo sapiens GN=KRT9 PE=1 SV=3	55243	JO_02.2055.2055.2	controllerType=0 controllerNumber=1 scan=2055	12.7052
16639:2	3	R.FSSSGGGGGGGRFSSSSGYGGGSSR.V			1099.97	2	2198.93	2198.94	0	-6.8	35	Specific	228.55	47.27	47.27	0	46	>sp|P35527|K1C9_HUMAN Keratin, type I cytoskeletal 9 OS=Homo sapiens GN=KRT9 PE=1 SV=3	55243	JO_02.14334.14334.2	controllerType=0 controllerNumber=1 scan=14334	23.3795
00711:3	3	R.FSSSGGGGGGGRFSSSSGYGGGSSR.V			733.653	3	2198.94	2198.94	0	-0.6	35	Specific	602.66	299.32	299.32	9.23	46	>sp|P35527|K1C9_HUMAN Keratin, type I cytoskeletal 9 OS=Homo sapiens GN=KRT9 PE=1 SV=3	55243	JO_02.1770.1770.3	controllerType=0 controllerNumber=1 scan=1770	12.3896
00839:3	3	R.FSSSGGGGGGGRFSSSSGYGGGSSR.V			733.653	3	2198.94	2198.94	0	-0.1	35	Specific	698.9	412.38	412.38	11.57	46	>sp|P35527|K1C9_HUMAN Keratin, type I cytoskeletal 9 OS=Homo sapiens GN=KRT9 PE=1 SV=3	55243	JO_02.1855.1855.3	controllerType=0 controllerNumber=1 scan=1855	12.4816
01430:3	3	R.FSSSGGGGGGGRFSSSSGYGGGSSR.V			733.651	3	2198.94	2198.94	0	-2.9	35	Specific	729.4	479.66	479.66	13.55	46	>sp|P35527|K1C9_HUMAN Keratin, type I cytoskeletal 9 OS=Homo sapiens GN=KRT9 PE=1 SV=3	55243	JO_02.2294.2294.3	controllerType=0 controllerNumber=1 scan=2294	12.9409
01232:3	3	R.FSSSGGGGGGGRFSSSSGYGGGSSR.V			733.652	3	2198.94	2198.94	0	-1.1	35	Specific	733.11	368.05	368.05	12.56	46	>sp|P35527|K1C9_HUMAN Keratin, type I cytoskeletal 9 OS=Homo sapiens GN=KRT9 PE=1 SV=3	55243	JO_02.2149.2149.3	controllerType=0 controllerNumber=1 scan=2149	12.8025
00953:3	3	R.FSSSGGGGGGGRFSSSSGYGGGSSR.V			733.654	3	2198.95	2198.94	0	0.8	35	Specific	752.86	503.97	503.97	14.49	46	>sp|P35527|K1C9_HUMAN Keratin, type I cytoskeletal 9 OS=Homo sapiens GN=KRT9 PE=1 SV=3	55243	JO_02.1939.1939.3	controllerType=0 controllerNumber=1 scan=1939	12.5812
01082:3	3	R.FSSSGGGGGGGRFSSSSGYGGGSSR.V			733.652	3	2198.94	2198.94	0	-1.1	35	Specific	849.6	507.77	507.77	15.55	46	>sp|P35527|K1C9_HUMAN Keratin, type I cytoskeletal 9 OS=Homo sapiens GN=KRT9 PE=1 SV=3	55243	JO_02.2037.2037.3	controllerType=0 controllerNumber=1 scan=2037	12.6882
17176:2	3	R.GGGGSFGYSYGGGSGGGFSASSLGGGFGGGSR.G			1353.07	2	2705.14	2705.16	0	-8.7	64	Specific	432.48	242.03	242.03	5.45	46	>sp|P35527|K1C9_HUMAN Keratin, type I cytoskeletal 9 OS=Homo sapiens GN=KRT9 PE=1 SV=3	55243	JO_02.14730.14730.2	controllerType=0 controllerNumber=1 scan=14730	23.7581
17861:3	3	R.GGGGSFGYSYGGGSGGGFSASSLGGGFGGGSR.G			902.39	3	2705.16	2705.16	0	-1.7	64	Specific	565.55	43.15	43.15	3.68	46	>sp|P35527|K1C9_HUMAN Keratin, type I cytoskeletal 9 OS=Homo sapiens GN=KRT9 PE=1 SV=3	55243	JO_02.15238.15238.3	controllerType=0 controllerNumber=1 scan=15238	24.2395
18152:3	3	R.GGGGSFGYSYGGGSGGGFSASSLGGGFGGGSR.G			902.391	3	2705.16	2705.16	0	-1.1	64	Specific	583.23	198.86	198.86	5.58	46	>sp|P35527|K1C9_HUMAN Keratin, type I cytoskeletal 9 OS=Homo sapiens GN=KRT9 PE=1 SV=3	55243	JO_02.15465.15465.3	controllerType=0 controllerNumber=1 scan=15465	24.4493
17654:3	3	R.GGGGSFGYSYGGGSGGGFSASSLGGGFGGGSR.G			902.39	3	2705.16	2705.16	0	-2	64	Specific	612.19	249.32	249.32	8.4	46	>sp|P35527|K1C9_HUMAN Keratin, type I cytoskeletal 9 OS=Homo sapiens GN=KRT9 PE=1 SV=3	55243	JO_02.15089.15089.3	controllerType=0 controllerNumber=1 scan=15089	24.0991
17696:2	3	R.GGGGSFGYSYGGGSGGGFSASSLGGGFGGGSR.G			1353.08	2	2705.16	2705.16	0	0.1	64	Specific	645.55	318.42	318.42	10.5	46	>sp|P35527|K1C9_HUMAN Keratin, type I cytoskeletal 9 OS=Homo sapiens GN=KRT9 PE=1 SV=3	55243	JO_02.15118.15118.2	controllerType=0 controllerNumber=1 scan=15118	24.1248
17466:2	3	R.GGGGSFGYSYGGGSGGGFSASSLGGGFGGGSR.G			1353.08	2	2705.16	2705.16	0	-0.6	64	Specific	897.56	590.99	590.99	16.74	46	>sp|P35527|K1C9_HUMAN Keratin, type I cytoskeletal 9 OS=Homo sapiens GN=KRT9 PE=1 SV=3	55243	JO_02.14945.14945.2	controllerType=0 controllerNumber=1 scan=14945	23.9648
17465:3	3	R.GGGGSFGYSYGGGSGGGFSASSLGGGFGGGSR.G			902.391	3	2705.16	2705.16	0	-0.6	64	Specific	929.49	607.36	607.36	17.28	46	>sp|P35527|K1C9_HUMAN Keratin, type I cytoskeletal 9 OS=Homo sapiens GN=KRT9 PE=1 SV=3	55243	JO_02.14944.14944.3	controllerType=0 controllerNumber=1 scan=14944	23.9647
26136:4	3	R.GFGGASGGGYSSSGGFGGGFGGGSGGGFGGGYGSGFGGFGGFGGGAGGGDGGILTANEK.S			1216.27	4	4862.06	4862.08	0	-4.3	96	Specific	844.35	577.27	577.27	13.76	46	>sp|P35527|K1C9_HUMAN Keratin, type I cytoskeletal 9 OS=Homo sapiens GN=KRT9 PE=1 SV=3	55243	JO_02.21843.21843.4	controllerType=0 controllerNumber=1 scan=21843	30.9026
25711:4	3	R.GFGGASGGGYSSSGGFGGGFGGGSGGGFGGGYGSGFGGFGGFGGGAGGGDGGILTANEK.S			1216.27	4	4862.08	4862.08	0	-0.6	96	Specific	918.07	415.74	415.74	16.28	46	>sp|P35527|K1C9_HUMAN Keratin, type I cytoskeletal 9 OS=Homo sapiens GN=KRT9 PE=1 SV=3	55243	JO_02.21492.21492.4	controllerType=0 controllerNumber=1 scan=21492	30.552
25664:4	3	R.GFGGASGGGYSSSGGFGGGFGGGSGGGFGGGYGSGFGGFGGFGGGAGGGDGGILTANEK.S			1216.03	4	4861.08	4862.08	-1	1.5	96	Specific	944.59	549.75	549.75	15.38	46	>sp|P35527|K1C9_HUMAN Keratin, type I cytoskeletal 9 OS=Homo sapiens GN=KRT9 PE=1 SV=3	55243	JO_02.21454.21454.5	controllerType=0 controllerNumber=1 scan=21454	30.5113
04146:2	3	R.LASYLDK.V			405.223	2	809.439	809.44	0	-2.1	164	Specific	422.72	31.7	31.7	2.75	46	>sp|P35527|K1C9_HUMAN Keratin, type I cytoskeletal 9 OS=Homo sapiens GN=KRT9 PE=1 SV=3	55243	JO_02.4363.4363.2	controllerType=0 controllerNumber=1 scan=4363	14.8224
04850:2	3	R.LASYLDK.V			405.223	2	809.439	809.44	0	-1.2	164	Specific	428.51	90.98	90.98	3.48	46	>sp|P35527|K1C9_HUMAN Keratin, type I cytoskeletal 9 OS=Homo sapiens GN=KRT9 PE=1 SV=3	55243	JO_02.4895.4895.2	controllerType=0 controllerNumber=1 scan=4895	15.2556
04671:2	3	R.LASYLDK.V			405.223	2	809.439	809.44	0	-1.2	164	Specific	441.23	101.29	101.29	4.08	46	>sp|P35527|K1C9_HUMAN Keratin, type I cytoskeletal 9 OS=Homo sapiens GN=KRT9 PE=1 SV=3	55243	JO_02.4755.4755.2	controllerType=0 controllerNumber=1 scan=4755	15.1409
04323:2	3	R.LASYLDK.V			405.223	2	809.439	809.44	0	-1.6	164	Specific	442.27	46.54	46.54	3.56	46	>sp|P35527|K1C9_HUMAN Keratin, type I cytoskeletal 9 OS=Homo sapiens GN=KRT9 PE=1 SV=3	55243	JO_02.4493.4493.2	controllerType=0 controllerNumber=1 scan=4493	14.9302
04508:2	3	R.LASYLDK.V			405.223	2	809.439	809.44	0	-1.6	164	Specific	460.15	104.19	104.19	5.29	46	>sp|P35527|K1C9_HUMAN Keratin, type I cytoskeletal 9 OS=Homo sapiens GN=KRT9 PE=1 SV=3	55243	JO_02.4633.4633.2	controllerType=0 controllerNumber=1 scan=4633	15.0434
17114:3	3	R.LASYLDKVQALEEANNDLENK.I			793.067	3	2377.19	2377.19	0	-1.2	164	Specific	857.72	439.59	439.59	16.55	46	>sp|P35527|K1C9_HUMAN Keratin, type I cytoskeletal 9 OS=Homo sapiens GN=KRT9 PE=1 SV=3	55243	JO_02.14685.14685.3	controllerType=0 controllerNumber=1 scan=14685	23.715
08129:2	3	K.VQALEEANNDLENK.I			793.883	2	1586.76	1586.77	0	-5	171	Specific	256.85	25.23	25.23	0.17	46	>sp|P35527|K1C9_HUMAN Keratin, type I cytoskeletal 9 OS=Homo sapiens GN=KRT9 PE=1 SV=3	55243	JO_02.7712.7712.2	controllerType=0 controllerNumber=1 scan=7712	17.7288
07162:3	3	K.VQALEEANNDLENK.I			529.592	3	1586.76	1586.77	0	-2.7	171	Specific	297.63	84.26	84.26	2.29	46	>sp|P35527|K1C9_HUMAN Keratin, type I cytoskeletal 9 OS=Homo sapiens GN=KRT9 PE=1 SV=3	55243	JO_02.6840.6840.3	controllerType=0 controllerNumber=1 scan=6840	16.942
06737:2	3	K.VQALEEANNDLENK.I			793.896	2	1586.78	1586.77	0	11.9	171	Specific	455.04	211.45	211.45	5.9	46	>sp|P35527|K1C9_HUMAN Keratin, type I cytoskeletal 9 OS=Homo sapiens GN=KRT9 PE=1 SV=3	55243	JO_02.6422.6422.2	controllerType=0 controllerNumber=1 scan=6422	16.5272
07181:2	3	K.VQALEEANNDLENK.I			793.885	2	1586.76	1586.77	0	-1.2	171	Specific	582.05	361.96	361.96	10.1	46	>sp|P35527|K1C9_HUMAN Keratin, type I cytoskeletal 9 OS=Homo sapiens GN=KRT9 PE=1 SV=3	55243	JO_02.6867.6867.2	controllerType=0 controllerNumber=1 scan=6867	16.9772
06436:2	3	K.IQDWYDK.K			484.229	2	967.45	967.452	0	-1.7	185	Specific	337.3	22.13	22.13	1.92	46	>sp|P35527|K1C9_HUMAN Keratin, type I cytoskeletal 9 OS=Homo sapiens GN=KRT9 PE=1 SV=3	55243	JO_02.6180.6180.2	controllerType=0 controllerNumber=1 scan=6180	16.3555
06209:2	3	K.IQDWYDK.K			484.228	2	967.449	967.452	0	-3.2	185	Specific	367.16	52.84	52.84	2.96	46	>sp|P35527|K1C9_HUMAN Keratin, type I cytoskeletal 9 OS=Homo sapiens GN=KRT9 PE=1 SV=3	55243	JO_02.6015.6015.2	controllerType=0 controllerNumber=1 scan=6015	16.2317
02816:2	3	K.IQDWYDKK.G			548.276	2	1095.55	1095.55	0	-1.4	185	Specific	456.03	123.73	123.73	3.77	46	>sp|P35527|K1C9_HUMAN Keratin, type I cytoskeletal 9 OS=Homo sapiens GN=KRT9 PE=1 SV=3	55243	JO_02.3348.3348.2	controllerType=0 controllerNumber=1 scan=3348	13.9449
14264:2	3	K.NYSPYYNTIDDLK.D			803.375	2	1605.74	1605.74	0	-0.4	200	Specific	483.51	246.98	246.98	6.72	46	>sp|P35527|K1C9_HUMAN Keratin, type I cytoskeletal 9 OS=Homo sapiens GN=KRT9 PE=1 SV=3	55243	JO_02.12539.12539.2	controllerType=0 controllerNumber=1 scan=12539	21.7839
21609:3	3	K.NYSPYYNTIDDLKDQIVDLTVGNNK.T			968.14	3	2902.4	2902.41	0	-2.1	200	Specific	443.12	47.6	47.6	2.31	46	>sp|P35527|K1C9_HUMAN Keratin, type I cytoskeletal 9 OS=Homo sapiens GN=KRT9 PE=1 SV=3	55243	JO_02.18147.18147.3	controllerType=0 controllerNumber=1 scan=18147	27.037
23785:3	3	K.NYSPYYNTIDDLKDQIVDLTVGNNK.T			968.142	3	2902.41	2902.41	0	0.1	200	Specific	498.15	98.49	98.49	3.24	46	>sp|P35527|K1C9_HUMAN Keratin, type I cytoskeletal 9 OS=Homo sapiens GN=KRT9 PE=1 SV=3	55243	JO_02.19922.19922.3	controllerType=0 controllerNumber=1 scan=19922	28.9189
26253:4	3	K.NYSPYYNTIDDLKDQIVDLTVGNNK.T			726.358	4	2902.41	2902.41	0	-0.1	200	Specific	668.39	357.25	357.25	9.87	46	>sp|P35527|K1C9_HUMAN Keratin, type I cytoskeletal 9 OS=Homo sapiens GN=KRT9 PE=1 SV=3	55243	JO_02.21944.21944.4	controllerType=0 controllerNumber=1 scan=21944	31.0027
26245:3	3	K.NYSPYYNTIDDLKDQIVDLTVGNNK.T			968.141	3	2902.41	2902.41	0	-0.5	200	Specific	796.79	548.03	548.03	14.49	46	>sp|P35527|K1C9_HUMAN Keratin, type I cytoskeletal 9 OS=Homo sapiens GN=KRT9 PE=1 SV=3	55243	JO_02.21938.21938.3	controllerType=0 controllerNumber=1 scan=21938	30.9979
11927:2	3	K.DQIVDLTVGNNK.T			658.344	2	1315.68	1315.69	0	-2.9	213	Specific	424.64	116.02	116.02	4.35	46	>sp|P35527|K1C9_HUMAN Keratin, type I cytoskeletal 9 OS=Homo sapiens GN=KRT9 PE=1 SV=3	55243	JO_02.10758.10758.2	controllerType=0 controllerNumber=1 scan=10758	20.2633
09905:2	3	K.TLLDIDNTR.M			530.785	2	1060.56	1060.56	0	0.1	225	Specific	402.72	14.41	14.41	2.73	46	>sp|P35527|K1C9_HUMAN Keratin, type I cytoskeletal 9 OS=Homo sapiens GN=KRT9 PE=1 SV=3	55243	JO_02.9176.9176.2	controllerType=0 controllerNumber=1 scan=9176	18.9553
12442:2	3	K.TLLDIDNTR.M			530.786	2	1060.56	1060.56	0	1	225	Specific	405.29	40.85	40.85	3.88	46	>sp|P35527|K1C9_HUMAN Keratin, type I cytoskeletal 9 OS=Homo sapiens GN=KRT9 PE=1 SV=3	55243	JO_02.11147.11147.2	controllerType=0 controllerNumber=1 scan=11147	20.5876
12668:2	3	K.TLLDIDNTR.M			530.783	2	1060.56	1060.56	0	-4	225	Specific	433.25	22.26	22.26	3.29	46	>sp|P35527|K1C9_HUMAN Keratin, type I cytoskeletal 9 OS=Homo sapiens GN=KRT9 PE=1 SV=3	55243	JO_02.11332.11332.2	controllerType=0 controllerNumber=1 scan=11332	20.7468
11896:2	3	K.TLLDIDNTR.M			530.784	2	1060.56	1060.56	0	-1.5	225	Specific	445.97	130.46	130.46	5.38	46	>sp|P35527|K1C9_HUMAN Keratin, type I cytoskeletal 9 OS=Homo sapiens GN=KRT9 PE=1 SV=3	55243	JO_02.10725.10725.2	controllerType=0 controllerNumber=1 scan=10725	20.2358
11161:2	3	K.TLLDIDNTR.M			530.784	2	1060.56	1060.56	0	-1.7	225	Specific	458.49	194.69	194.69	6.26	46	>sp|P35527|K1C9_HUMAN Keratin, type I cytoskeletal 9 OS=Homo sapiens GN=KRT9 PE=1 SV=3	55243	JO_02.10154.10154.2	controllerType=0 controllerNumber=1 scan=10154	19.7471
11342:2	3	K.TLLDIDNTR.M			530.784	2	1060.56	1060.56	0	-1.6	225	Specific	473.06	183.71	183.71	6.65	46	>sp|P35527|K1C9_HUMAN Keratin, type I cytoskeletal 9 OS=Homo sapiens GN=KRT9 PE=1 SV=3	55243	JO_02.10294.10294.2	controllerType=0 controllerNumber=1 scan=10294	19.862
11723:2	3	K.TLLDIDNTR.M			530.785	2	1060.56	1060.56	0	-0.6	225	Specific	483.02	121.02	121.02	6.03	46	>sp|P35527|K1C9_HUMAN Keratin, type I cytoskeletal 9 OS=Homo sapiens GN=KRT9 PE=1 SV=3	55243	JO_02.10587.10587.2	controllerType=0 controllerNumber=1 scan=10587	20.1164
11539:2	3	K.TLLDIDNTR.M			530.785	2	1060.56	1060.56	0	-1.2	225	Specific	495.81	135.67	135.67	6.1	46	>sp|P35527|K1C9_HUMAN Keratin, type I cytoskeletal 9 OS=Homo sapiens GN=KRT9 PE=1 SV=3	55243	JO_02.10444.10444.2	controllerType=0 controllerNumber=1 scan=10444	19.997
10984:2	3	K.TLLDIDNTR.M			530.784	2	1060.56	1060.56	0	-1.6	225	Specific	566.66	207.2	207.2	7	46	>sp|P35527|K1C9_HUMAN Keratin, type I cytoskeletal 9 OS=Homo sapiens GN=KRT9 PE=1 SV=3	55243	JO_02.10017.10017.2	controllerType=0 controllerNumber=1 scan=10017	19.6326
08607:2	3	R.M[+15.995]TLDDFR.I		M[+16]	457.21	2	913.412	913.408	0	4	234	Specific	284.26	8.46	8.46	0.05	46	>sp|P35527|K1C9_HUMAN Keratin, type I cytoskeletal 9 OS=Homo sapiens GN=KRT9 PE=1 SV=3	55243	JO_02.8133.8133.2	controllerType=0 controllerNumber=1 scan=8133	18.0959
06528:1	3	R.M[+15.995]TLDDFR.I		M[+16]	913.404	1	913.404	913.408	0	-4.8	234	Specific	319.85	59.4	59.4	0.32	46	>sp|P35527|K1C9_HUMAN Keratin, type I cytoskeletal 9 OS=Homo sapiens GN=KRT9 PE=1 SV=3	55243	JO_02.6246.6246.2	controllerType=0 controllerNumber=1 scan=6246	16.4019
06795:2	3	R.M[+15.995]TLDDFR.I		M[+16]	457.208	2	913.409	913.408	0	1.1	234	Specific	371.95	65.89	65.89	3.16	46	>sp|P35527|K1C9_HUMAN Keratin, type I cytoskeletal 9 OS=Homo sapiens GN=KRT9 PE=1 SV=3	55243	JO_02.6495.6495.2	controllerType=0 controllerNumber=1 scan=6495	16.6073
06345:2	3	R.M[+15.995]TLDDFR.I		M[+16]	457.207	2	913.407	913.408	0	-1.4	234	Specific	389.29	110.08	110.08	4.85	46	>sp|P35527|K1C9_HUMAN Keratin, type I cytoskeletal 9 OS=Homo sapiens GN=KRT9 PE=1 SV=3	55243	JO_02.6111.6111.2	controllerType=0 controllerNumber=1 scan=6111	16.3055
06952:2	3	R.M[+15.995]TLDDFR.I		M[+16]	457.207	2	913.407	913.408	0	-1.3	234	Specific	410.94	121.85	121.85	4.29	46	>sp|P35527|K1C9_HUMAN Keratin, type I cytoskeletal 9 OS=Homo sapiens GN=KRT9 PE=1 SV=3	55243	JO_02.6625.6625.2	controllerType=0 controllerNumber=1 scan=6625	16.705
06711:2	3	R.M[+15.995]TLDDFR.I		M[+16]	457.207	2	913.407	913.408	0	-1.3	234	Specific	424.07	131	131	4.87	46	>sp|P35527|K1C9_HUMAN Keratin, type I cytoskeletal 9 OS=Homo sapiens GN=KRT9 PE=1 SV=3	55243	JO_02.6395.6395.2	controllerType=0 controllerNumber=1 scan=6395	16.5071
06135:2	3	R.M[+15.995]TLDDFR.I		M[+16]	457.207	2	913.407	913.408	0	-1.9	234	Specific	430.72	115.11	115.11	5.08	46	>sp|P35527|K1C9_HUMAN Keratin, type I cytoskeletal 9 OS=Homo sapiens GN=KRT9 PE=1 SV=3	55243	JO_02.5963.5963.2	controllerType=0 controllerNumber=1 scan=5963	16.188
06539:2	3	R.M[+15.995]TLDDFR.I		M[+16]	457.207	2	913.406	913.408	0	-2.2	234	Specific	445.31	134.45	134.45	5.58	46	>sp|P35527|K1C9_HUMAN Keratin, type I cytoskeletal 9 OS=Homo sapiens GN=KRT9 PE=1 SV=3	55243	JO_02.6257.6257.2	controllerType=0 controllerNumber=1 scan=6257	16.4132
08950:2	3	R.IKFEMEQNLR.Q			654.341	2	1307.68	1307.68	0	-1.5	241	Specific	546.04	189.4	189.4	6	46	>sp|P35527|K1C9_HUMAN Keratin, type I cytoskeletal 9 OS=Homo sapiens GN=KRT9 PE=1 SV=3	55243	JO_02.8419.8419.2	controllerType=0 controllerNumber=1 scan=8419	18.3363
04388:3	3	R.IKFEM[+15.995]EQNLR.Q		M[+16]	441.895	3	1323.67	1323.67	0	-1.7	241	Specific	336.53	54.55	54.55	1.97	46	>sp|P35527|K1C9_HUMAN Keratin, type I cytoskeletal 9 OS=Homo sapiens GN=KRT9 PE=1 SV=3	55243	JO_02.4539.4539.3	controllerType=0 controllerNumber=1 scan=4539	14.9668
04206:3	3	R.IKFEM[+15.995]EQNLR.Q		M[+16]	441.895	3	1323.67	1323.67	0	-1.6	241	Specific	381.85	137.36	137.36	3.66	46	>sp|P35527|K1C9_HUMAN Keratin, type I cytoskeletal 9 OS=Homo sapiens GN=KRT9 PE=1 SV=3	55243	JO_02.4407.4407.3	controllerType=0 controllerNumber=1 scan=4407	14.861
04034:3	3	R.IKFEM[+15.995]EQNLR.Q		M[+16]	441.895	3	1323.67	1323.67	0	-1.3	241	Specific	413.99	128.76	128.76	4.9	46	>sp|P35527|K1C9_HUMAN Keratin, type I cytoskeletal 9 OS=Homo sapiens GN=KRT9 PE=1 SV=3	55243	JO_02.4278.4278.3	controllerType=0 controllerNumber=1 scan=4278	14.7542
04415:2	3	R.IKFEM[+15.995]EQNLR.Q		M[+16]	662.339	2	1323.67	1323.67	0	-0.7	241	Specific	468.15	116.82	116.82	3.57	46	>sp|P35527|K1C9_HUMAN Keratin, type I cytoskeletal 9 OS=Homo sapiens GN=KRT9 PE=1 SV=3	55243	JO_02.4558.4558.2	controllerType=0 controllerNumber=1 scan=4558	14.9798
04239:2	3	R.IKFEM[+15.995]EQNLR.Q		M[+16]	662.339	2	1323.67	1323.67	0	-1.7	241	Specific	546.24	174.85	174.85	6	46	>sp|P35527|K1C9_HUMAN Keratin, type I cytoskeletal 9 OS=Homo sapiens GN=KRT9 PE=1 SV=3	55243	JO_02.4432.4432.2	controllerType=0 controllerNumber=1 scan=4432	14.88
04076:2	3	R.IKFEM[+15.995]EQNLR.Q		M[+16]	662.34	2	1323.67	1323.67	0	-0.5	241	Specific	592.11	192.3	192.3	7.28	46	>sp|P35527|K1C9_HUMAN Keratin, type I cytoskeletal 9 OS=Homo sapiens GN=KRT9 PE=1 SV=3	55243	JO_02.4310.4310.2	controllerType=0 controllerNumber=1 scan=4310	14.7792
01856:2	3	K.FEM[+15.995]EQNLR.Q		M[+16]	541.75	2	1082.49	1082.49	0	-1.4	243	Specific	351.53	8.06	8.06	2.37	46	>sp|P35527|K1C9_HUMAN Keratin, type I cytoskeletal 9 OS=Homo sapiens GN=KRT9 PE=1 SV=3	55243	JO_02.2608.2608.2	controllerType=0 controllerNumber=1 scan=2608	13.2421
02012:2	3	K.FEM[+15.995]EQNLR.Q		M[+16]	541.75	2	1082.49	1082.49	0	-1.3	243	Specific	445.58	111.49	111.49	5.75	46	>sp|P35527|K1C9_HUMAN Keratin, type I cytoskeletal 9 OS=Homo sapiens GN=KRT9 PE=1 SV=3	55243	JO_02.2736.2736.2	controllerType=0 controllerNumber=1 scan=2736	13.3669
02154:2	3	K.FEM[+15.995]EQNLR.Q		M[+16]	541.75	2	1082.49	1082.49	0	-1.4	243	Specific	476.71	100.22	100.22	5.95	46	>sp|P35527|K1C9_HUMAN Keratin, type I cytoskeletal 9 OS=Homo sapiens GN=KRT9 PE=1 SV=3	55243	JO_02.2856.2856.2	controllerType=0 controllerNumber=1 scan=2856	13.4814
02312:2	3	K.FEM[+15.995]EQNLR.Q		M[+16]	541.75	2	1082.49	1082.49	0	-1.2	243	Specific	478.78	95.17	95.17	5.71	46	>sp|P35527|K1C9_HUMAN Keratin, type I cytoskeletal 9 OS=Homo sapiens GN=KRT9 PE=1 SV=3	55243	JO_02.2980.2980.2	controllerType=0 controllerNumber=1 scan=2980	13.5975
08480:2	3	R.QGVDADINGLR.Q			579.299	2	1157.59	1157.59	0	0	251	Specific	431.35	90.63	90.63	5.4	46	>sp|P35527|K1C9_HUMAN Keratin, type I cytoskeletal 9 OS=Homo sapiens GN=KRT9 PE=1 SV=3	55243	JO_02.8030.8030.2	controllerType=0 controllerNumber=1 scan=8030	18.0127
08283:2	3	R.QGVDADINGLR.Q			579.299	2	1157.59	1157.59	0	-0.8	251	Specific	563.77	276.31	276.31	7.89	46	>sp|P35527|K1C9_HUMAN Keratin, type I cytoskeletal 9 OS=Homo sapiens GN=KRT9 PE=1 SV=3	55243	JO_02.7828.7828.2	controllerType=0 controllerNumber=1 scan=7828	17.8209
08308:2	3	R.QGVDADINGLR.Q			579.299	2	1157.59	1157.59	0	-0.8	251	Specific	635.78	324.02	324.02	10.87	46	>sp|P35527|K1C9_HUMAN Keratin, type I cytoskeletal 9 OS=Homo sapiens GN=KRT9 PE=1 SV=3	55243	JO_02.7853.7853.2	controllerType=0 controllerNumber=1 scan=7853	17.8451
08275:2	3	R.QVLDNLTM[+15.995]EK.S		M[+16]	603.806	2	1206.61	1206.6	0	1.3	262	Specific	297.59	17.57	17.57	0.11	46	>sp|P35527|K1C9_HUMAN Keratin, type I cytoskeletal 9 OS=Homo sapiens GN=KRT9 PE=1 SV=3	55243	JO_02.7820.7820.2	controllerType=0 controllerNumber=1 scan=7820	17.8138
06094:2	3	R.QVLDNLTM[+15.995]EK.S		M[+16]	603.806	2	1206.6	1206.6	0	0.4	262	Specific	348.2	68.14	68.14	3.22	46	>sp|P35527|K1C9_HUMAN Keratin, type I cytoskeletal 9 OS=Homo sapiens GN=KRT9 PE=1 SV=3	55243	JO_02.5930.5930.3	controllerType=0 controllerNumber=1 scan=5930	16.1595
07777:2	3	R.QVLDNLTM[+15.995]EK.S		M[+16]	603.805	2	1206.6	1206.6	0	-0.1	262	Specific	577.46	275.72	275.72	7.61	46	>sp|P35527|K1C9_HUMAN Keratin, type I cytoskeletal 9 OS=Homo sapiens GN=KRT9 PE=1 SV=3	55243	JO_02.7391.7391.2	controllerType=0 controllerNumber=1 scan=7391	17.4325
26180:2	3	K.SDLEM[+15.995]QYETLQEELM[+15.995]ALK.K		M[+16]*2	1102.01	2	2203.01	2203.01	0	-3.5	272	Specific	255.75	24.29	24.29	0.83	46	>sp|P35527|K1C9_HUMAN Keratin, type I cytoskeletal 9 OS=Homo sapiens GN=KRT9 PE=1 SV=3	55243	JO_02.21883.21883.2	controllerType=0 controllerNumber=1 scan=21883	30.942
25953:3	3	K.SDLEM[+15.995]QYETLQEELM[+15.995]ALK.K		M[+16]*2	735.008	3	2203.01	2203.01	0	-2.6	272	Specific	306.93	26.99	26.99	0.33	46	>sp|P35527|K1C9_HUMAN Keratin, type I cytoskeletal 9 OS=Homo sapiens GN=KRT9 PE=1 SV=3	55243	JO_02.21685.21685.3	controllerType=0 controllerNumber=1 scan=21685	30.7452
26040:2	3	K.SDLEM[+15.995]QYETLQEELM[+15.995]ALK.K		M[+16]*2	1102.01	2	2203.01	2203.01	0	-2.7	272	Specific	531.72	278.1	278.1	7.45	46	>sp|P35527|K1C9_HUMAN Keratin, type I cytoskeletal 9 OS=Homo sapiens GN=KRT9 PE=1 SV=3	55243	JO_02.21761.21761.2	controllerType=0 controllerNumber=1 scan=21761	30.8207
25895:2	3	K.SDLEM[+15.995]QYETLQEELM[+15.995]ALK.K		M[+16]*2	1102.01	2	2203.02	2203.01	0	0.7	272	Specific	535.12	311.85	311.85	7.69	46	>sp|P35527|K1C9_HUMAN Keratin, type I cytoskeletal 9 OS=Homo sapiens GN=KRT9 PE=1 SV=3	55243	JO_02.21638.21638.2	controllerType=0 controllerNumber=1 scan=21638	30.698
22248:3	3	K.SDLEM[+15.995]QYETLQEELM[+15.995]ALKK.N		M[+16]*2	777.707	3	2331.11	2331.11	0	-1.9	272	Specific	724.78	452.29	452.29	12.64	46	>sp|P35527|K1C9_HUMAN Keratin, type I cytoskeletal 9 OS=Homo sapiens GN=KRT9 PE=1 SV=3	55243	JO_02.18650.18650.3	controllerType=0 controllerNumber=1 scan=18650	27.564
22094:3	3	K.SDLEM[+15.995]QYETLQEELM[+15.995]ALKK.N		M[+16]*2	777.707	3	2331.11	2331.11	0	-0.8	272	Specific	760.78	441.26	441.26	14.49	46	>sp|P35527|K1C9_HUMAN Keratin, type I cytoskeletal 9 OS=Homo sapiens GN=KRT9 PE=1 SV=3	55243	JO_02.18538.18538.3	controllerType=0 controllerNumber=1 scan=18538	27.4421
09113:3	3	K.NHKEEM[+15.995]SQLTGQNSGDVNVEINVAPGKDLTK.T		M[+16]	1123.55	3	3368.64	3368.64	0	-0.7	291	Specific	685.66	212.41	212.41	8.56	46	>sp|P35527|K1C9_HUMAN Keratin, type I cytoskeletal 9 OS=Homo sapiens GN=KRT9 PE=1 SV=3	55243	JO_02.8542.8542.3	controllerType=0 controllerNumber=1 scan=8542	18.4407
09138:4	3	K.NHKEEM[+15.995]SQLTGQNSGDVNVEINVAPGKDLTK.T		M[+16]	842.913	4	3368.63	3368.64	0	-3	291	Specific	687.87	294.45	294.45	9.2	46	>sp|P35527|K1C9_HUMAN Keratin, type I cytoskeletal 9 OS=Homo sapiens GN=KRT9 PE=1 SV=3	55243	JO_02.8563.8563.4	controllerType=0 controllerNumber=1 scan=8563	18.4564
12869:3	3	K.EEM[+15.995]SQLTGQNSGDVNVEINVAPGK.D		M[+16]	844.73	3	2532.18	2532.19	0	-5.2	294	Specific	361.36	18.48	18.48	0.03	46	>sp|P35527|K1C9_HUMAN Keratin, type I cytoskeletal 9 OS=Homo sapiens GN=KRT9 PE=1 SV=3	55243	JO_02.11487.11487.3	controllerType=0 controllerNumber=1 scan=11487	20.8768
15798:3	3	K.TLNDMRQEYEQLIAK.N			617.98	3	1851.92	1851.93	0	-1.6	322	Specific	253.23	38.73	38.73	0.29	46	>sp|P35527|K1C9_HUMAN Keratin, type I cytoskeletal 9 OS=Homo sapiens GN=KRT9 PE=1 SV=3	55243	JO_02.13693.13693.3	controllerType=0 controllerNumber=1 scan=13693	22.7946
15836:2	3	K.TLNDMRQEYEQLIAK.N			926.468	2	1851.93	1851.93	0	1.4	322	Specific	367.8	110.84	110.84	2.14	46	>sp|P35527|K1C9_HUMAN Keratin, type I cytoskeletal 9 OS=Homo sapiens GN=KRT9 PE=1 SV=3	55243	JO_02.13724.13724.2	controllerType=0 controllerNumber=1 scan=13724	22.8224
15874:3	3	K.TLNDMRQEYEQLIAK.N			617.98	3	1851.92	1851.93	0	-1.5	322	Specific	390	84.33	84.33	3.18	46	>sp|P35527|K1C9_HUMAN Keratin, type I cytoskeletal 9 OS=Homo sapiens GN=KRT9 PE=1 SV=3	55243	JO_02.13754.13754.3	controllerType=0 controllerNumber=1 scan=13754	22.8505
10399:3	3	K.TLNDM[+15.995]RQEYEQLIAK.N		M[+16]	623.313	3	1867.92	1867.92	0	1.5	322	Specific	324.3	94.62	94.62	1.89	46	>sp|P35527|K1C9_HUMAN Keratin, type I cytoskeletal 9 OS=Homo sapiens GN=KRT9 PE=1 SV=3	55243	JO_02.9562.9562.3	controllerType=0 controllerNumber=1 scan=9562	19.2655
10036:3	3	K.TLNDM[+15.995]RQEYEQLIAK.N		M[+16]	623.311	3	1867.92	1867.92	0	-1.1	322	Specific	528.6	401.41	401.41	8.44	46	>sp|P35527|K1C9_HUMAN Keratin, type I cytoskeletal 9 OS=Homo sapiens GN=KRT9 PE=1 SV=3	55243	JO_02.9272.9272.3	controllerType=0 controllerNumber=1 scan=9272	19.0355
10226:3	3	K.TLNDM[+15.995]RQEYEQLIAK.N		M[+16]	623.312	3	1867.92	1867.92	0	-0.9	322	Specific	548.66	322.98	322.98	7.26	46	>sp|P35527|K1C9_HUMAN Keratin, type I cytoskeletal 9 OS=Homo sapiens GN=KRT9 PE=1 SV=3	55243	JO_02.9423.9423.3	controllerType=0 controllerNumber=1 scan=9423	19.1563
10050:2	3	K.TLNDM[+15.995]RQEYEQLIAK.N		M[+16]	934.464	2	1867.92	1867.92	0	-0.9	322	Specific	570.09	346.38	346.38	8.13	46	>sp|P35527|K1C9_HUMAN Keratin, type I cytoskeletal 9 OS=Homo sapiens GN=KRT9 PE=1 SV=3	55243	JO_02.9282.9282.2	controllerType=0 controllerNumber=1 scan=9282	19.0439
07634:2	3	R.QEYEQLIAK.N			561.298	2	1121.59	1121.58	0	3.6	328	Specific	526.07	138.15	138.15	5.26	46	>sp|P35527|K1C9_HUMAN Keratin, type I cytoskeletal 9 OS=Homo sapiens GN=KRT9 PE=1 SV=3	55243	JO_02.7279.7279.2	controllerType=0 controllerNumber=1 scan=7279	17.3405
07504:2	3	R.QEYEQLIAK.N			561.295	2	1121.58	1121.58	0	-0.6	328	Specific	642.97	256.07	256.07	9.52	46	>sp|P35527|K1C9_HUMAN Keratin, type I cytoskeletal 9 OS=Homo sapiens GN=KRT9 PE=1 SV=3	55243	JO_02.7161.7161.2	controllerType=0 controllerNumber=1 scan=7161	17.2459
16238:3	3	K.NRKDIENQYETQITQIEHEVSSSGQEVQSSAK.E			1221.59	3	3662.75	3662.75	0	-1	337	Specific	903.69	488.62	488.62	15.68	46	>sp|P35527|K1C9_HUMAN Keratin, type I cytoskeletal 9 OS=Homo sapiens GN=KRT9 PE=1 SV=3	55243	JO_02.14031.14031.3	controllerType=0 controllerNumber=1 scan=14031	23.1034
16196:4	3	K.NRKDIENQYETQITQIEHEVSSSGQEVQSSAK.E			916.444	4	3662.75	3662.75	0	0.4	337	Specific	1042.14	621.82	621.82	18.86	46	>sp|P35527|K1C9_HUMAN Keratin, type I cytoskeletal 9 OS=Homo sapiens GN=KRT9 PE=1 SV=3	55243	JO_02.13999.13999.4	controllerType=0 controllerNumber=1 scan=13999	23.0758
17620:4	3	R.KDIENQYETQITQIEHEVSSSGQEVQSSAK.E			848.906	4	3392.6	3392.61	0	-1.5	339	Specific	690.07	224.19	224.19	9.26	46	>sp|P35527|K1C9_HUMAN Keratin, type I cytoskeletal 9 OS=Homo sapiens GN=KRT9 PE=1 SV=3	55243	JO_02.15062.15062.4	controllerType=0 controllerNumber=1 scan=15062	24.0707
17582:4	3	R.KDIENQYETQITQIEHEVSSSGQEVQSSAK.E			848.904	4	3392.6	3392.61	0	-3.7	339	Specific	697.02	268.83	268.83	8.67	46	>sp|P35527|K1C9_HUMAN Keratin, type I cytoskeletal 9 OS=Homo sapiens GN=KRT9 PE=1 SV=3	55243	JO_02.15030.15030.4	controllerType=0 controllerNumber=1 scan=15030	24.0392
17609:3	3	R.KDIENQYETQITQIEHEVSSSGQEVQSSAK.E			1131.54	3	3392.61	3392.61	0	-0.4	339	Specific	904.53	521.49	521.49	16.07	46	>sp|P35527|K1C9_HUMAN Keratin, type I cytoskeletal 9 OS=Homo sapiens GN=KRT9 PE=1 SV=3	55243	JO_02.15051.15051.3	controllerType=0 controllerNumber=1 scan=15051	24.0579
21767:3	3	K.DIENQYETQITQIEHEVSSSGQEVQSSAK.E			1088.84	3	3264.51	3264.51	0	-0.7	340	Specific	499.49	136.97	136.97	3.2	46	>sp|P35527|K1C9_HUMAN Keratin, type I cytoskeletal 9 OS=Homo sapiens GN=KRT9 PE=1 SV=3	55243	JO_02.18282.18282.3	controllerType=0 controllerNumber=1 scan=18282	27.1764
21626:3	3	K.DIENQYETQITQIEHEVSSSGQEVQSSAK.E			1088.84	3	3264.51	3264.51	0	-0.2	340	Specific	622.5	267.61	267.61	8.66	46	>sp|P35527|K1C9_HUMAN Keratin, type I cytoskeletal 9 OS=Homo sapiens GN=KRT9 PE=1 SV=3	55243	JO_02.18161.18161.3	controllerType=0 controllerNumber=1 scan=18161	27.0517
21499:4	3	K.DIENQYETQITQIEHEVSSSGQEVQSSAK.E			816.884	4	3264.51	3264.51	0	-0.5	340	Specific	887.6	467.64	467.64	15.07	46	>sp|P35527|K1C9_HUMAN Keratin, type I cytoskeletal 9 OS=Homo sapiens GN=KRT9 PE=1 SV=3	55243	JO_02.18065.18065.4	controllerType=0 controllerNumber=1 scan=18065	26.953
21478:3	3	K.DIENQYETQITQIEHEVSSSGQEVQSSAK.E			1088.84	3	3264.51	3264.51	0	-1	340	Specific	943.97	687.82	687.82	17.45	46	>sp|P35527|K1C9_HUMAN Keratin, type I cytoskeletal 9 OS=Homo sapiens GN=KRT9 PE=1 SV=3	55243	JO_02.18049.18049.3	controllerType=0 controllerNumber=1 scan=18049	26.9381
24107:4	3	K.DIENQYETQITQIEHEVSSSGQEVQSSAKEVTQLR.H			998.485	4	3990.92	3990.92	0	0.8	340	Specific	743.25	354.67	354.67	11.09	46	>sp|P35527|K1C9_HUMAN Keratin, type I cytoskeletal 9 OS=Homo sapiens GN=KRT9 PE=1 SV=3	55243	JO_02.20176.20176.4	controllerType=0 controllerNumber=1 scan=20176	29.1924
18328:3	3	R.HGVQELEIELQSQLSK.K			613.327	3	1837.97	1837.97	0	0.3	375	Specific	400.7	188.56	188.56	5.82	46	>sp|P35527|K1C9_HUMAN Keratin, type I cytoskeletal 9 OS=Homo sapiens GN=KRT9 PE=1 SV=3	55243	JO_02.15599.15599.3	controllerType=0 controllerNumber=1 scan=15599	24.5806
18057:3	3	R.HGVQELEIELQSQLSK.K			613.326	3	1837.96	1837.97	0	-0.9	375	Specific	478.11	238.56	238.56	6.05	46	>sp|P35527|K1C9_HUMAN Keratin, type I cytoskeletal 9 OS=Homo sapiens GN=KRT9 PE=1 SV=3	55243	JO_02.15394.15394.3	controllerType=0 controllerNumber=1 scan=15394	24.3834
17871:3	3	R.HGVQELEIELQSQLSK.K			613.327	3	1837.97	1837.97	0	0	375	Specific	607.62	344.17	344.17	9.71	46	>sp|P35527|K1C9_HUMAN Keratin, type I cytoskeletal 9 OS=Homo sapiens GN=KRT9 PE=1 SV=3	55243	JO_02.15248.15248.3	controllerType=0 controllerNumber=1 scan=15248	24.2499
17703:3	3	R.HGVQELEIELQSQLSK.K			613.326	3	1837.96	1837.97	0	-1.3	375	Specific	652.23	452.94	452.94	12.85	46	>sp|P35527|K1C9_HUMAN Keratin, type I cytoskeletal 9 OS=Homo sapiens GN=KRT9 PE=1 SV=3	55243	JO_02.15125.15125.3	controllerType=0 controllerNumber=1 scan=15125	24.1332
17704:2	3	R.HGVQELEIELQSQLSK.K			919.486	2	1837.96	1837.97	0	-0.9	375	Specific	907.94	656.58	656.58	17.32	46	>sp|P35527|K1C9_HUMAN Keratin, type I cytoskeletal 9 OS=Homo sapiens GN=KRT9 PE=1 SV=3	55243	JO_02.15126.15126.2	controllerType=0 controllerNumber=1 scan=15126	24.1334
15367:3	3	R.HGVQELEIELQSQLSKK.A			656.023	3	1966.05	1966.06	0	-3.2	375	Specific	320.67	52.03	52.03	0.61	46	>sp|P35527|K1C9_HUMAN Keratin, type I cytoskeletal 9 OS=Homo sapiens GN=KRT9 PE=1 SV=3	55243	JO_02.13379.13379.3	controllerType=0 controllerNumber=1 scan=13379	22.5116
15291:3	3	R.HGVQELEIELQSQLSKK.A			656.023	3	1966.05	1966.06	0	-3.1	375	Specific	505.66	208.09	208.09	6.06	46	>sp|P35527|K1C9_HUMAN Keratin, type I cytoskeletal 9 OS=Homo sapiens GN=KRT9 PE=1 SV=3	55243	JO_02.13324.13324.3	controllerType=0 controllerNumber=1 scan=13324	22.4628
15120:2	3	R.HGVQELEIELQSQLSKK.A			983.534	2	1966.06	1966.06	0	-0.3	375	Specific	590.54	263.55	263.55	8.23	46	>sp|P35527|K1C9_HUMAN Keratin, type I cytoskeletal 9 OS=Homo sapiens GN=KRT9 PE=1 SV=3	55243	JO_02.13201.13201.2	controllerType=0 controllerNumber=1 scan=13201	22.3594
15062:3	3	R.HGVQELEIELQSQLSKK.A			656.024	3	1966.06	1966.06	0	-0.7	375	Specific	691.49	468.58	468.58	12.04	46	>sp|P35527|K1C9_HUMAN Keratin, type I cytoskeletal 9 OS=Homo sapiens GN=KRT9 PE=1 SV=3	55243	JO_02.13157.13157.2	controllerType=0 controllerNumber=1 scan=13157	22.3201
15070:3	3	R.HGVQELEIELQSQLSKK.A			656.024	3	1966.06	1966.06	0	-1	375	Specific	849.45	617.23	617.23	15.04	46	>sp|P35527|K1C9_HUMAN Keratin, type I cytoskeletal 9 OS=Homo sapiens GN=KRT9 PE=1 SV=3	55243	JO_02.13165.13165.3	controllerType=0 controllerNumber=1 scan=13165	22.3271
28189:2	3	R.YC[+57.021]GQLQM[+15.995]IQEQISNLEAQITDVR.Q		C[+57], M[+16]	1377.17	2	2753.32	2753.32	0	0.5	405	Specific	247.72	19.01	19.01	0.22	46	>sp|P35527|K1C9_HUMAN Keratin, type I cytoskeletal 9 OS=Homo sapiens GN=KRT9 PE=1 SV=3	55243	JO_02.23542.23542.2	controllerType=0 controllerNumber=1 scan=23542	32.5569
28176:3	3	R.YC[+57.021]GQLQM[+15.995]IQEQISNLEAQITDVR.Q		C[+57], M[+16]	918.445	3	2753.32	2753.32	0	-0.6	405	Specific	525.29	283.26	283.26	6.58	46	>sp|P35527|K1C9_HUMAN Keratin, type I cytoskeletal 9 OS=Homo sapiens GN=KRT9 PE=1 SV=3	55243	JO_02.23532.23532.3	controllerType=0 controllerNumber=1 scan=23532	32.5475
21052:2	3	R.QEIEC[+57.021]QNQEYSLLLSIK.M		C[+57]	1048.03	2	2095.05	2095.04	0	7.8	428	Specific	480.53	226.22	226.22	5.48	46	>sp|P35527|K1C9_HUMAN Keratin, type I cytoskeletal 9 OS=Homo sapiens GN=KRT9 PE=1 SV=3	55243	JO_02.17709.17709.3	controllerType=0 controllerNumber=1 scan=17709	26.5963
21117:3	3	R.QEIEC[+57.021]QNQEYSLLLSIK.M		C[+57]	699.016	3	2095.03	2095.04	0	-1.2	428	Specific	706.71	471.2	471.2	13.39	46	>sp|P35527|K1C9_HUMAN Keratin, type I cytoskeletal 9 OS=Homo sapiens GN=KRT9 PE=1 SV=3	55243	JO_02.17757.17757.3	controllerType=0 controllerNumber=1 scan=17757	26.6428
27920:4	3	R.LEKEIETYHNLLEGGQEDFESSGAGKIGLGGR.G			859.185	4	3433.72	3433.69	0	9.4	447	Specific	431.32	12.96	12.96	0	46	>sp|P35527|K1C9_HUMAN Keratin, type I cytoskeletal 9 OS=Homo sapiens GN=KRT9 PE=1 SV=3	55243	JO_02.23316.23316.4	controllerType=0 controllerNumber=1 scan=23316	32.3406
12985:3	3	K.EIETYHNLLEGGQEDFESSGAGK.I			837.38	3	2510.12	2510.13	0	-2.7	450	Specific	386.13	96.46	96.46	2.72	46	>sp|P35527|K1C9_HUMAN Keratin, type I cytoskeletal 9 OS=Homo sapiens GN=KRT9 PE=1 SV=3	55243	JO_02.11571.11571.2	controllerType=0 controllerNumber=1 scan=11571	20.9481
14705:3	3	K.EIETYHNLLEGGQEDFESSGAGK.I			837.382	3	2510.13	2510.13	0	0.1	450	Specific	482.26	157.56	157.56	3.98	46	>sp|P35527|K1C9_HUMAN Keratin, type I cytoskeletal 9 OS=Homo sapiens GN=KRT9 PE=1 SV=3	55243	JO_02.12880.12880.3	controllerType=0 controllerNumber=1 scan=12880	22.0816
14496:3	3	K.EIETYHNLLEGGQEDFESSGAGK.I			837.38	3	2510.12	2510.13	0	-2.8	450	Specific	486.11	115.46	115.46	3.77	46	>sp|P35527|K1C9_HUMAN Keratin, type I cytoskeletal 9 OS=Homo sapiens GN=KRT9 PE=1 SV=3	55243	JO_02.12714.12714.3	controllerType=0 controllerNumber=1 scan=12714	21.9316
14268:3	3	K.EIETYHNLLEGGQEDFESSGAGK.I			837.381	3	2510.13	2510.13	0	-1.3	450	Specific	532.08	228.17	228.17	5.78	46	>sp|P35527|K1C9_HUMAN Keratin, type I cytoskeletal 9 OS=Homo sapiens GN=KRT9 PE=1 SV=3	55243	JO_02.12542.12542.3	controllerType=0 controllerNumber=1 scan=12542	21.7858
13845:3	3	K.EIETYHNLLEGGQEDFESSGAGK.I			837.38	3	2510.13	2510.13	0	-2.1	450	Specific	543.08	208.74	208.74	5.7	46	>sp|P35527|K1C9_HUMAN Keratin, type I cytoskeletal 9 OS=Homo sapiens GN=KRT9 PE=1 SV=3	55243	JO_02.12234.12234.3	controllerType=0 controllerNumber=1 scan=12234	21.5256
14781:3	3	K.EIETYHNLLEGGQEDFESSGAGK.I			837.382	3	2510.13	2510.13	0	-0.4	450	Specific	592.21	158.97	158.97	7.32	46	>sp|P35527|K1C9_HUMAN Keratin, type I cytoskeletal 9 OS=Homo sapiens GN=KRT9 PE=1 SV=3	55243	JO_02.12940.12940.3	controllerType=0 controllerNumber=1 scan=12940	22.133
14057:3	3	K.EIETYHNLLEGGQEDFESSGAGK.I			837.381	3	2510.13	2510.13	0	-0.8	450	Specific	725.93	550.99	550.99	13.77	46	>sp|P35527|K1C9_HUMAN Keratin, type I cytoskeletal 9 OS=Homo sapiens GN=KRT9 PE=1 SV=3	55243	JO_02.12395.12395.3	controllerType=0 controllerNumber=1 scan=12395	21.6629
14002:2	3	K.EIETYHNLLEGGQEDFESSGAGK.I			1255.57	2	2510.13	2510.13	0	-0.3	450	Specific	850.72	582.05	582.05	16.31	46	>sp|P35527|K1C9_HUMAN Keratin, type I cytoskeletal 9 OS=Homo sapiens GN=KRT9 PE=1 SV=3	55243	JO_02.12350.12350.2	controllerType=0 controllerNumber=1 scan=12350	21.6243
01423:3	3	K.IGLGGRGGSGGSYGR.G			450.9	3	1350.68	1350.69	0	-1.8	473	Specific	320.24	74.21	74.21	2.83	46	>sp|P35527|K1C9_HUMAN Keratin, type I cytoskeletal 9 OS=Homo sapiens GN=KRT9 PE=1 SV=3	55243	JO_02.2289.2289.3	controllerType=0 controllerNumber=1 scan=2289	12.936
00964:3	3	K.IGLGGRGGSGGSYGR.G			450.901	3	1350.69	1350.69	0	-0.3	473	Specific	326.93	98.13	98.13	2.59	46	>sp|P35527|K1C9_HUMAN Keratin, type I cytoskeletal 9 OS=Homo sapiens GN=KRT9 PE=1 SV=3	55243	JO_02.1946.1946.3	controllerType=0 controllerNumber=1 scan=1946	12.5884
00841:3	3	K.IGLGGRGGSGGSYGR.G			450.9	3	1350.68	1350.69	0	-1.8	473	Specific	340.53	48.44	48.44	2.31	46	>sp|P35527|K1C9_HUMAN Keratin, type I cytoskeletal 9 OS=Homo sapiens GN=KRT9 PE=1 SV=3	55243	JO_02.1856.1856.3	controllerType=0 controllerNumber=1 scan=1856	12.4825
01141:2	3	K.IGLGGRGGSGGSYGR.G			675.846	2	1350.69	1350.69	0	-1.2	473	Specific	344.83	58.52	58.52	1.38	46	>sp|P35527|K1C9_HUMAN Keratin, type I cytoskeletal 9 OS=Homo sapiens GN=KRT9 PE=1 SV=3	55243	JO_02.2080.2080.2	controllerType=0 controllerNumber=1 scan=2080	12.7313
01087:3	3	K.IGLGGRGGSGGSYGR.G			450.9	3	1350.68	1350.69	0	-1.8	473	Specific	433.09	151.48	151.48	4.87	46	>sp|P35527|K1C9_HUMAN Keratin, type I cytoskeletal 9 OS=Homo sapiens GN=KRT9 PE=1 SV=3	55243	JO_02.2041.2041.3	controllerType=0 controllerNumber=1 scan=2041	12.6912
00709:3	3	K.IGLGGRGGSGGSYGR.G			450.9	3	1350.69	1350.69	0	-1.4	473	Specific	438.88	223.26	223.26	5.62	46	>sp|P35527|K1C9_HUMAN Keratin, type I cytoskeletal 9 OS=Homo sapiens GN=KRT9 PE=1 SV=3	55243	JO_02.1768.1768.3	controllerType=0 controllerNumber=1 scan=1768	12.3882
01233:3	3	K.IGLGGRGGSGGSYGR.G			450.9	3	1350.68	1350.69	0	-1.8	473	Specific	473.12	190.02	190.02	5.49	46	>sp|P35527|K1C9_HUMAN Keratin, type I cytoskeletal 9 OS=Homo sapiens GN=KRT9 PE=1 SV=3	55243	JO_02.2150.2150.3	controllerType=0 controllerNumber=1 scan=2150	12.803
00710:2	3	K.IGLGGRGGSGGSYGR.G			675.847	2	1350.69	1350.69	0	-0.8	473	Specific	568.2	257.26	257.26	6.44	46	>sp|P35527|K1C9_HUMAN Keratin, type I cytoskeletal 9 OS=Homo sapiens GN=KRT9 PE=1 SV=3	55243	JO_02.1769.1769.2	controllerType=0 controllerNumber=1 scan=1769	12.3888
00286:3	3	R.GGSGGSYGRGSRGGSGGSYGGGGSGGGYGGGSGSR.G			957.41	3	2870.22	2870.22	0	-1	479	Specific	464.39	164.47	164.47	3.73	46	>sp|P35527|K1C9_HUMAN Keratin, type I cytoskeletal 9 OS=Homo sapiens GN=KRT9 PE=1 SV=3	55243	JO_02.1467.1467.3	controllerType=0 controllerNumber=1 scan=1467	12.1541
00285:4	3	R.GGSGGSYGRGSRGGSGGSYGGGGSGGGYGGGSGSR.G			718.309	4	2870.21	2870.22	0	-1.8	479	Specific	712.78	465.2	465.2	13.38	46	>sp|P35527|K1C9_HUMAN Keratin, type I cytoskeletal 9 OS=Homo sapiens GN=KRT9 PE=1 SV=3	55243	JO_02.1466.1466.4	controllerType=0 controllerNumber=1 scan=1466	12.1532
13490:2	3	R.GSRGGSGGSYGGGGSGGGYGGGSGSR.G			1046.46	2	2091.91	2091.88	0	14.6	488	Specific	234.75	43.51	43.51	0	46	>sp|P35527|K1C9_HUMAN Keratin, type I cytoskeletal 9 OS=Homo sapiens GN=KRT9 PE=1 SV=3	55243	JO_02.11966.11966.3	controllerType=0 controllerNumber=1 scan=11966	21.2947
00838:4	3	R.GGSGGSYGGGSGSGGGSGGGYGGGSGGGHSGGSGGGHSGGSGGNYGGGSGSGGGSGGGYGGGSGSR.G			1243.99	4	4972.93	4972.94	0	-1.1	514	Specific	150.08	134.34	134.34	0.84	46	>sp|P35527|K1C9_HUMAN Keratin, type I cytoskeletal 9 OS=Homo sapiens GN=KRT9 PE=1 SV=3	55243	JO_02.1853.1853.4	controllerType=0 controllerNumber=1 scan=1853	12.4775
00986:4	3	R.GGSGGSYGGGSGSGGGSGGGYGGGSGGGHSGGSGGGHSGGSGGNYGGGSGSGGGSGGGYGGGSGSR.G			1243.74	4	4971.94	4972.94	-1	1.3	514	Specific	280.9	190.46	190.46	2.4	46	>sp|P35527|K1C9_HUMAN Keratin, type I cytoskeletal 9 OS=Homo sapiens GN=KRT9 PE=1 SV=3	55243	JO_02.1960.1960.4	controllerType=0 controllerNumber=1 scan=1960	12.604
01155:4	3	R.GGSGGSYGGGSGSGGGSGGGYGGGSGGGHSGGSGGGHSGGSGGNYGGGSGSGGGSGGGYGGGSGSR.G			1243.99	4	4972.93	4972.94	0	-2.3	514	Specific	319.47	118.26	118.26	3.24	46	>sp|P35527|K1C9_HUMAN Keratin, type I cytoskeletal 9 OS=Homo sapiens GN=KRT9 PE=1 SV=3	55243	JO_02.2090.2090.4	controllerType=0 controllerNumber=1 scan=2090	12.741
17969:3	3	R.GGSGGSHGGGSGFGGESGGSYGGGEEASGSGGGYGGGSGK.S			1075.09	3	3223.27	3223.28	0	-4.9	580	Specific	266.42	185.21	185.21	0.78	46	>sp|P35527|K1C9_HUMAN Keratin, type I cytoskeletal 9 OS=Homo sapiens GN=KRT9 PE=1 SV=3	55243	JO_02.15324.15324.2	controllerType=0 controllerNumber=1 scan=15324	24.3192
13686:3	3	R.GGSGGSHGGGSGFGGESGGSYGGGEEASGSGGGYGGGSGK.S			1075.11	3	3223.32	3223.28	0	12.1	580	Specific	392.23	115.79	115.79	1.11	46	>sp|P35527|K1C9_HUMAN Keratin, type I cytoskeletal 9 OS=Homo sapiens GN=KRT9 PE=1 SV=3	55243	JO_02.12116.12116.3	controllerType=0 controllerNumber=1 scan=12116	21.4218
02752:3	3	R.GGSGGSHGGGSGFGGESGGSYGGGEEASGSGGGYGGGSGK.S			1075.1	3	3223.28	3223.28	0	-1.2	580	Specific	758.03	511.08	511.08	14.64	46	>sp|P35527|K1C9_HUMAN Keratin, type I cytoskeletal 9 OS=Homo sapiens GN=KRT9 PE=1 SV=3	55243	JO_02.3300.3300.3	controllerType=0 controllerNumber=1 scan=3300	13.9009
02544:3	3	R.GGSGGSHGGGSGFGGESGGSYGGGEEASGSGGGYGGGSGK.S			1075.1	3	3223.28	3223.28	0	0.2	580	Specific	761.81	599.22	599.22	13.72	46	>sp|P35527|K1C9_HUMAN Keratin, type I cytoskeletal 9 OS=Homo sapiens GN=KRT9 PE=1 SV=3	55243	JO_02.3150.3150.3	controllerType=0 controllerNumber=1 scan=3150	13.7595
02353:3	3	R.GGSGGSHGGGSGFGGESGGSYGGGEEASGSGGGYGGGSGK.S			1075.1	3	3223.28	3223.28	0	-0.7	580	Specific	844.54	714.56	714.56	15.64	46	>sp|P35527|K1C9_HUMAN Keratin, type I cytoskeletal 9 OS=Homo sapiens GN=KRT9 PE=1 SV=3	55243	JO_02.3010.3010.3	controllerType=0 controllerNumber=1 scan=3010	13.6276
02178:3	3	R.GGSGGSHGGGSGFGGESGGSYGGGEEASGSGGGYGGGSGK.S			1075.1	3	3223.28	3223.28	0	-0.7	580	Specific	969.39	837.88	837.88	18.64	46	>sp|P35527|K1C9_HUMAN Keratin, type I cytoskeletal 9 OS=Homo sapiens GN=KRT9 PE=1 SV=3	55243	JO_02.2874.2874.3	controllerType=0 controllerNumber=1 scan=2874	13.4991
02176:3	3	R.GGSGGSHGGGSGFGGESGGSYGGGEEASGSGGGYGGGSGK.S			1075.1	3	3223.28	3223.28	0	-0.6	580	Specific	1192.51	1015.85	1015.85	22.64	46	>sp|P35527|K1C9_HUMAN Keratin, type I cytoskeletal 9 OS=Homo sapiens GN=KRT9 PE=1 SV=3	55243	JO_02.2871.2871.3	controllerType=0 controllerNumber=1 scan=2871	13.4956
00704:4	3	R.GGSGGSHGGGSGFGGESGGSYGGGEEASGSGGGYGGGSGKSSH.S			884.368	4	3534.45	3534.4	0	12.8	580	CRagged	298.48	152.51	152.51	0.68	46	>sp|P35527|K1C9_HUMAN Keratin, type I cytoskeletal 9 OS=Homo sapiens GN=KRT9 PE=1 SV=3	55243	JO_02.1763.1763.4	controllerType=0 controllerNumber=1 scan=1763	12.3817
01078:3	3	R.GGSGGSHGGGSGFGGESGGSYGGGEEASGSGGGYGGGSGKSSHS.-			1207.81	3	3621.42	3621.44	0	-3.9	580	CRagged	183.07	136.65	136.65	0	46	>sp|P35527|K1C9_HUMAN Keratin, type I cytoskeletal 9 OS=Homo sapiens GN=KRT9 PE=1 SV=3	55243	JO_02.2033.2033.3	controllerType=0 controllerNumber=1 scan=2033	12.6825
01030:4	3	R.GGSGGSHGGGSGFGGESGGSYGGGEEASGSGGGYGGGSGKSSHS.-			906.121	4	3621.46	3621.44	0	7.3	580	CRagged	287.88	77.73	77.73	0	46	>sp|P35527|K1C9_HUMAN Keratin, type I cytoskeletal 9 OS=Homo sapiens GN=KRT9 PE=1 SV=3	55243	JO_02.1996.1996.3	controllerType=0 controllerNumber=1 scan=1996	12.643
10751:3	4	R.ISSSKGSLGGGFSSGGFSGGSFSR.G			737.353	3	2210.04	2210.05	0	-1.4	36	Specific	563.59	266.39	266.39	7.02	37	>sp|P13645|K1C10_HUMAN Keratin, type I cytoskeletal 10 OS=Homo sapiens GN=KRT10 PE=1 SV=6	54112	JO_02.9837.9837.3	controllerType=0 controllerNumber=1 scan=9837	19.4847
13630:3	4	K.GSLGGGFSSGGFSGGSFSR.G			569.928	3	1707.77	1707.77	0	-2	41	Specific	267.57	23.91	23.91	0.17	37	>sp|P13645|K1C10_HUMAN Keratin, type I cytoskeletal 10 OS=Homo sapiens GN=KRT10 PE=1 SV=6	54112	JO_02.12076.12076.3	controllerType=0 controllerNumber=1 scan=12076	21.3888
13662:2	4	K.GSLGGGFSSGGFSGGSFSR.G			854.389	2	1707.77	1707.77	0	-0.8	41	Specific	574.59	388.49	388.49	10.03	37	>sp|P13645|K1C10_HUMAN Keratin, type I cytoskeletal 10 OS=Homo sapiens GN=KRT10 PE=1 SV=6	54112	JO_02.12099.12099.2	controllerType=0 controllerNumber=1 scan=12099	21.4113
22497:3	4	K.GSLGGGFSSGGFSGGSFSRGSSGGGC[+57.021]FGGSSGGYGGLGGFGGGSFR.G		C[+57]	1344.91	3	4032.72	4031.74	1	-4.6	41	Specific	600.56	254.14	254.14	6.8	37	>sp|P13645|K1C10_HUMAN Keratin, type I cytoskeletal 10 OS=Homo sapiens GN=KRT10 PE=1 SV=6	54112	JO_02.18853.18853.3	controllerType=0 controllerNumber=1 scan=18853	27.7738
16465:3	4	R.GSSGGGC[+57.021]FGGSSGGYGGLGGFGGGSFR.G		C[+57]	781.665	3	2342.98	2342.98	0	-1.9	60	Specific	660.27	417.55	417.55	12.06	37	>sp|P13645|K1C10_HUMAN Keratin, type I cytoskeletal 10 OS=Homo sapiens GN=KRT10 PE=1 SV=6	54112	JO_02.14208.14208.3	controllerType=0 controllerNumber=1 scan=14208	23.2683
16428:2	4	R.GSSGGGC[+57.021]FGGSSGGYGGLGGFGGGSFR.G		C[+57]	1171.99	2	2342.98	2342.98	0	-1.4	60	Specific	878.61	630.18	630.18	16.52	37	>sp|P13645|K1C10_HUMAN Keratin, type I cytoskeletal 10 OS=Homo sapiens GN=KRT10 PE=1 SV=6	54112	JO_02.14177.14177.2	controllerType=0 controllerNumber=1 scan=14177	23.2382
14451:4	4	K.VTM[+15.995]QNLNDRLASYLDKVR.A		M[+16]	538.785	4	2152.12	2152.12	0	-0.6	148	Specific	298.43	23.86	23.86	0.69	37	>sp|P13645|K1C10_HUMAN Keratin, type I cytoskeletal 10 OS=Homo sapiens GN=KRT10 PE=1 SV=6	54112	JO_02.12681.12681.4	controllerType=0 controllerNumber=1 scan=12681	21.9056
04151:2	4	R.LASYLDKVR.A			532.808	2	1064.61	1064.61	0	-0.3	157	Specific	447.18	30.11	30.11	3.19	37	>sp|P13645|K1C10_HUMAN Keratin, type I cytoskeletal 10 OS=Homo sapiens GN=KRT10 PE=1 SV=6	54112	JO_02.4366.4366.2	controllerType=0 controllerNumber=1 scan=4366	14.8253
05532:2	4	R.LASYLDKVR.A			532.809	2	1064.61	1064.61	0	0.1	157	Specific	533.46	68.08	68.08	5.28	37	>sp|P13645|K1C10_HUMAN Keratin, type I cytoskeletal 10 OS=Homo sapiens GN=KRT10 PE=1 SV=6	54112	JO_02.5511.5511.2	controllerType=0 controllerNumber=1 scan=5511	15.8317
05381:2	4	R.LASYLDKVR.A			532.808	2	1064.61	1064.61	0	-1.5	157	Specific	663.93	149.01	149.01	9.34	37	>sp|P13645|K1C10_HUMAN Keratin, type I cytoskeletal 10 OS=Homo sapiens GN=KRT10 PE=1 SV=6	54112	JO_02.5390.5390.2	controllerType=0 controllerNumber=1 scan=5390	15.7323
07009:2	4	R.ALEESNYELEGK.I			691.323	2	1381.64	1381.65	0	-6.4	166	Specific	493.47	146.69	146.69	5.33	37	>sp|P13645|K1C10_HUMAN Keratin, type I cytoskeletal 10 OS=Homo sapiens GN=KRT10 PE=1 SV=6	54112	JO_02.6673.6673.2	controllerType=0 controllerNumber=1 scan=6673	16.7417
06651:2	4	R.ALEESNYELEGK.I			691.327	2	1381.65	1381.65	0	-0.9	166	Specific	566.02	314.79	314.79	8.04	37	>sp|P13645|K1C10_HUMAN Keratin, type I cytoskeletal 10 OS=Homo sapiens GN=KRT10 PE=1 SV=6	54112	JO_02.6342.6342.2	controllerType=0 controllerNumber=1 scan=6342	16.47
06827:2	4	R.ALEESNYELEGK.I			691.327	2	1381.65	1381.65	0	-0.6	166	Specific	586.43	247.75	247.75	8.48	37	>sp|P13645|K1C10_HUMAN Keratin, type I cytoskeletal 10 OS=Homo sapiens GN=KRT10 PE=1 SV=6	54112	JO_02.6528.6528.2	controllerType=0 controllerNumber=1 scan=6528	16.6326
06474:2	4	R.ALEESNYELEGK.I			691.327	2	1381.65	1381.65	0	-1.6	166	Specific	668.28	322.83	322.83	11.94	37	>sp|P13645|K1C10_HUMAN Keratin, type I cytoskeletal 10 OS=Homo sapiens GN=KRT10 PE=1 SV=6	54112	JO_02.6210.6210.2	controllerType=0 controllerNumber=1 scan=6210	16.3752
28092:3	4	K.TIDDLKNQILNLTTDNANILLQIDNAR.L			1018.21	3	3052.63	3052.63	0	-0.4	202	Specific	514.08	104.19	104.19	3.24	37	>sp|P13645|K1C10_HUMAN Keratin, type I cytoskeletal 10 OS=Homo sapiens GN=KRT10 PE=1 SV=6	54112	JO_02.23460.23460.3	controllerType=0 controllerNumber=1 scan=23460	32.4787
25621:3	4	K.NQILNLTTDNANILLQIDNAR.L			789.756	3	2367.25	2367.26	0	-4.2	208	Specific	315.14	23.42	23.42	0.41	37	>sp|P13645|K1C10_HUMAN Keratin, type I cytoskeletal 10 OS=Homo sapiens GN=KRT10 PE=1 SV=6	54112	JO_02.21416.21416.3	controllerType=0 controllerNumber=1 scan=21416	30.4752
25762:3	4	K.NQILNLTTDNANILLQIDNAR.L			789.758	3	2367.26	2367.26	0	-1.3	208	Specific	570.58	335.82	335.82	7.7	37	>sp|P13645|K1C10_HUMAN Keratin, type I cytoskeletal 10 OS=Homo sapiens GN=KRT10 PE=1 SV=6	54112	JO_02.21534.21534.3	controllerType=0 controllerNumber=1 scan=21534	30.5959
25687:2	4	K.NQILNLTTDNANILLQIDNAR.L			1184.14	2	2367.27	2367.26	0	2.1	208	Specific	659.64	401.55	401.55	12.14	37	>sp|P13645|K1C10_HUMAN Keratin, type I cytoskeletal 10 OS=Homo sapiens GN=KRT10 PE=1 SV=6	54112	JO_02.21471.21471.2	controllerType=0 controllerNumber=1 scan=21471	30.5306
25694:2	4	K.NQILNLTTDNANILLQIDNAR.L			1184.14	2	2367.27	2367.26	0	3.1	208	Specific	681.58	448.56	448.56	12.14	37	>sp|P13645|K1C10_HUMAN Keratin, type I cytoskeletal 10 OS=Homo sapiens GN=KRT10 PE=1 SV=6	54112	JO_02.21479.21479.2	controllerType=0 controllerNumber=1 scan=21479	30.5388
03855:2	4	R.LAADDFR.L			404.203	2	807.398	807.399	0	-2	229	Specific	296.72	32.67	32.67	1.71	37	>sp|P13645|K1C10_HUMAN Keratin, type I cytoskeletal 10 OS=Homo sapiens GN=KRT10 PE=1 SV=6	54112	JO_02.4141.4141.2	controllerType=0 controllerNumber=1 scan=4141	14.6373
06588:2	4	R.LAADDFR.L			404.202	2	807.396	807.399	0	-4.5	229	Specific	332.16	22.48	22.48	0.85	37	>sp|P13645|K1C10_HUMAN Keratin, type I cytoskeletal 10 OS=Homo sapiens GN=KRT10 PE=1 SV=6	54112	JO_02.6289.6289.3	controllerType=0 controllerNumber=1 scan=6289	16.4335
05767:2	4	R.LAADDFR.L			404.203	2	807.398	807.399	0	-1.7	229	Specific	351.48	29.48	29.48	2.8	37	>sp|P13645|K1C10_HUMAN Keratin, type I cytoskeletal 10 OS=Homo sapiens GN=KRT10 PE=1 SV=6	54112	JO_02.5698.5698.2	controllerType=0 controllerNumber=1 scan=5698	15.9809
05966:2	4	R.LAADDFR.L			404.203	2	807.398	807.399	0	-1.6	229	Specific	364.49	54.04	54.04	3.24	37	>sp|P13645|K1C10_HUMAN Keratin, type I cytoskeletal 10 OS=Homo sapiens GN=KRT10 PE=1 SV=6	54112	JO_02.5841.5841.2	controllerType=0 controllerNumber=1 scan=5841	16.0965
05104:2	4	R.LAADDFR.L			404.203	2	807.398	807.399	0	-1.4	229	Specific	377.28	89.78	89.78	3.34	37	>sp|P13645|K1C10_HUMAN Keratin, type I cytoskeletal 10 OS=Homo sapiens GN=KRT10 PE=1 SV=6	54112	JO_02.5096.5096.2	controllerType=0 controllerNumber=1 scan=5096	15.4259
05331:2	4	R.LAADDFR.L			404.203	2	807.399	807.399	0	-1	229	Specific	385.35	80.93	80.93	3.23	37	>sp|P13645|K1C10_HUMAN Keratin, type I cytoskeletal 10 OS=Homo sapiens GN=KRT10 PE=1 SV=6	54112	JO_02.5344.5344.2	controllerType=0 controllerNumber=1 scan=5344	15.6908
05594:2	4	R.LAADDFR.L			404.203	2	807.399	807.399	0	-0.1	229	Specific	405.56	95.85	95.85	3.77	37	>sp|P13645|K1C10_HUMAN Keratin, type I cytoskeletal 10 OS=Homo sapiens GN=KRT10 PE=1 SV=6	54112	JO_02.5568.5568.2	controllerType=0 controllerNumber=1 scan=5568	15.8707
04986:2	4	R.LAADDFR.L			404.203	2	807.398	807.399	0	-1.5	229	Specific	408.78	90.77	90.77	3.82	37	>sp|P13645|K1C10_HUMAN Keratin, type I cytoskeletal 10 OS=Homo sapiens GN=KRT10 PE=1 SV=6	54112	JO_02.4999.4999.2	controllerType=0 controllerNumber=1 scan=4999	15.3378
05241:2	4	R.LAADDFR.L			404.203	2	807.399	807.399	0	-1.1	229	Specific	410.46	109.2	109.2	3.85	37	>sp|P13645|K1C10_HUMAN Keratin, type I cytoskeletal 10 OS=Homo sapiens GN=KRT10 PE=1 SV=6	54112	JO_02.5249.5249.2	controllerType=0 controllerNumber=1 scan=5249	15.6012
05456:2	4	R.LAADDFR.L			404.203	2	807.398	807.399	0	-1.7	229	Specific	411.33	74.89	74.89	3.57	37	>sp|P13645|K1C10_HUMAN Keratin, type I cytoskeletal 10 OS=Homo sapiens GN=KRT10 PE=1 SV=6	54112	JO_02.5454.5454.2	controllerType=0 controllerNumber=1 scan=5454	15.781
05171:2	4	R.LAADDFR.L			404.203	2	807.399	807.399	0	-1.2	229	Specific	421.3	141.37	141.37	4.66	37	>sp|P13645|K1C10_HUMAN Keratin, type I cytoskeletal 10 OS=Homo sapiens GN=KRT10 PE=1 SV=6	54112	JO_02.5170.5170.2	controllerType=0 controllerNumber=1 scan=5170	15.5146
06150:3	4	R.LKYENEVALR.Q			412.231	3	1234.68	1234.68	0	-0.1	236	Specific	376.99	55.83	55.83	3.17	37	>sp|P13645|K1C10_HUMAN Keratin, type I cytoskeletal 10 OS=Homo sapiens GN=KRT10 PE=1 SV=6	54112	JO_02.5973.5973.3	controllerType=0 controllerNumber=1 scan=5973	16.1946
05711:3	4	R.LKYENEVALR.Q			412.231	3	1234.68	1234.68	0	-1.7	236	Specific	395.64	106.86	106.86	3.69	37	>sp|P13645|K1C10_HUMAN Keratin, type I cytoskeletal 10 OS=Homo sapiens GN=KRT10 PE=1 SV=6	54112	JO_02.5658.5658.3	controllerType=0 controllerNumber=1 scan=5658	15.9455
05570:3	4	R.LKYENEVALR.Q			412.231	3	1234.68	1234.68	0	-1.2	236	Specific	420.72	127.28	127.28	5.49	37	>sp|P13645|K1C10_HUMAN Keratin, type I cytoskeletal 10 OS=Homo sapiens GN=KRT10 PE=1 SV=6	54112	JO_02.5543.5543.3	controllerType=0 controllerNumber=1 scan=5543	15.8517
05423:3	4	R.LKYENEVALR.Q			412.231	3	1234.68	1234.68	0	-1.4	236	Specific	422.35	146.03	146.03	5.24	37	>sp|P13645|K1C10_HUMAN Keratin, type I cytoskeletal 10 OS=Homo sapiens GN=KRT10 PE=1 SV=6	54112	JO_02.5426.5426.3	controllerType=0 controllerNumber=1 scan=5426	15.7611
05304:3	4	R.LKYENEVALR.Q			412.23	3	1234.68	1234.68	0	-1.9	236	Specific	488.59	86.43	86.43	5.66	37	>sp|P13645|K1C10_HUMAN Keratin, type I cytoskeletal 10 OS=Homo sapiens GN=KRT10 PE=1 SV=6	54112	JO_02.5320.5320.3	controllerType=0 controllerNumber=1 scan=5320	15.6731
05324:2	4	R.LKYENEVALR.Q			617.842	2	1234.68	1234.68	0	-2.2	236	Specific	507.91	72.16	72.16	4.93	37	>sp|P13645|K1C10_HUMAN Keratin, type I cytoskeletal 10 OS=Homo sapiens GN=KRT10 PE=1 SV=6	54112	JO_02.5338.5338.2	controllerType=0 controllerNumber=1 scan=5338	15.6861
05455:2	4	R.LKYENEVALR.Q			617.842	2	1234.68	1234.68	0	-1	236	Specific	600.52	158.8	158.8	7.75	37	>sp|P13645|K1C10_HUMAN Keratin, type I cytoskeletal 10 OS=Homo sapiens GN=KRT10 PE=1 SV=6	54112	JO_02.5453.5453.2	controllerType=0 controllerNumber=1 scan=5453	15.7806
03964:2	4	K.YENEVALR.Q			497.252	2	993.496	993.5	0	-4	238	Specific	309.68	68.9	68.9	1.8	37	>sp|P13645|K1C10_HUMAN Keratin, type I cytoskeletal 10 OS=Homo sapiens GN=KRT10 PE=1 SV=6	54112	JO_02.4224.4224.2	controllerType=0 controllerNumber=1 scan=4224	14.707
04680:2	4	K.YENEVALR.Q			497.254	2	993.5	993.5	0	0.1	238	Specific	415.35	58.53	58.53	3.88	37	>sp|P13645|K1C10_HUMAN Keratin, type I cytoskeletal 10 OS=Homo sapiens GN=KRT10 PE=1 SV=6	54112	JO_02.4762.4762.2	controllerType=0 controllerNumber=1 scan=4762	15.1446
04513:2	4	K.YENEVALR.Q			497.253	2	993.5	993.5	0	-0.2	238	Specific	439.43	99.6	99.6	5.08	37	>sp|P13645|K1C10_HUMAN Keratin, type I cytoskeletal 10 OS=Homo sapiens GN=KRT10 PE=1 SV=6	54112	JO_02.4638.4638.2	controllerType=0 controllerNumber=1 scan=4638	15.0452
04324:2	4	K.YENEVALR.Q			497.253	2	993.499	993.5	0	-1.2	238	Specific	498.13	152.88	152.88	6.32	37	>sp|P13645|K1C10_HUMAN Keratin, type I cytoskeletal 10 OS=Homo sapiens GN=KRT10 PE=1 SV=6	54112	JO_02.4494.4494.2	controllerType=0 controllerNumber=1 scan=4494	14.9304
04141:2	4	K.YENEVALR.Q			497.253	2	993.499	993.5	0	-1.5	238	Specific	501.58	199.26	199.26	6.73	37	>sp|P13645|K1C10_HUMAN Keratin, type I cytoskeletal 10 OS=Homo sapiens GN=KRT10 PE=1 SV=6	54112	JO_02.4360.4360.2	controllerType=0 controllerNumber=1 scan=4360	14.8211
08896:2	4	R.QSVEADINGLR.R			601.313	2	1201.62	1201.62	0	0.6	246	Specific	466.35	171.41	171.41	6.34	37	>sp|P13645|K1C10_HUMAN Keratin, type I cytoskeletal 10 OS=Homo sapiens GN=KRT10 PE=1 SV=6	54112	JO_02.8384.8384.2	controllerType=0 controllerNumber=1 scan=8384	18.308
08936:2	4	R.QSVEADINGLR.R			601.312	2	1201.62	1201.62	0	-0.5	246	Specific	673.27	211	211	10.47	37	>sp|P13645|K1C10_HUMAN Keratin, type I cytoskeletal 10 OS=Homo sapiens GN=KRT10 PE=1 SV=6	54112	JO_02.8411.8411.2	controllerType=0 controllerNumber=1 scan=8411	18.3317
03970:3	4	R.QSVEADINGLRR.V			453.243	3	1357.71	1357.72	0	-3.7	246	Specific	276.7	30.52	30.52	0.24	37	>sp|P13645|K1C10_HUMAN Keratin, type I cytoskeletal 10 OS=Homo sapiens GN=KRT10 PE=1 SV=6	54112	JO_02.4229.4229.3	controllerType=0 controllerNumber=1 scan=4229	14.7112
05971:2	4	R.QSVEADINGLRR.V			679.362	2	1357.72	1357.72	0	-1.5	246	Specific	453.04	97.28	97.28	4	37	>sp|P13645|K1C10_HUMAN Keratin, type I cytoskeletal 10 OS=Homo sapiens GN=KRT10 PE=1 SV=6	54112	JO_02.5844.5844.2	controllerType=0 controllerNumber=1 scan=5844	16.0981
06214:3	4	R.QSVEADINGLRR.V			453.243	3	1357.71	1357.72	0	-3	246	Specific	478.56	145.78	145.78	6	37	>sp|P13645|K1C10_HUMAN Keratin, type I cytoskeletal 10 OS=Homo sapiens GN=KRT10 PE=1 SV=6	54112	JO_02.6018.6018.3	controllerType=0 controllerNumber=1 scan=6018	16.233
06040:3	4	R.QSVEADINGLRR.V			453.243	3	1357.72	1357.72	0	-1.9	246	Specific	560.05	328.9	328.9	8.06	37	>sp|P13645|K1C10_HUMAN Keratin, type I cytoskeletal 10 OS=Homo sapiens GN=KRT10 PE=1 SV=6	54112	JO_02.5891.5891.3	controllerType=0 controllerNumber=1 scan=5891	16.1353
05949:2	4	R.QSVEADINGLRR.V			679.36	2	1357.71	1357.72	0	-3.7	246	Specific	584.63	208.9	208.9	6.92	37	>sp|P13645|K1C10_HUMAN Keratin, type I cytoskeletal 10 OS=Homo sapiens GN=KRT10 PE=1 SV=6	54112	JO_02.5826.5826.2	controllerType=0 controllerNumber=1 scan=5826	16.0839
10122:2	4	R.RVLDELTLTK.A			594.353	2	1187.7	1187.7	0	-0.7	257	Specific	498.74	117.63	117.63	5.35	37	>sp|P13645|K1C10_HUMAN Keratin, type I cytoskeletal 10 OS=Homo sapiens GN=KRT10 PE=1 SV=6	54112	JO_02.9331.9331.2	controllerType=0 controllerNumber=1 scan=9331	19.0843
13752:2	4	R.VLDELTLTK.A			516.303	2	1031.6	1031.6	0	-0.1	258	Specific	326.14	15.55	15.55	1.83	37	>sp|P13645|K1C10_HUMAN Keratin, type I cytoskeletal 10 OS=Homo sapiens GN=KRT10 PE=1 SV=6	54112	JO_02.12165.12165.2	controllerType=0 controllerNumber=1 scan=12165	21.4637
13032:2	4	R.VLDELTLTK.A			516.3	2	1031.59	1031.6	0	-5.2	258	Specific	388.14	54.11	54.11	2.79	37	>sp|P13645|K1C10_HUMAN Keratin, type I cytoskeletal 10 OS=Homo sapiens GN=KRT10 PE=1 SV=6	54112	JO_02.11605.11605.2	controllerType=0 controllerNumber=1 scan=11605	20.9797
12805:2	4	R.VLDELTLTK.A			516.301	2	1031.59	1031.6	0	-3.6	258	Specific	397.73	100.16	100.16	3.69	37	>sp|P13645|K1C10_HUMAN Keratin, type I cytoskeletal 10 OS=Homo sapiens GN=KRT10 PE=1 SV=6	54112	JO_02.11440.11440.2	controllerType=0 controllerNumber=1 scan=11440	20.8421
13226:2	4	R.VLDELTLTK.A			516.3	2	1031.59	1031.6	0	-5.3	258	Specific	405.38	61.27	61.27	3.4	37	>sp|P13645|K1C10_HUMAN Keratin, type I cytoskeletal 10 OS=Homo sapiens GN=KRT10 PE=1 SV=6	54112	JO_02.11751.11751.2	controllerType=0 controllerNumber=1 scan=11751	21.1051
11610:2	4	R.VLDELTLTK.A			516.301	2	1031.59	1031.6	0	-4	258	Specific	443.35	68.65	68.65	3.79	37	>sp|P13645|K1C10_HUMAN Keratin, type I cytoskeletal 10 OS=Homo sapiens GN=KRT10 PE=1 SV=6	54112	JO_02.10496.10496.2	controllerType=0 controllerNumber=1 scan=10496	20.0382
12615:2	4	R.VLDELTLTK.A			516.302	2	1031.6	1031.6	0	-2.2	258	Specific	485.56	181.26	181.26	6.74	37	>sp|P13645|K1C10_HUMAN Keratin, type I cytoskeletal 10 OS=Homo sapiens GN=KRT10 PE=1 SV=6	54112	JO_02.11292.11292.2	controllerType=0 controllerNumber=1 scan=11292	20.712
12466:2	4	R.VLDELTLTK.A			516.302	2	1031.6	1031.6	0	-1.4	258	Specific	563.37	242.22	242.22	7.67	37	>sp|P13645|K1C10_HUMAN Keratin, type I cytoskeletal 10 OS=Homo sapiens GN=KRT10 PE=1 SV=6	54112	JO_02.11166.11166.2	controllerType=0 controllerNumber=1 scan=11166	20.6026
28629:3	4	K.ADLEM[+15.995]QIESLTEELAYLK.K		M[+16]	704.685	3	2112.04	2112.04	0	-0.9	267	Specific	553.01	224.42	224.42	6.78	37	>sp|P13645|K1C10_HUMAN Keratin, type I cytoskeletal 10 OS=Homo sapiens GN=KRT10 PE=1 SV=6	54112	JO_02.23943.23943.3	controllerType=0 controllerNumber=1 scan=23943	32.95
28630:2	4	K.ADLEM[+15.995]QIESLTEELAYLK.K		M[+16]	1056.52	2	2112.04	2112.04	0	-0.7	267	Specific	614.97	309.9	309.9	10.54	37	>sp|P13645|K1C10_HUMAN Keratin, type I cytoskeletal 10 OS=Homo sapiens GN=KRT10 PE=1 SV=6	54112	JO_02.23944.23944.2	controllerType=0 controllerNumber=1 scan=23944	32.9507
27825:3	4	K.ADLEM[+15.995]QIESLTEELAYLKK.N		M[+16]	747.384	3	2240.14	2240.14	0	0.2	267	Specific	945.32	657.78	657.78	17.49	37	>sp|P13645|K1C10_HUMAN Keratin, type I cytoskeletal 10 OS=Homo sapiens GN=KRT10 PE=1 SV=6	54112	JO_02.23237.23237.3	controllerType=0 controllerNumber=1 scan=23237	32.2685
22456:3	4	R.NVSTGDVNVEM[+15.995]NAAPGVDLTQLLNNM[+15.995]R.S		M[+16]*2	968.8	3	2904.39	2904.38	0	1.1	296	Specific	408.84	109.27	109.27	1.99	37	>sp|P13645|K1C10_HUMAN Keratin, type I cytoskeletal 10 OS=Homo sapiens GN=KRT10 PE=1 SV=6	54112	JO_02.18818.18818.3	controllerType=0 controllerNumber=1 scan=18818	27.7371
22347:2	4	R.NVSTGDVNVEM[+15.995]NAAPGVDLTQLLNNM[+15.995]R.S		M[+16]*2	1452.69	2	2904.38	2904.38	0	-0.5	296	Specific	510.44	191.49	191.49	6.32	37	>sp|P13645|K1C10_HUMAN Keratin, type I cytoskeletal 10 OS=Homo sapiens GN=KRT10 PE=1 SV=6	54112	JO_02.18726.18726.2	controllerType=0 controllerNumber=1 scan=18726	27.6423
22313:3	4	R.NVSTGDVNVEM[+15.995]NAAPGVDLTQLLNNM[+15.995]R.S		M[+16]*2	968.798	3	2904.38	2904.38	0	-0.8	296	Specific	529.71	200.96	200.96	5.47	37	>sp|P13645|K1C10_HUMAN Keratin, type I cytoskeletal 10 OS=Homo sapiens GN=KRT10 PE=1 SV=6	54112	JO_02.18700.18700.3	controllerType=0 controllerNumber=1 scan=18700	27.6158
02962:3	4	R.SQYEQLAEQNR.K			455.884	3	1365.64	1365.64	0	-2.3	323	Specific	411.84	98.13	98.13	3.88	37	>sp|P13645|K1C10_HUMAN Keratin, type I cytoskeletal 10 OS=Homo sapiens GN=KRT10 PE=1 SV=6	54112	JO_02.3459.3459.3	controllerType=0 controllerNumber=1 scan=3459	14.0442
02914:3	4	R.SQYEQLAEQNR.K			455.884	3	1365.64	1365.64	0	-2.2	323	Specific	417.71	167.37	167.37	5.05	37	>sp|P13645|K1C10_HUMAN Keratin, type I cytoskeletal 10 OS=Homo sapiens GN=KRT10 PE=1 SV=6	54112	JO_02.3423.3423.3	controllerType=0 controllerNumber=1 scan=3423	14.0128
03000:2	4	R.SQYEQLAEQNR.K			683.321	2	1365.63	1365.64	0	-3.3	323	Specific	560.86	272.39	272.39	7.96	37	>sp|P13645|K1C10_HUMAN Keratin, type I cytoskeletal 10 OS=Homo sapiens GN=KRT10 PE=1 SV=6	54112	JO_02.3486.3486.2	controllerType=0 controllerNumber=1 scan=3486	14.0706
00591:2	4	R.SQYEQLAEQNRK.D			747.37	2	1493.73	1493.73	0	-1.1	323	Specific	291.23	205.58	205.58	4.05	37	>sp|P13645|K1C10_HUMAN Keratin, type I cytoskeletal 10 OS=Homo sapiens GN=KRT10 PE=1 SV=6	54112	JO_02.1684.1684.2	controllerType=0 controllerNumber=1 scan=1684	12.3213
01649:3	4	R.SQYEQLAEQNRK.D			498.582	3	1493.73	1493.73	0	-2.1	323	Specific	403.23	146.74	146.74	5.21	37	>sp|P13645|K1C10_HUMAN Keratin, type I cytoskeletal 10 OS=Homo sapiens GN=KRT10 PE=1 SV=6	54112	JO_02.2454.2454.3	controllerType=0 controllerNumber=1 scan=2454	13.0966
01304:3	4	R.SQYEQLAEQNRK.D			498.582	3	1493.73	1493.73	0	-1.2	323	Specific	477.51	262.13	262.13	6.58	37	>sp|P13645|K1C10_HUMAN Keratin, type I cytoskeletal 10 OS=Homo sapiens GN=KRT10 PE=1 SV=6	54112	JO_02.2203.2203.3	controllerType=0 controllerNumber=1 scan=2203	12.8537
01471:3	4	R.SQYEQLAEQNRK.D			498.582	3	1493.73	1493.73	0	-2.1	323	Specific	478.22	202.93	202.93	5.36	37	>sp|P13645|K1C10_HUMAN Keratin, type I cytoskeletal 10 OS=Homo sapiens GN=KRT10 PE=1 SV=6	54112	JO_02.2325.2325.3	controllerType=0 controllerNumber=1 scan=2325	12.9714
01135:3	4	R.SQYEQLAEQNRK.D			498.582	3	1493.73	1493.73	0	-1.6	323	Specific	508.7	242.07	242.07	6.7	37	>sp|P13645|K1C10_HUMAN Keratin, type I cytoskeletal 10 OS=Homo sapiens GN=KRT10 PE=1 SV=6	54112	JO_02.2076.2076.3	controllerType=0 controllerNumber=1 scan=2076	12.728
00875:3	4	R.SQYEQLAEQNRK.D			498.582	3	1493.73	1493.73	0	-1.3	323	Specific	598.3	415.69	415.69	10.74	37	>sp|P13645|K1C10_HUMAN Keratin, type I cytoskeletal 10 OS=Homo sapiens GN=KRT10 PE=1 SV=6	54112	JO_02.1881.1881.3	controllerType=0 controllerNumber=1 scan=1881	12.514
00760:3	4	R.SQYEQLAEQNRK.D			498.582	3	1493.73	1493.73	0	-2	323	Specific	616.87	338.47	338.47	10.65	37	>sp|P13645|K1C10_HUMAN Keratin, type I cytoskeletal 10 OS=Homo sapiens GN=KRT10 PE=1 SV=6	54112	JO_02.1800.1800.3	controllerType=0 controllerNumber=1 scan=1800	12.4214
01006:3	4	R.SQYEQLAEQNRK.D			498.582	3	1493.73	1493.73	0	-1.7	323	Specific	681.98	416.3	416.3	12.74	37	>sp|P13645|K1C10_HUMAN Keratin, type I cytoskeletal 10 OS=Homo sapiens GN=KRT10 PE=1 SV=6	54112	JO_02.1977.1977.3	controllerType=0 controllerNumber=1 scan=1977	12.624
01033:2	4	R.SQYEQLAEQNRK.D			747.37	2	1493.73	1493.73	0	-0.9	323	Specific	695.86	354.26	354.26	11.05	37	>sp|P13645|K1C10_HUMAN Keratin, type I cytoskeletal 10 OS=Homo sapiens GN=KRT10 PE=1 SV=6	54112	JO_02.1998.1998.2	controllerType=0 controllerNumber=1 scan=1998	12.6447
00792:2	4	R.SQYEQLAEQNRK.D			747.371	2	1493.73	1493.73	0	0	323	Specific	737.46	426.79	426.79	13.21	37	>sp|P13645|K1C10_HUMAN Keratin, type I cytoskeletal 10 OS=Homo sapiens GN=KRT10 PE=1 SV=6	54112	JO_02.1825.1825.2	controllerType=0 controllerNumber=1 scan=1825	12.4474
00548:3	4	R.SQYEQLAEQNRK.D			498.582	3	1493.73	1493.73	0	-1.3	323	Specific	753.04	504.44	504.44	14.74	37	>sp|P13645|K1C10_HUMAN Keratin, type I cytoskeletal 10 OS=Homo sapiens GN=KRT10 PE=1 SV=6	54112	JO_02.1649.1649.3	controllerType=0 controllerNumber=1 scan=1649	12.2959
00900:2	4	R.SQYEQLAEQNRK.D			747.37	2	1493.73	1493.73	0	-0.7	323	Specific	806.84	500.07	500.07	15.21	37	>sp|P13645|K1C10_HUMAN Keratin, type I cytoskeletal 10 OS=Homo sapiens GN=KRT10 PE=1 SV=6	54112	JO_02.1903.1903.2	controllerType=0 controllerNumber=1 scan=1903	12.5402
12272:4	4	R.SQYEQLAEQNRKDAEAWFNEK.S			646.807	4	2584.21	2584.21	0	-0.2	323	Specific	470.47	163.57	163.57	3.71	37	>sp|P13645|K1C10_HUMAN Keratin, type I cytoskeletal 10 OS=Homo sapiens GN=KRT10 PE=1 SV=6	54112	JO_02.11024.11024.4	controllerType=0 controllerNumber=1 scan=11024	20.4863
12219:3	4	R.SQYEQLAEQNRKDAEAWFNEK.S			862.073	3	2584.2	2584.21	0	-1.1	323	Specific	707.27	409.5	409.5	11.77	37	>sp|P13645|K1C10_HUMAN Keratin, type I cytoskeletal 10 OS=Homo sapiens GN=KRT10 PE=1 SV=6	54112	JO_02.10979.10979.3	controllerType=0 controllerNumber=1 scan=10979	20.4504
05908:2	4	R.KDAEAWFNEK.S			619.295	2	1237.58	1237.58	0	-1.4	334	Specific	604.56	166.7	166.7	8.52	37	>sp|P13645|K1C10_HUMAN Keratin, type I cytoskeletal 10 OS=Homo sapiens GN=KRT10 PE=1 SV=6	54112	JO_02.5797.5797.2	controllerType=0 controllerNumber=1 scan=5797	16.0586
11419:1	4	K.DAEAWFNEK.S			1109.49	1	1109.49	1109.49	0	-2.6	335	Specific	178.53	1.78	1.78	0	37	>sp|P13645|K1C10_HUMAN Keratin, type I cytoskeletal 10 OS=Homo sapiens GN=KRT10 PE=1 SV=6	54112	JO_02.10356.10356.3	controllerType=0 controllerNumber=1 scan=10356	19.9195
12187:2	4	K.DAEAWFNEK.S			555.249	2	1109.49	1109.49	0	0.6	335	Specific	361.33	57.6	57.6	2.73	37	>sp|P13645|K1C10_HUMAN Keratin, type I cytoskeletal 10 OS=Homo sapiens GN=KRT10 PE=1 SV=6	54112	JO_02.10953.10953.2	controllerType=0 controllerNumber=1 scan=10953	20.4292
14330:2	4	K.DAEAWFNEK.S			555.247	2	1109.49	1109.49	0	-2.2	335	Specific	412.14	75.65	75.65	3.78	37	>sp|P13645|K1C10_HUMAN Keratin, type I cytoskeletal 10 OS=Homo sapiens GN=KRT10 PE=1 SV=6	54112	JO_02.12589.12589.2	controllerType=0 controllerNumber=1 scan=12589	21.8271
11538:2	4	K.DAEAWFNEK.S			555.248	2	1109.49	1109.49	0	-0.9	335	Specific	468.22	146.63	146.63	5.51	37	>sp|P13645|K1C10_HUMAN Keratin, type I cytoskeletal 10 OS=Homo sapiens GN=KRT10 PE=1 SV=6	54112	JO_02.10443.10443.2	controllerType=0 controllerNumber=1 scan=10443	19.9968
11344:2	4	K.DAEAWFNEK.S			555.247	2	1109.49	1109.49	0	-1.9	335	Specific	585.88	227.05	227.05	8.16	37	>sp|P13645|K1C10_HUMAN Keratin, type I cytoskeletal 10 OS=Homo sapiens GN=KRT10 PE=1 SV=6	54112	JO_02.10296.10296.2	controllerType=0 controllerNumber=1 scan=10296	19.8629
09556:2	4	K.DAEAW[+15.995]FNEK.S		W[+16]	563.244	2	1125.48	1125.48	0	-3.7	335	Specific	402.58	78.61	78.61	2.19	37	>sp|P13645|K1C10_HUMAN Keratin, type I cytoskeletal 10 OS=Homo sapiens GN=KRT10 PE=1 SV=6	54112	JO_02.8891.8891.2	controllerType=0 controllerNumber=1 scan=8891	18.7239
15551:3	4	K.SKELTTEIDNNIEQISSYK.S			738.036	3	2212.09	2212.1	0	-1.9	344	Specific	525.3	198.65	198.65	5.96	37	>sp|P13645|K1C10_HUMAN Keratin, type I cytoskeletal 10 OS=Homo sapiens GN=KRT10 PE=1 SV=6	54112	JO_02.13508.13508.3	controllerType=0 controllerNumber=1 scan=13508	22.6282
12638:2	4	K.SKELTTEIDNNIEQISSYK.S			1106.54	2	2212.07	2212.1	0	-11.8	344	Specific	564.58	303.85	303.85	6.42	37	>sp|P13645|K1C10_HUMAN Keratin, type I cytoskeletal 10 OS=Homo sapiens GN=KRT10 PE=1 SV=6	54112	JO_02.11309.11309.2	controllerType=0 controllerNumber=1 scan=11309	20.7245
16258:2	4	K.ELTTEIDNNIEQISSYK.S			998.99	2	1996.97	1996.97	0	0.7	346	Specific	468.82	207.88	207.88	6.46	37	>sp|P13645|K1C10_HUMAN Keratin, type I cytoskeletal 10 OS=Homo sapiens GN=KRT10 PE=1 SV=6	54112	JO_02.14047.14047.2	controllerType=0 controllerNumber=1 scan=14047	23.1186
18445:2	4	K.ELTTEIDNNIEQISSYK.S			998.988	2	1996.97	1996.97	0	-1.1	346	Specific	715.94	455.11	455.11	13.78	37	>sp|P13645|K1C10_HUMAN Keratin, type I cytoskeletal 10 OS=Homo sapiens GN=KRT10 PE=1 SV=6	54112	JO_02.15692.15692.2	controllerType=0 controllerNumber=1 scan=15692	24.6689
04427:2	4	K.SEITELR.R			424.229	2	847.451	847.452	0	-0.7	363	Specific	394.97	0.58	0.58	2.79	37	>sp|P13645|K1C10_HUMAN Keratin, type I cytoskeletal 10 OS=Homo sapiens GN=KRT10 PE=1 SV=6	54112	JO_02.4566.4566.2	controllerType=0 controllerNumber=1 scan=4566	14.9859
04762:2	4	K.SEITELR.R			424.229	2	847.451	847.452	0	-1.5	363	Specific	435.62	27.9	27.9	3.83	37	>sp|P13645|K1C10_HUMAN Keratin, type I cytoskeletal 10 OS=Homo sapiens GN=KRT10 PE=1 SV=6	54112	JO_02.4826.4826.2	controllerType=0 controllerNumber=1 scan=4826	15.2001
04604:2	4	K.SEITELR.R			424.229	2	847.451	847.452	0	-1.2	363	Specific	447.37	43.98	43.98	5.3	37	>sp|P13645|K1C10_HUMAN Keratin, type I cytoskeletal 10 OS=Homo sapiens GN=KRT10 PE=1 SV=6	54112	JO_02.4703.4703.2	controllerType=0 controllerNumber=1 scan=4703	15.0982
19038:3	4	R.RNVQALEIELQSQLALK.Q			651.709	3	1953.11	1953.11	0	-0.6	370	Specific	372.42	142.4	142.4	4.93	37	>sp|P13645|K1C10_HUMAN Keratin, type I cytoskeletal 10 OS=Homo sapiens GN=KRT10 PE=1 SV=6	54112	JO_02.16140.16140.3	controllerType=0 controllerNumber=1 scan=16140	25.0908
24434:3	4	R.NVQALEIELQSQLALK.Q			599.674	3	1797.01	1797.01	0	-2.2	371	Specific	280.42	42.88	42.88	2.01	37	>sp|P13645|K1C10_HUMAN Keratin, type I cytoskeletal 10 OS=Homo sapiens GN=KRT10 PE=1 SV=6	54112	JO_02.20425.20425.3	controllerType=0 controllerNumber=1 scan=20425	29.4561
24157:3	4	R.NVQALEIELQSQLALK.Q			599.675	3	1797.01	1797.01	0	-0.4	371	Specific	342.83	194.18	194.18	4.81	37	>sp|P13645|K1C10_HUMAN Keratin, type I cytoskeletal 10 OS=Homo sapiens GN=KRT10 PE=1 SV=6	54112	JO_02.20212.20212.3	controllerType=0 controllerNumber=1 scan=20212	29.2304
24025:2	4	R.NVQALEIELQSQLALK.Q			899.01	2	1797.01	1797.01	0	1	371	Specific	448.35	227	227	6.79	37	>sp|P13645|K1C10_HUMAN Keratin, type I cytoskeletal 10 OS=Homo sapiens GN=KRT10 PE=1 SV=6	54112	JO_02.20108.20108.2	controllerType=0 controllerNumber=1 scan=20108	29.1214
24024:3	4	R.NVQALEIELQSQLALK.Q			599.674	3	1797.01	1797.01	0	-1.9	371	Specific	460.93	225.15	225.15	6.2	37	>sp|P13645|K1C10_HUMAN Keratin, type I cytoskeletal 10 OS=Homo sapiens GN=KRT10 PE=1 SV=6	54112	JO_02.20107.20107.3	controllerType=0 controllerNumber=1 scan=20107	29.1205
23894:3	4	R.NVQALEIELQSQLALK.Q			599.675	3	1797.01	1797.01	0	-1.4	371	Specific	521.96	320.61	320.61	7.38	37	>sp|P13645|K1C10_HUMAN Keratin, type I cytoskeletal 10 OS=Homo sapiens GN=KRT10 PE=1 SV=6	54112	JO_02.20005.20005.3	controllerType=0 controllerNumber=1 scan=20005	29.0106
23896:2	4	R.NVQALEIELQSQLALK.Q			899.009	2	1797.01	1797.01	0	-0.5	371	Specific	618.24	419.57	419.57	11.78	37	>sp|P13645|K1C10_HUMAN Keratin, type I cytoskeletal 10 OS=Homo sapiens GN=KRT10 PE=1 SV=6	54112	JO_02.20006.20006.2	controllerType=0 controllerNumber=1 scan=20006	29.011
23763:3	4	R.NVQALEIELQSQLALK.Q			599.675	3	1797.01	1797.01	0	-1.2	371	Specific	635.08	368.15	368.15	10.4	37	>sp|P13645|K1C10_HUMAN Keratin, type I cytoskeletal 10 OS=Homo sapiens GN=KRT10 PE=1 SV=6	54112	JO_02.19905.19905.3	controllerType=0 controllerNumber=1 scan=19905	28.9001
23760:2	4	R.NVQALEIELQSQLALK.Q			899.009	2	1797.01	1797.01	0	-1	371	Specific	648.09	394.19	394.19	11.78	37	>sp|P13645|K1C10_HUMAN Keratin, type I cytoskeletal 10 OS=Homo sapiens GN=KRT10 PE=1 SV=6	54112	JO_02.19902.19902.2	controllerType=0 controllerNumber=1 scan=19902	28.8972
09275:2	4	K.QSLEASLAETEGR.Y			695.843	2	1390.68	1390.68	0	-1	387	Specific	583.04	214.52	214.52	9.31	37	>sp|P13645|K1C10_HUMAN Keratin, type I cytoskeletal 10 OS=Homo sapiens GN=KRT10 PE=1 SV=6	54112	JO_02.8668.8668.2	controllerType=0 controllerNumber=1 scan=8668	18.5398
09087:2	4	K.QSLEASLAETEGR.Y			695.843	2	1390.68	1390.68	0	-1.2	387	Specific	770.61	384.56	384.56	15.02	37	>sp|P13645|K1C10_HUMAN Keratin, type I cytoskeletal 10 OS=Homo sapiens GN=KRT10 PE=1 SV=6	54112	JO_02.8524.8524.2	controllerType=0 controllerNumber=1 scan=8524	18.4278
28549:2	4	R.YC[+57.021]VQLSQIQAQISALEEQLQQIR.A		C[+57]	1373.71	2	2746.41	2746.42	0	-2.3	400	Specific	281.6	91.51	91.51	2.91	37	>sp|P13645|K1C10_HUMAN Keratin, type I cytoskeletal 10 OS=Homo sapiens GN=KRT10 PE=1 SV=6	54112	JO_02.23871.23871.2	controllerType=0 controllerNumber=1 scan=23871	32.8785
28689:3	4	R.YC[+57.021]VQLSQIQAQISALEEQLQQIR.A		C[+57]	916.14	3	2746.4	2746.42	0	-5.2	400	Specific	427.91	59.5	59.5	0.67	37	>sp|P13645|K1C10_HUMAN Keratin, type I cytoskeletal 10 OS=Homo sapiens GN=KRT10 PE=1 SV=6	54112	JO_02.23999.23999.3	controllerType=0 controllerNumber=1 scan=23999	33.0074
28527:3	4	R.YC[+57.021]VQLSQIQAQISALEEQLQQIR.A		C[+57]	916.144	3	2746.42	2746.42	0	-0.3	400	Specific	567.84	379.32	379.32	7.8	37	>sp|P13645|K1C10_HUMAN Keratin, type I cytoskeletal 10 OS=Homo sapiens GN=KRT10 PE=1 SV=6	54112	JO_02.23852.23852.3	controllerType=0 controllerNumber=1 scan=23852	32.8626
16577:3	4	R.AETEC[+57.021]QNTEYQQLLDIK.I		C[+57]	694.992	3	2082.96	2082.96	0	-1.2	423	Specific	261.27	29.68	29.68	0.21	37	>sp|P13645|K1C10_HUMAN Keratin, type I cytoskeletal 10 OS=Homo sapiens GN=KRT10 PE=1 SV=6	54112	JO_02.14287.14287.3	controllerType=0 controllerNumber=1 scan=14287	23.3378
16746:2	4	R.AETEC[+57.021]QNTEYQQLLDIK.I		C[+57]	1041.98	2	2082.96	2082.96	0	-4.1	423	Specific	390.8	208.98	208.98	5.38	37	>sp|P13645|K1C10_HUMAN Keratin, type I cytoskeletal 10 OS=Homo sapiens GN=KRT10 PE=1 SV=6	54112	JO_02.14416.14416.2	controllerType=0 controllerNumber=1 scan=14416	23.4586
17216:2	4	R.AETEC[+57.021]QNTEYQQLLDIK.I		C[+57]	1041.98	2	2082.95	2082.96	0	-8.6	423	Specific	397.57	140.31	140.31	3.79	37	>sp|P13645|K1C10_HUMAN Keratin, type I cytoskeletal 10 OS=Homo sapiens GN=KRT10 PE=1 SV=6	54112	JO_02.14761.14761.2	controllerType=0 controllerNumber=1 scan=14761	23.7874
16605:3	4	R.AETEC[+57.021]QNTEYQQLLDIK.I		C[+57]	694.993	3	2082.96	2082.96	0	-0.7	423	Specific	703.17	489.06	489.06	13.32	37	>sp|P13645|K1C10_HUMAN Keratin, type I cytoskeletal 10 OS=Homo sapiens GN=KRT10 PE=1 SV=6	54112	JO_02.14309.14309.3	controllerType=0 controllerNumber=1 scan=14309	23.3593
16572:2	4	R.AETEC[+57.021]QNTEYQQLLDIK.I		C[+57]	1041.99	2	2082.96	2082.96	0	-0.3	423	Specific	759.22	551.85	551.85	14.78	37	>sp|P13645|K1C10_HUMAN Keratin, type I cytoskeletal 10 OS=Homo sapiens GN=KRT10 PE=1 SV=6	54112	JO_02.14283.14283.2	controllerType=0 controllerNumber=1 scan=14283	23.3339
23297:4	4	R.AETEC[+57.021]QNTEYQQLLDIKIRLENEIQTYR.S		C[+57]	875.435	4	3498.72	3498.72	0	0.2	423	Specific	716.38	345.51	345.51	10.66	37	>sp|P13645|K1C10_HUMAN Keratin, type I cytoskeletal 10 OS=Homo sapiens GN=KRT10 PE=1 SV=6	54112	JO_02.19538.19538.4	controllerType=0 controllerNumber=1 scan=19538	28.5068
08083:3	4	K.IRLENEIQTYR.S			478.928	3	1434.77	1434.77	0	-1.3	440	Specific	463.6	223.24	223.24	6.55	37	>sp|P13645|K1C10_HUMAN Keratin, type I cytoskeletal 10 OS=Homo sapiens GN=KRT10 PE=1 SV=6	54112	JO_02.7672.7672.3	controllerType=0 controllerNumber=1 scan=7672	17.6953
05356:2	4	R.LENEIQTYR.S			583.295	2	1165.58	1165.58	0	-1.1	442	Specific	423.67	68.27	68.27	3.52	37	>sp|P13645|K1C10_HUMAN Keratin, type I cytoskeletal 10 OS=Homo sapiens GN=KRT10 PE=1 SV=6	54112	JO_02.5366.5366.2	controllerType=0 controllerNumber=1 scan=5366	15.7086
05193:2	4	R.LENEIQTYR.S			583.295	2	1165.58	1165.58	0	-2.2	442	Specific	445.13	105.29	105.29	5.2	37	>sp|P13645|K1C10_HUMAN Keratin, type I cytoskeletal 10 OS=Homo sapiens GN=KRT10 PE=1 SV=6	54112	JO_02.5194.5194.2	controllerType=0 controllerNumber=1 scan=5194	15.539
04888:2	4	R.LENEIQTYR.S			583.295	2	1165.58	1165.58	0	-0.9	442	Specific	520.73	168.92	168.92	6.19	37	>sp|P13645|K1C10_HUMAN Keratin, type I cytoskeletal 10 OS=Homo sapiens GN=KRT10 PE=1 SV=6	54112	JO_02.4925.4925.2	controllerType=0 controllerNumber=1 scan=4925	15.2801
04709:2	4	R.LENEIQTYR.S			583.296	2	1165.59	1165.58	0	0.7	442	Specific	528.25	184.46	184.46	6.85	37	>sp|P13645|K1C10_HUMAN Keratin, type I cytoskeletal 10 OS=Homo sapiens GN=KRT10 PE=1 SV=6	54112	JO_02.4783.4783.2	controllerType=0 controllerNumber=1 scan=4783	15.1605
05068:2	4	R.LENEIQTYR.S			583.296	2	1165.58	1165.58	0	-0.1	442	Specific	531	180.92	180.92	7.05	37	>sp|P13645|K1C10_HUMAN Keratin, type I cytoskeletal 10 OS=Homo sapiens GN=KRT10 PE=1 SV=6	54112	JO_02.5060.5060.2	controllerType=0 controllerNumber=1 scan=5060	15.3913
03132:2	4	R.SLLEGEGSSGGGGR.G			631.802	2	1262.6	1262.6	0	0.2	451	Specific	625.45	168.52	168.52	9.11	37	>sp|P13645|K1C10_HUMAN Keratin, type I cytoskeletal 10 OS=Homo sapiens GN=KRT10 PE=1 SV=6	54112	JO_02.3583.3583.2	controllerType=0 controllerNumber=1 scan=3583	14.1507
03472:2	4	R.SLLEGEGSSGGGGR.G			631.801	2	1262.6	1262.6	0	-1.6	451	Specific	673.5	300.31	300.31	11.78	37	>sp|P13645|K1C10_HUMAN Keratin, type I cytoskeletal 10 OS=Homo sapiens GN=KRT10 PE=1 SV=6	54112	JO_02.3858.3858.2	controllerType=0 controllerNumber=1 scan=3858	14.3958
03320:2	4	R.SLLEGEGSSGGGGR.G			631.801	2	1262.6	1262.6	0	-1.3	451	Specific	761.58	365.23	365.23	14.1	37	>sp|P13645|K1C10_HUMAN Keratin, type I cytoskeletal 10 OS=Homo sapiens GN=KRT10 PE=1 SV=6	54112	JO_02.3732.3732.2	controllerType=0 controllerNumber=1 scan=3732	14.2845
02858:2	5	K.GSC[+57.021]GIGGGIGGGSSR.I		C[+57]	639.794	2	1278.58	1278.59	0	-3.3	16	Specific	477.48	203.11	203.11	6.42	26	>sp|P08779|K1C16_HUMAN Keratin, type I cytoskeletal 16 OS=Homo sapiens GN=KRT16 PE=1 SV=4	53545	JO_02.3377.3377.2	controllerType=0 controllerNumber=1 scan=3377	13.9702
02625:2	5	K.GSC[+57.021]GIGGGIGGGSSR.I		C[+57]	639.796	2	1278.59	1278.59	0	-0.4	16	Specific	701.64	430.56	430.56	13.78	26	>sp|P08779|K1C16_HUMAN Keratin, type I cytoskeletal 16 OS=Homo sapiens GN=KRT16 PE=1 SV=4	53545	JO_02.3209.3209.2	controllerType=0 controllerNumber=1 scan=3209	13.8148
02459:2	5	K.GSC[+57.021]GIGGGIGGGSSR.I		C[+57]	639.796	2	1278.59	1278.59	0	0.1	16	Specific	736.31	441.3	441.3	13.78	26	>sp|P08779|K1C16_HUMAN Keratin, type I cytoskeletal 16 OS=Homo sapiens GN=KRT16 PE=1 SV=4	53545	JO_02.3086.3086.2	controllerType=0 controllerNumber=1 scan=3086	13.7007
04665:2	5	R.ISSVLAGGSC[+57.021]R.A		C[+57]	553.785	2	1106.56	1106.56	0	0.8	31	Specific	402.18	103.37	103.37	5.13	26	>sp|P08779|K1C16_HUMAN Keratin, type I cytoskeletal 16 OS=Homo sapiens GN=KRT16 PE=1 SV=4	53545	JO_02.4750.4750.2	controllerType=0 controllerNumber=1 scan=4750	15.1352
04463:2	5	R.ISSVLAGGSC[+57.021]R.A		C[+57]	553.784	2	1106.56	1106.56	0	-0.7	31	Specific	615.92	251.62	251.62	9.31	26	>sp|P08779|K1C16_HUMAN Keratin, type I cytoskeletal 16 OS=Homo sapiens GN=KRT16 PE=1 SV=4	53545	JO_02.4596.4596.2	controllerType=0 controllerNumber=1 scan=4596	15.011
04107:2	5	R.ISSVLAGGSC[+57.021]R.A		C[+57]	553.784	2	1106.56	1106.56	0	-0.8	31	Specific	627.51	251.73	251.73	10.32	26	>sp|P08779|K1C16_HUMAN Keratin, type I cytoskeletal 16 OS=Homo sapiens GN=KRT16 PE=1 SV=4	53545	JO_02.4335.4335.2	controllerType=0 controllerNumber=1 scan=4335	14.8
04276:2	5	R.ISSVLAGGSC[+57.021]R.A		C[+57]	553.784	2	1106.56	1106.56	0	-1.6	31	Specific	633.41	269.14	269.14	10.55	26	>sp|P08779|K1C16_HUMAN Keratin, type I cytoskeletal 16 OS=Homo sapiens GN=KRT16 PE=1 SV=4	53545	JO_02.4460.4460.2	controllerType=0 controllerNumber=1 scan=4460	14.9025
05473:2	5	R.APSTYGGGLSVSSR.F			669.835	2	1338.66	1338.66	0	-1.1	42	Specific	370.47	100.35	100.35	5.01	26	>sp|P08779|K1C16_HUMAN Keratin, type I cytoskeletal 16 OS=Homo sapiens GN=KRT16 PE=1 SV=4	53545	JO_02.5466.5466.2	controllerType=0 controllerNumber=1 scan=5466	15.7898
05370:2	5	R.APSTYGGGLSVSSR.F			669.832	2	1338.66	1338.66	0	-5.5	42	Specific	638.38	242.79	242.79	8.84	26	>sp|P08779|K1C16_HUMAN Keratin, type I cytoskeletal 16 OS=Homo sapiens GN=KRT16 PE=1 SV=4	53545	JO_02.5379.5379.2	controllerType=0 controllerNumber=1 scan=5379	15.7225
05511:2	5	R.APSTYGGGLSVSSR.F			669.835	2	1338.66	1338.66	0	-1.1	42	Specific	747.8	437.04	437.04	13.95	26	>sp|P08779|K1C16_HUMAN Keratin, type I cytoskeletal 16 OS=Homo sapiens GN=KRT16 PE=1 SV=4	53545	JO_02.5495.5495.2	controllerType=0 controllerNumber=1 scan=5495	15.818
08113:2	5	R.ALEEANADLEVK.I			651.332	2	1301.66	1301.66	0	-1.5	137	Specific	557.25	223.11	223.11	8.4	26	>sp|P08779|K1C16_HUMAN Keratin, type I cytoskeletal 16 OS=Homo sapiens GN=KRT16 PE=1 SV=4	53545	JO_02.7700.7700.2	controllerType=0 controllerNumber=1 scan=7700	17.7214
08624:2	5	K.DYSPYFK.T			460.214	2	919.42	919.42	0	0.7	163	Specific	389.57	38.69	38.69	2.92	26	>sp|P08779|K1C16_HUMAN Keratin, type I cytoskeletal 16 OS=Homo sapiens GN=KRT16 PE=1 SV=4	53545	JO_02.8149.8149.2	controllerType=0 controllerNumber=1 scan=8149	18.1112
26409:3	5	K.TIEDLRNKIIAATIENAQPILQIDNAR.L			1011.89	3	3033.67	3033.67	0	-0.6	170	Specific	544.19	162.4	162.4	4.54	26	>sp|P08779|K1C16_HUMAN Keratin, type I cytoskeletal 16 OS=Homo sapiens GN=KRT16 PE=1 SV=4	53545	JO_02.22066.22066.3	controllerType=0 controllerNumber=1 scan=22066	31.1237
20796:3	5	K.IIAATIENAQPILQIDNAR.L			688.719	3	2064.14	2064.14	0	-1.1	178	Specific	626.18	407.41	407.41	11.32	26	>sp|P08779|K1C16_HUMAN Keratin, type I cytoskeletal 16 OS=Homo sapiens GN=KRT16 PE=1 SV=4	53545	JO_02.17507.17507.3	controllerType=0 controllerNumber=1 scan=17507	26.3964
01962:2	5	R.TKYEHELALR.Q			630.341	2	1259.67	1259.67	0	0.6	204	Specific	459.36	78.18	78.18	3.27	26	>sp|P08779|K1C16_HUMAN Keratin, type I cytoskeletal 16 OS=Homo sapiens GN=KRT16 PE=1 SV=4	53545	JO_02.2690.2690.2	controllerType=0 controllerNumber=1 scan=2690	13.325
01772:3	5	R.TKYEHELALR.Q			420.562	3	1259.67	1259.67	0	-1.5	204	Specific	647.76	238	238	9.69	26	>sp|P08779|K1C16_HUMAN Keratin, type I cytoskeletal 16 OS=Homo sapiens GN=KRT16 PE=1 SV=4	53545	JO_02.2538.2538.3	controllerType=0 controllerNumber=1 scan=2538	13.1779
01914:3	5	R.TKYEHELALR.Q			420.562	3	1259.67	1259.67	0	-1.8	204	Specific	664.99	298.91	298.91	10.87	26	>sp|P08779|K1C16_HUMAN Keratin, type I cytoskeletal 16 OS=Homo sapiens GN=KRT16 PE=1 SV=4	53545	JO_02.2654.2654.3	controllerType=0 controllerNumber=1 scan=2654	13.2906
03702:3	5	R.QTVEADVNGLRR.V			453.243	3	1357.72	1357.72	0	-2	214	Specific	367.72	65.25	65.25	3.18	26	>sp|P08779|K1C16_HUMAN Keratin, type I cytoskeletal 16 OS=Homo sapiens GN=KRT16 PE=1 SV=4	53545	JO_02.4025.4025.3	controllerType=0 controllerNumber=1 scan=4025	14.5382
03491:3	5	R.QTVEADVNGLRR.V			453.243	3	1357.71	1357.72	0	-3.2	214	Specific	535.29	223.84	223.84	7.14	26	>sp|P08779|K1C16_HUMAN Keratin, type I cytoskeletal 16 OS=Homo sapiens GN=KRT16 PE=1 SV=4	53545	JO_02.3872.3872.3	controllerType=0 controllerNumber=1 scan=3872	14.4048
03524:2	5	R.QTVEADVNGLRR.V			679.362	2	1357.72	1357.72	0	-1.6	214	Specific	703.97	280.33	280.33	11.87	26	>sp|P08779|K1C16_HUMAN Keratin, type I cytoskeletal 16 OS=Homo sapiens GN=KRT16 PE=1 SV=4	53545	JO_02.3897.3897.2	controllerType=0 controllerNumber=1 scan=3897	14.4286
12405:2	5	R.VLDELTLAR.T			515.298	2	1029.59	1029.59	0	-4.8	226	Specific	346.62	26.32	26.32	1.98	26	>sp|P08779|K1C16_HUMAN Keratin, type I cytoskeletal 16 OS=Homo sapiens GN=KRT16 PE=1 SV=4	53545	JO_02.11117.11117.2	controllerType=0 controllerNumber=1 scan=11117	20.5595
13782:2	5	R.VLDELTLAR.T			515.298	2	1029.59	1029.59	0	-4.2	226	Specific	367.48	33.12	33.12	2.73	26	>sp|P08779|K1C16_HUMAN Keratin, type I cytoskeletal 16 OS=Homo sapiens GN=KRT16 PE=1 SV=4	53545	JO_02.12191.12191.2	controllerType=0 controllerNumber=1 scan=12191	21.4891
13518:2	5	R.VLDELTLAR.T			515.299	2	1029.59	1029.59	0	-2.2	226	Specific	378.11	11.05	11.05	3.39	26	>sp|P08779|K1C16_HUMAN Keratin, type I cytoskeletal 16 OS=Homo sapiens GN=KRT16 PE=1 SV=4	53545	JO_02.11990.11990.2	controllerType=0 controllerNumber=1 scan=11990	21.3162
13317:2	5	R.VLDELTLAR.T			515.3	2	1029.59	1029.59	0	-2	226	Specific	528.55	143.86	143.86	6.8	26	>sp|P08779|K1C16_HUMAN Keratin, type I cytoskeletal 16 OS=Homo sapiens GN=KRT16 PE=1 SV=4	53545	JO_02.11830.11830.2	controllerType=0 controllerNumber=1 scan=11830	21.1716
26194:3	5	R.TDLEM[+15.995]QIEGLKEELAYLR.K		M[+16]	723.037	3	2167.1	2167.1	0	0.7	235	Specific	648.6	335.74	335.74	9.57	26	>sp|P08779|K1C16_HUMAN Keratin, type I cytoskeletal 16 OS=Homo sapiens GN=KRT16 PE=1 SV=4	53545	JO_02.21896.21896.3	controllerType=0 controllerNumber=1 scan=21896	30.9549
22785:4	5	R.TDLEM[+15.995]QIEGLKEELAYLRK.N		M[+16]	574.551	4	2295.18	2295.19	0	-2.8	235	Specific	680.31	399	399	12.42	26	>sp|P08779|K1C16_HUMAN Keratin, type I cytoskeletal 16 OS=Homo sapiens GN=KRT16 PE=1 SV=4	53545	JO_02.19103.19103.4	controllerType=0 controllerNumber=1 scan=19103	28.0371
10812:2	5	R.GQTGGDVNVEM[+15.995]DAAPGVDLSR.I		M[+16]	1052.48	2	2103.96	2103.96	0	-0.9	264	Specific	322.98	22.6	22.6	3.17	26	>sp|P08779|K1C16_HUMAN Keratin, type I cytoskeletal 16 OS=Homo sapiens GN=KRT16 PE=1 SV=4	53545	JO_02.9887.9887.3	controllerType=0 controllerNumber=1 scan=9887	19.5261
10859:2	5	R.GQTGGDVNVEM[+15.995]DAAPGVDLSR.I		M[+16]	1052.48	2	2103.96	2103.96	0	-1.5	264	Specific	571.06	365.16	365.16	9.17	26	>sp|P08779|K1C16_HUMAN Keratin, type I cytoskeletal 16 OS=Homo sapiens GN=KRT16 PE=1 SV=4	53545	JO_02.9922.9922.2	controllerType=0 controllerNumber=1 scan=9922	19.5543
02103:2	5	R.ILNEM[+15.995]RDQYEQM[+15.995]AEK.N		M[+16]*2	965.438	2	1929.87	1929.87	0	-0.2	285	Specific	263.64	109.51	109.51	1.9	26	>sp|P08779|K1C16_HUMAN Keratin, type I cytoskeletal 16 OS=Homo sapiens GN=KRT16 PE=1 SV=4	53545	JO_02.2812.2812.2	controllerType=0 controllerNumber=1 scan=2812	13.4393
17421:2	5	R.DAETWFLSK.T			548.768	2	1096.53	1096.53	0	-1.9	303	Specific	377.42	98.02	98.02	3.73	26	>sp|P08779|K1C16_HUMAN Keratin, type I cytoskeletal 16 OS=Homo sapiens GN=KRT16 PE=1 SV=4	53545	JO_02.14910.14910.2	controllerType=0 controllerNumber=1 scan=14910	23.9352
17245:2	5	R.DAETWFLSK.T			548.768	2	1096.53	1096.53	0	-1.3	303	Specific	591.96	200.03	200.03	7.75	26	>sp|P08779|K1C16_HUMAN Keratin, type I cytoskeletal 16 OS=Homo sapiens GN=KRT16 PE=1 SV=4	53545	JO_02.14782.14782.2	controllerType=0 controllerNumber=1 scan=14782	23.8094
07008:3	5	K.TEELNKEVASNSELVQSSR.S			707.353	3	2120.04	2120.05	0	-0.8	312	Specific	645.53	404.93	404.93	11.49	26	>sp|P08779|K1C16_HUMAN Keratin, type I cytoskeletal 16 OS=Homo sapiens GN=KRT16 PE=1 SV=4	53545	JO_02.6672.6672.3	controllerType=0 controllerNumber=1 scan=6672	16.741
05848:2	5	K.ASLENSLEETK.G			610.804	2	1220.6	1220.6	0	-0.1	355	Specific	583.55	189.3	189.3	7.82	26	>sp|P08779|K1C16_HUMAN Keratin, type I cytoskeletal 16 OS=Homo sapiens GN=KRT16 PE=1 SV=4	53545	JO_02.5754.5754.2	controllerType=0 controllerNumber=1 scan=5754	16.0267
03140:3	5	K.ASLENSLEETKGR.Y			478.578	3	1433.72	1433.72	0	-1.9	355	Specific	385.82	62.39	62.39	3.1	26	>sp|P08779|K1C16_HUMAN Keratin, type I cytoskeletal 16 OS=Homo sapiens GN=KRT16 PE=1 SV=4	53545	JO_02.3589.3589.3	controllerType=0 controllerNumber=1 scan=3589	14.1563
03163:2	5	K.ASLENSLEETKGR.Y			717.364	2	1433.72	1433.72	0	-1.3	355	Specific	684.64	265.97	265.97	10.8	26	>sp|P08779|K1C16_HUMAN Keratin, type I cytoskeletal 16 OS=Homo sapiens GN=KRT16 PE=1 SV=4	53545	JO_02.3608.3608.2	controllerType=0 controllerNumber=1 scan=3608	14.1714
07156:3	5	K.TRLEQEIATYR.R			460.58	3	1379.73	1379.73	0	-1	408	Specific	470.26	227.17	227.17	6.48	26	>sp|P08779|K1C16_HUMAN Keratin, type I cytoskeletal 16 OS=Homo sapiens GN=KRT16 PE=1 SV=4	53545	JO_02.6830.6830.3	controllerType=0 controllerNumber=1 scan=6830	16.9251
07158:2	5	K.TRLEQEIATYR.R			690.367	2	1379.73	1379.73	0	-0.6	408	Specific	604.25	309.51	309.51	9.04	26	>sp|P08779|K1C16_HUMAN Keratin, type I cytoskeletal 16 OS=Homo sapiens GN=KRT16 PE=1 SV=4	53545	JO_02.6834.6834.2	controllerType=0 controllerNumber=1 scan=6834	16.9333
04560:2	5	K.TRLEQEIATYRR.L			768.416	2	1535.82	1535.83	0	-2.8	408	Specific	317.31	6.51	6.51	0.16	26	>sp|P08779|K1C16_HUMAN Keratin, type I cytoskeletal 16 OS=Homo sapiens GN=KRT16 PE=1 SV=4	53545	JO_02.4671.4671.2	controllerType=0 controllerNumber=1 scan=4671	15.0709
04674:3	5	K.TRLEQEIATYRR.L			512.614	3	1535.83	1535.83	0	-0.3	408	Specific	342.22	41.35	41.35	1.92	26	>sp|P08779|K1C16_HUMAN Keratin, type I cytoskeletal 16 OS=Homo sapiens GN=KRT16 PE=1 SV=4	53545	JO_02.4758.4758.3	controllerType=0 controllerNumber=1 scan=4758	15.1419
04517:3	5	K.TRLEQEIATYRR.L			512.614	3	1535.83	1535.83	0	-1.1	408	Specific	541.62	284.69	284.69	6.71	26	>sp|P08779|K1C16_HUMAN Keratin, type I cytoskeletal 16 OS=Homo sapiens GN=KRT16 PE=1 SV=4	53545	JO_02.4640.4640.3	controllerType=0 controllerNumber=1 scan=4640	15.0462
05303:2	5	R.LEQEIATYR.R			561.792	2	1122.58	1122.58	0	-1.6	410	Specific	519	160.76	160.76	6.73	26	>sp|P08779|K1C16_HUMAN Keratin, type I cytoskeletal 16 OS=Homo sapiens GN=KRT16 PE=1 SV=4	53545	JO_02.5319.5319.2	controllerType=0 controllerNumber=1 scan=5319	15.6727
05428:2	5	R.LEQEIATYR.R			561.793	2	1122.58	1122.58	0	-0.8	410	Specific	534.9	158.65	158.65	6.18	26	>sp|P08779|K1C16_HUMAN Keratin, type I cytoskeletal 16 OS=Homo sapiens GN=KRT16 PE=1 SV=4	53545	JO_02.5431.5431.2	controllerType=0 controllerNumber=1 scan=5431	15.7628
02412:3	5	R.LEQEIATYRR.L			426.897	3	1278.68	1278.68	0	-2.7	410	Specific	435.53	74.67	74.67	3.45	26	>sp|P08779|K1C16_HUMAN Keratin, type I cytoskeletal 16 OS=Homo sapiens GN=KRT16 PE=1 SV=4	53545	JO_02.3053.3053.3	controllerType=0 controllerNumber=1 scan=3053	13.6685
02226:3	5	R.LEQEIATYRR.L			426.897	3	1278.68	1278.68	0	-1.9	410	Specific	500.66	122.6	122.6	6.09	26	>sp|P08779|K1C16_HUMAN Keratin, type I cytoskeletal 16 OS=Homo sapiens GN=KRT16 PE=1 SV=4	53545	JO_02.2912.2912.3	controllerType=0 controllerNumber=1 scan=2912	13.5341
04490:3	5	R.RLLEGEDAHLSSQQASGQSYSSR.E			836.063	3	2506.17	2506.19	0	-6.8	419	Specific	379.2	3.98	3.98	0.01	26	>sp|P08779|K1C16_HUMAN Keratin, type I cytoskeletal 16 OS=Homo sapiens GN=KRT16 PE=1 SV=4	53545	JO_02.4616.4616.3	controllerType=0 controllerNumber=1 scan=4616	15.0256
05745:3	5	R.LLEGEDAHLSSQQASGQSYSSR.E			784.032	3	2350.08	2350.09	0	-4.3	420	Specific	626.02	227.98	227.98	8.43	26	>sp|P08779|K1C16_HUMAN Keratin, type I cytoskeletal 16 OS=Homo sapiens GN=KRT16 PE=1 SV=4	53545	JO_02.5681.5681.3	controllerType=0 controllerNumber=1 scan=5681	15.9661
03280:3	5	R.QTRPILKEQSSSSFSQGQS.S			699.018	3	2095.04	2095.04	0	-0.9	454	CRagged	294.65	59.04	59.04	0.66	26	>sp|P08779|K1C16_HUMAN Keratin, type I cytoskeletal 16 OS=Homo sapiens GN=KRT16 PE=1 SV=4	53545	JO_02.3702.3702.3	controllerType=0 controllerNumber=1 scan=3702	14.2587
03240:3	5	R.QTRPILKEQSSSSFSQGQSS.-			728.029	3	2182.07	2182.07	0	-0.9	454	CRagged	376.54	78.33	78.33	2.2	26	>sp|P08779|K1C16_HUMAN Keratin, type I cytoskeletal 16 OS=Homo sapiens GN=KRT16 PE=1 SV=4	53545	JO_02.3670.3670.3	controllerType=0 controllerNumber=1 scan=3670	14.2279
04766:3	6	R.RGFSANSARLPGVSR.S			525.621	3	1574.85	1574.85	0	-1.7	16	Specific	397.3	183.21	183.21	3.53	22	>sp|P04259|K2C6B_HUMAN Keratin, type II cytoskeletal 6B OS=Homo sapiens GN=KRT6B PE=1 SV=5	53244	JO_02.4830.4830.3	controllerType=0 controllerNumber=1 scan=4830	15.2014
07207:2	6	R.SGFSSISVSR.S			513.764	2	1026.52	1026.52	0	-1	31	Specific	393.38	53.11	53.11	3.72	22	>sp|P04259|K2C6B_HUMAN Keratin, type II cytoskeletal 6B OS=Homo sapiens GN=KRT6B PE=1 SV=5	53244	JO_02.6895.6895.2	controllerType=0 controllerNumber=1 scan=6895	17.007
07301:2	6	R.SGFSSISVSR.S			513.764	2	1026.52	1026.52	0	-1.2	31	Specific	534.5	220.8	220.8	7.22	22	>sp|P04259|K2C6B_HUMAN Keratin, type II cytoskeletal 6B OS=Homo sapiens GN=KRT6B PE=1 SV=5	53244	JO_02.6988.6988.2	controllerType=0 controllerNumber=1 scan=6988	17.0946
02060:3	6	R.SRGSGGLGGAC[+57.021]GGAGFGSR.S		C[+57]	556.593	3	1667.76	1667.77	0	-1.8	41	Specific	534.28	328.71	328.71	7.27	22	>sp|P04259|K2C6B_HUMAN Keratin, type II cytoskeletal 6B OS=Homo sapiens GN=KRT6B PE=1 SV=5	53244	JO_02.2776.2776.3	controllerType=0 controllerNumber=1 scan=2776	13.4059
05055:2	6	R.GSGGLGGAC[+57.021]GGAGFGSR.S		C[+57]	712.82	2	1424.63	1424.63	0	-1	43	Specific	697.11	403.73	403.73	12.78	22	>sp|P04259|K2C6B_HUMAN Keratin, type II cytoskeletal 6B OS=Homo sapiens GN=KRT6B PE=1 SV=5	53244	JO_02.5047.5047.2	controllerType=0 controllerNumber=1 scan=5047	15.3794
04859:2	6	R.GSGGLGGAC[+57.021]GGAGFGSR.S		C[+57]	712.821	2	1424.64	1424.63	0	1.1	43	Specific	835.77	533.09	533.09	15.78	22	>sp|P04259|K2C6B_HUMAN Keratin, type II cytoskeletal 6B OS=Homo sapiens GN=KRT6B PE=1 SV=5	53244	JO_02.4903.4903.2	controllerType=0 controllerNumber=1 scan=4903	15.2599
06806:2	6	R.SLYGLGGSK.R			441.239	2	881.471	881.473	0	-1.7	60	Specific	513.8	105.84	105.84	6.23	22	>sp|P04259|K2C6B_HUMAN Keratin, type II cytoskeletal 6B OS=Homo sapiens GN=KRT6B PE=1 SV=5	53244	JO_02.6506.6506.2	controllerType=0 controllerNumber=1 scan=6506	16.6157
02952:2	6	R.SLYGLGGSKR.I			519.29	2	1037.57	1037.57	0	-1.7	60	Specific	642.22	218.1	218.1	9.63	22	>sp|P04259|K2C6B_HUMAN Keratin, type II cytoskeletal 6B OS=Homo sapiens GN=KRT6B PE=1 SV=5	53244	JO_02.3451.3451.2	controllerType=0 controllerNumber=1 scan=3451	14.0385
09454:2	6	R.ISIGGGSC[+57.021]AISGGYGSR.A		C[+57]	799.883	2	1598.76	1598.76	0	-0.2	70	Specific	723.17	372.68	372.68	12.86	22	>sp|P04259|K2C6B_HUMAN Keratin, type II cytoskeletal 6B OS=Homo sapiens GN=KRT6B PE=1 SV=5	53244	JO_02.8814.8814.2	controllerType=0 controllerNumber=1 scan=8814	18.6552
23417:8	6	R.ISIGGGSC[+57.021]AISGGYGSRAGGSYGFGGAGSGFGFGGGAGIGFGLGGGAGLAGGFGGPGFPVC[+57.021]PPGGIQEVTVNQSLLTPLNLQIDPAIQRVR.A		C[+57]*2	1066.42	8	8524.33	8525.24	-1	11.8	70	Specific	526.5	60.63	60.63	0.8	22	>sp|P04259|K2C6B_HUMAN Keratin, type II cytoskeletal 6B OS=Homo sapiens GN=KRT6B PE=1 SV=5	53244	JO_02.19629.19629.2	controllerType=0 controllerNumber=1 scan=19629	28.6049
05692:3	6	R.FLEQQNKVLDTK.W			488.268	3	1462.79	1462.79	0	-0.6	183	Specific	455.44	160.96	160.96	4.92	22	>sp|P04259|K2C6B_HUMAN Keratin, type II cytoskeletal 6B OS=Homo sapiens GN=KRT6B PE=1 SV=5	53244	JO_02.5644.5644.3	controllerType=0 controllerNumber=1 scan=5644	15.9353
11673:2	6	K.WTLLQEQGTK.T			602.321	2	1203.64	1203.64	0	-1.4	195	Specific	590.24	169.91	169.91	8.09	22	>sp|P04259|K2C6B_HUMAN Keratin, type II cytoskeletal 6B OS=Homo sapiens GN=KRT6B PE=1 SV=5	53244	JO_02.10546.10546.2	controllerType=0 controllerNumber=1 scan=10546	20.0822
20770:3	6	K.TVRQNLEPLFEQYINNLRR.Q			801.763	3	2403.28	2403.29	0	-5.7	205	Specific	521.55	157.72	157.72	2.86	22	>sp|P04259|K2C6B_HUMAN Keratin, type II cytoskeletal 6B OS=Homo sapiens GN=KRT6B PE=1 SV=5	53244	JO_02.17489.17489.3	controllerType=0 controllerNumber=1 scan=17489	26.3799
26195:3	6	R.QNLEPLFEQYINNLR.R			630.995	3	1890.97	1890.97	0	0	208	Specific	550.67	348.71	348.71	7.21	22	>sp|P04259|K2C6B_HUMAN Keratin, type II cytoskeletal 6B OS=Homo sapiens GN=KRT6B PE=1 SV=5	53244	JO_02.21897.21897.3	controllerType=0 controllerNumber=1 scan=21897	30.9559
26205:3	6	R.QNLEPLFEQYINNLR.R			630.995	3	1890.97	1890.97	0	-0.8	208	Specific	584.8	327.09	327.09	8.39	22	>sp|P04259|K2C6B_HUMAN Keratin, type II cytoskeletal 6B OS=Homo sapiens GN=KRT6B PE=1 SV=5	53244	JO_02.21906.21906.3	controllerType=0 controllerNumber=1 scan=21906	30.9657
22975:2	6	R.QNLEPLFEQYINNLRR.Q			1024.04	2	2047.08	2047.07	0	3	208	Specific	278	53.09	53.09	0.05	22	>sp|P04259|K2C6B_HUMAN Keratin, type II cytoskeletal 6B OS=Homo sapiens GN=KRT6B PE=1 SV=5	53244	JO_02.19255.19255.2	controllerType=0 controllerNumber=1 scan=19255	28.1989
23053:3	6	R.QNLEPLFEQYINNLRR.Q			683.027	3	2047.07	2047.07	0	-2	208	Specific	546.15	316.85	316.85	7.29	22	>sp|P04259|K2C6B_HUMAN Keratin, type II cytoskeletal 6B OS=Homo sapiens GN=KRT6B PE=1 SV=5	53244	JO_02.19320.19320.3	controllerType=0 controllerNumber=1 scan=19320	28.2682
22931:3	6	R.QNLEPLFEQYINNLRR.Q			683.027	3	2047.07	2047.07	0	-2	208	Specific	553.6	326.22	326.22	7.6	22	>sp|P04259|K2C6B_HUMAN Keratin, type II cytoskeletal 6B OS=Homo sapiens GN=KRT6B PE=1 SV=5	53244	JO_02.19220.19220.3	controllerType=0 controllerNumber=1 scan=19220	28.1613
10246:2	6	R.TAAENEFVTLK.K			611.819	2	1222.63	1222.63	0	-0.3	261	Specific	392.88	99.02	99.02	4.8	22	>sp|P04259|K2C6B_HUMAN Keratin, type II cytoskeletal 6B OS=Homo sapiens GN=KRT6B PE=1 SV=5	53244	JO_02.9439.9439.2	controllerType=0 controllerNumber=1 scan=9439	19.1659
05591:2	6	R.TAAENEFVTLKK.D			675.866	2	1350.72	1350.73	0	-1.7	261	Specific	305.11	27	27	0.81	22	>sp|P04259|K2C6B_HUMAN Keratin, type II cytoskeletal 6B OS=Homo sapiens GN=KRT6B PE=1 SV=5	53244	JO_02.5564.5564.2	controllerType=0 controllerNumber=1 scan=5564	15.8672
05535:3	6	R.TAAENEFVTLKK.D			450.913	3	1350.73	1350.73	0	-0.8	261	Specific	533.41	228	228	7.07	22	>sp|P04259|K2C6B_HUMAN Keratin, type II cytoskeletal 6B OS=Homo sapiens GN=KRT6B PE=1 SV=5	53244	JO_02.5512.5512.3	controllerType=0 controllerNumber=1 scan=5512	15.8319
05521:2	6	R.TAAENEFVTLKK.D			675.866	2	1350.72	1350.73	0	-1.3	261	Specific	589.22	197.58	197.58	7.34	22	>sp|P04259|K2C6B_HUMAN Keratin, type II cytoskeletal 6B OS=Homo sapiens GN=KRT6B PE=1 SV=5	53244	JO_02.5501.5501.2	controllerType=0 controllerNumber=1 scan=5501	15.8218
21050:2	6	K.ADTLTDEINFLR.A			704.358	2	1407.71	1407.71	0	-1.4	288	Specific	663.84	211.19	211.19	10.46	22	>sp|P04259|K2C6B_HUMAN Keratin, type II cytoskeletal 6B OS=Homo sapiens GN=KRT6B PE=1 SV=5	53244	JO_02.17707.17707.2	controllerType=0 controllerNumber=1 scan=17707	26.5943
15122:3	6	R.ALYDAELSQM[+15.995]QTHISDTSVVLSM[+15.995]DNNR.N		M[+16]*2	1024.14	3	3070.41	3070.41	0	-0.5	300	Specific	741.86	229.67	229.67	10.65	22	>sp|P04259|K2C6B_HUMAN Keratin, type II cytoskeletal 6B OS=Homo sapiens GN=KRT6B PE=1 SV=5	53244	JO_02.13202.13202.3	controllerType=0 controllerNumber=1 scan=13202	22.3604
02839:3	6	R.SRAEAESWYQTK.Y			485.901	3	1455.69	1455.69	0	1.5	348	Specific	268.37	35.58	35.58	0.03	22	>sp|P04259|K2C6B_HUMAN Keratin, type II cytoskeletal 6B OS=Homo sapiens GN=KRT6B PE=1 SV=5	53244	JO_02.3363.3363.3	controllerType=0 controllerNumber=1 scan=3363	13.9578
02434:3	6	R.SRAEAESWYQTK.Y			485.902	3	1455.69	1455.69	0	2.9	348	Specific	304.07	8.8	8.8	0.16	22	>sp|P04259|K2C6B_HUMAN Keratin, type II cytoskeletal 6B OS=Homo sapiens GN=KRT6B PE=1 SV=5	53244	JO_02.3068.3068.3	controllerType=0 controllerNumber=1 scan=3068	13.6832
02726:2	6	R.SRAEAESWYQTK.Y			728.349	2	1455.69	1455.69	0	2.7	348	Specific	437.86	47.6	47.6	2.12	22	>sp|P04259|K2C6B_HUMAN Keratin, type II cytoskeletal 6B OS=Homo sapiens GN=KRT6B PE=1 SV=5	53244	JO_02.3283.3283.2	controllerType=0 controllerNumber=1 scan=3283	13.8844
02540:2	6	R.SRAEAESWYQTK.Y			728.349	2	1455.69	1455.69	0	2.6	348	Specific	467.36	75.92	75.92	2.68	22	>sp|P04259|K2C6B_HUMAN Keratin, type II cytoskeletal 6B OS=Homo sapiens GN=KRT6B PE=1 SV=5	53244	JO_02.3147.3147.2	controllerType=0 controllerNumber=1 scan=3147	13.7571
02629:3	6	R.SRAEAESWYQTK.Y			485.9	3	1455.69	1455.69	0	-0.3	348	Specific	557.35	94.5	94.5	5.96	22	>sp|P04259|K2C6B_HUMAN Keratin, type II cytoskeletal 6B OS=Homo sapiens GN=KRT6B PE=1 SV=5	53244	JO_02.3212.3212.3	controllerType=0 controllerNumber=1 scan=3212	13.8181
12586:4	6	R.SRAEAESWYQTKYEELQITAGR.H			654.824	4	2616.28	2616.27	0	2.5	348	Specific	428.75	33.42	33.42	0.39	22	>sp|P04259|K2C6B_HUMAN Keratin, type II cytoskeletal 6B OS=Homo sapiens GN=KRT6B PE=1 SV=5	53244	JO_02.11267.11267.4	controllerType=0 controllerNumber=1 scan=11267	20.6906
09535:2	6	K.NKLEGLEDALQK.A			679.369	2	1357.73	1357.73	0	-0.4	425	Specific	646.2	213.2	213.2	8.72	22	>sp|P04259|K2C6B_HUMAN Keratin, type II cytoskeletal 6B OS=Homo sapiens GN=KRT6B PE=1 SV=5	53244	JO_02.8874.8874.2	controllerType=0 controllerNumber=1 scan=8874	18.7085
04871:2	6	R.ATGGGLSSVGGGSSTIK.Y			718.373	2	1435.74	1435.74	0	-0.3	534	Specific	338.65	117.22	117.22	3.2	22	>sp|P04259|K2C6B_HUMAN Keratin, type II cytoskeletal 6B OS=Homo sapiens GN=KRT6B PE=1 SV=5	53244	JO_02.4913.4913.2	controllerType=0 controllerNumber=1 scan=4913	15.2692
06303:3	6	R.ATGGGLSSVGGGSSTIKYTTTSSSSR.K			802.728	3	2406.17	2406.17	0	-2.2	534	Specific	1044.49	641.14	641.14	19.23	22	>sp|P04259|K2C6B_HUMAN Keratin, type II cytoskeletal 6B OS=Homo sapiens GN=KRT6B PE=1 SV=5	53244	JO_02.6083.6083.3	controllerType=0 controllerNumber=1 scan=6083	16.2795
09778:2	7	R.SFSTASAITPSVSR.T			705.864	2	1410.72	1410.72	0	-1.6	16	Specific	400.76	128.06	128.06	5.19	18	>sp|P13647|K2C5_HUMAN Keratin, type II cytoskeletal 5 OS=Homo sapiens GN=KRT5 PE=1 SV=3	54114	JO_02.9076.9076.2	controllerType=0 controllerNumber=1 scan=9076	18.8705
09758:2	7	R.SFSTASAITPSVSR.T			705.865	2	1410.72	1410.72	0	-0.1	16	Specific	526.48	236.32	236.32	7.52	18	>sp|P13647|K2C5_HUMAN Keratin, type II cytoskeletal 5 OS=Homo sapiens GN=KRT5 PE=1 SV=3	54114	JO_02.9061.9061.2	controllerType=0 controllerNumber=1 scan=9061	18.8575
09620:2	7	R.SFSTASAITPSVSR.T			705.864	2	1410.72	1410.72	0	-0.7	16	Specific	681.25	341.17	341.17	11.8	18	>sp|P13647|K2C5_HUMAN Keratin, type II cytoskeletal 5 OS=Homo sapiens GN=KRT5 PE=1 SV=3	54114	JO_02.8939.8939.2	controllerType=0 controllerNumber=1 scan=8939	18.7647
19440:3	7	R.SFSTASAITPSVSRTSFTSVSRSGGGGGGGFGR.V			1041.51	3	3122.5	3122.52	0	-7.7	16	Specific	342.99	4.61	4.61	0	18	>sp|P13647|K2C5_HUMAN Keratin, type II cytoskeletal 5 OS=Homo sapiens GN=KRT5 PE=1 SV=3	54114	JO_02.16460.16460.3	controllerType=0 controllerNumber=1 scan=16460	25.3838
08229:2	7	R.VSLAGAC[+57.021]GVGGYGSR.S		C[+57]	705.843	2	1410.68	1410.68	0	-1.1	49	Specific	860.94	532.58	532.58	16.78	18	>sp|P13647|K2C5_HUMAN Keratin, type II cytoskeletal 5 OS=Homo sapiens GN=KRT5 PE=1 SV=3	54114	JO_02.7788.7788.2	controllerType=0 controllerNumber=1 scan=7788	17.7886
06725:2	7	R.SLYNLGGSK.R			469.751	2	938.495	938.494	0	0.5	64	Specific	363.45	72.59	72.59	3.31	18	>sp|P13647|K2C5_HUMAN Keratin, type II cytoskeletal 5 OS=Homo sapiens GN=KRT5 PE=1 SV=3	54114	JO_02.6407.6407.2	controllerType=0 controllerNumber=1 scan=6407	16.5136
06547:2	7	R.SLYNLGGSK.R			469.749	2	938.491	938.494	0	-3	64	Specific	446.68	89.97	89.97	5.27	18	>sp|P13647|K2C5_HUMAN Keratin, type II cytoskeletal 5 OS=Homo sapiens GN=KRT5 PE=1 SV=3	54114	JO_02.6263.6263.2	controllerType=0 controllerNumber=1 scan=6263	16.4153
03147:2	7	R.SLYNLGGSKR.I			547.801	2	1094.59	1094.6	0	-1.5	64	Specific	436.53	117.52	117.52	4.84	18	>sp|P13647|K2C5_HUMAN Keratin, type II cytoskeletal 5 OS=Homo sapiens GN=KRT5 PE=1 SV=3	54114	JO_02.3596.3596.2	controllerType=0 controllerNumber=1 scan=3596	14.1625
02950:2	7	R.SLYNLGGSKR.I			547.801	2	1094.59	1094.6	0	-1.5	64	Specific	595.19	209.28	209.28	7.71	18	>sp|P13647|K2C5_HUMAN Keratin, type II cytoskeletal 5 OS=Homo sapiens GN=KRT5 PE=1 SV=3	54114	JO_02.3450.3450.2	controllerType=0 controllerNumber=1 scan=3450	14.0381
08309:2	7	R.ISISTSGGSFR.N			556.291	2	1111.57	1111.57	0	-0.1	74	Specific	441.62	157.13	157.13	5.94	18	>sp|P13647|K2C5_HUMAN Keratin, type II cytoskeletal 5 OS=Homo sapiens GN=KRT5 PE=1 SV=3	54114	JO_02.7854.7854.2	controllerType=0 controllerNumber=1 scan=7854	17.8454
08146:2	7	R.ISISTSGGSFR.N			556.29	2	1111.57	1111.57	0	-0.9	74	Specific	603.17	281.24	281.24	9.42	18	>sp|P13647|K2C5_HUMAN Keratin, type II cytoskeletal 5 OS=Homo sapiens GN=KRT5 PE=1 SV=3	54114	JO_02.7724.7724.2	controllerType=0 controllerNumber=1 scan=7724	17.7388
10315:2	7	R.TTAENEFVM[+15.995]LK.K		M[+16]	649.818	2	1298.63	1298.63	0	-0.2	266	Specific	459.25	134.57	134.57	5.93	18	>sp|P13647|K2C5_HUMAN Keratin, type II cytoskeletal 5 OS=Homo sapiens GN=KRT5 PE=1 SV=3	54114	JO_02.9496.9496.2	controllerType=0 controllerNumber=1 scan=9496	19.2065
05900:2	7	R.TTAENEFVM[+15.995]LKK.D		M[+16]	713.864	2	1426.72	1426.72	0	-3.3	266	Specific	535.97	119.12	119.12	5.72	18	>sp|P13647|K2C5_HUMAN Keratin, type II cytoskeletal 5 OS=Homo sapiens GN=KRT5 PE=1 SV=3	54114	JO_02.5791.5791.2	controllerType=0 controllerNumber=1 scan=5791	16.0531
13844:2	7	K.VDALM[+15.995]DEINFM[+15.995]K.M		M[+16]*2	729.337	2	1457.67	1457.66	0	1.6	293	Specific	400.36	67.12	67.12	3.1	18	>sp|P13647|K2C5_HUMAN Keratin, type II cytoskeletal 5 OS=Homo sapiens GN=KRT5 PE=1 SV=3	54114	JO_02.12233.12233.2	controllerType=0 controllerNumber=1 scan=12233	21.5249
02486:2	7	K.AQYEEIANR.S			547.267	2	1093.53	1093.53	0	-1.2	344	Specific	500.16	111.35	111.35	6.32	18	>sp|P13647|K2C5_HUMAN Keratin, type II cytoskeletal 5 OS=Homo sapiens GN=KRT5 PE=1 SV=3	54114	JO_02.3106.3106.2	controllerType=0 controllerNumber=1 scan=3106	13.721
02313:2	7	K.AQYEEIANR.S			547.266	2	1093.53	1093.53	0	-1.3	344	Specific	522.72	100.9	100.9	6.71	18	>sp|P13647|K2C5_HUMAN Keratin, type II cytoskeletal 5 OS=Homo sapiens GN=KRT5 PE=1 SV=3	54114	JO_02.2981.2981.2	controllerType=0 controllerNumber=1 scan=2981	13.5981
02668:2	7	K.AQYEEIANR.S			547.267	2	1093.53	1093.53	0	-1.2	344	Specific	537.85	110.43	110.43	6.71	18	>sp|P13647|K2C5_HUMAN Keratin, type II cytoskeletal 5 OS=Homo sapiens GN=KRT5 PE=1 SV=3	54114	JO_02.3238.3238.2	controllerType=0 controllerNumber=1 scan=3238	13.8445
02779:3	7	R.SRTEAESWYQTK.Y			495.903	3	1485.69	1485.7	0	-1.6	353	Specific	441.61	137.62	137.62	5.05	18	>sp|P13647|K2C5_HUMAN Keratin, type II cytoskeletal 5 OS=Homo sapiens GN=KRT5 PE=1 SV=3	54114	JO_02.3320.3320.3	controllerType=0 controllerNumber=1 scan=3320	13.9193
02751:2	7	R.SRTEAESWYQTK.Y			743.352	2	1485.7	1485.7	0	0.6	353	Specific	460.87	152.12	152.12	5.27	18	>sp|P13647|K2C5_HUMAN Keratin, type II cytoskeletal 5 OS=Homo sapiens GN=KRT5 PE=1 SV=3	54114	JO_02.3299.3299.2	controllerType=0 controllerNumber=1 scan=3299	13.8999
02554:2	7	R.SRTEAESWYQTK.Y			743.355	2	1485.7	1485.7	0	3.4	353	Specific	516.86	208.95	208.95	5.53	18	>sp|P13647|K2C5_HUMAN Keratin, type II cytoskeletal 5 OS=Homo sapiens GN=KRT5 PE=1 SV=3	54114	JO_02.3157.3157.2	controllerType=0 controllerNumber=1 scan=3157	13.7652
02567:3	7	R.SRTEAESWYQTK.Y			495.903	3	1485.69	1485.7	0	-1.5	353	Specific	555.48	265.51	265.51	7.23	18	>sp|P13647|K2C5_HUMAN Keratin, type II cytoskeletal 5 OS=Homo sapiens GN=KRT5 PE=1 SV=3	54114	JO_02.3168.3168.3	controllerType=0 controllerNumber=1 scan=3168	13.7758
05328:2	7	R.TEAESWYQTK.Y			621.784	2	1242.56	1242.56	0	-2.5	355	Specific	477.86	154.16	154.16	5.54	18	>sp|P13647|K2C5_HUMAN Keratin, type II cytoskeletal 5 OS=Homo sapiens GN=KRT5 PE=1 SV=3	54114	JO_02.5341.5341.2	controllerType=0 controllerNumber=1 scan=5341	15.6873
05239:2	7	R.TEAESWYQTK.Y			621.782	2	1242.56	1242.56	0	-5	355	Specific	607.47	145.44	145.44	8.18	18	>sp|P13647|K2C5_HUMAN Keratin, type II cytoskeletal 5 OS=Homo sapiens GN=KRT5 PE=1 SV=3	54114	JO_02.5246.5246.2	controllerType=0 controllerNumber=1 scan=5246	15.5978
13155:3	7	R.TEAESWYQTKYEELQQTAGR.H			806.71	3	2418.12	2418.12	0	-2	355	Specific	753.65	434.92	434.92	13.56	18	>sp|P13647|K2C5_HUMAN Keratin, type II cytoskeletal 5 OS=Homo sapiens GN=KRT5 PE=1 SV=3	54114	JO_02.11696.11696.3	controllerType=0 controllerNumber=1 scan=11696	21.0596
02261:2	7	K.YEELQQTAGR.H			597.791	2	1194.58	1194.57	0	0.3	365	Specific	408.75	131.24	131.24	4.07	18	>sp|P13647|K2C5_HUMAN Keratin, type II cytoskeletal 5 OS=Homo sapiens GN=KRT5 PE=1 SV=3	54114	JO_02.2942.2942.2	controllerType=0 controllerNumber=1 scan=2942	13.5629
02087:2	7	K.YEELQQTAGR.H			597.792	2	1194.58	1194.57	0	0.8	365	Specific	467.41	113.67	113.67	5.84	18	>sp|P13647|K2C5_HUMAN Keratin, type II cytoskeletal 5 OS=Homo sapiens GN=KRT5 PE=1 SV=3	54114	JO_02.2800.2800.2	controllerType=0 controllerNumber=1 scan=2800	13.4285
02110:2	7	K.YEELQQTAGR.H			597.791	2	1194.58	1194.57	0	0.2	365	Specific	507.3	180.81	180.81	6.52	18	>sp|P13647|K2C5_HUMAN Keratin, type II cytoskeletal 5 OS=Homo sapiens GN=KRT5 PE=1 SV=3	54114	JO_02.2817.2817.2	controllerType=0 controllerNumber=1 scan=2817	13.4449
01796:2	7	K.YEELQQTAGR.H			597.79	2	1194.57	1194.57	0	-1.2	365	Specific	539.57	185.16	185.16	7.25	18	>sp|P13647|K2C5_HUMAN Keratin, type II cytoskeletal 5 OS=Homo sapiens GN=KRT5 PE=1 SV=3	54114	JO_02.2554.2554.2	controllerType=0 controllerNumber=1 scan=2554	13.1928
01947:2	7	K.YEELQQTAGR.H			597.791	2	1194.57	1194.57	0	-0.3	365	Specific	566.06	187.41	187.41	7.15	18	>sp|P13647|K2C5_HUMAN Keratin, type II cytoskeletal 5 OS=Homo sapiens GN=KRT5 PE=1 SV=3	54114	JO_02.2680.2680.2	controllerType=0 controllerNumber=1 scan=2680	13.3159
01928:2	7	R.LRAEIDNVK.K			529.303	2	1057.6	1057.6	0	-0.5	396	Specific	436.14	27.49	27.49	2.08	18	>sp|P13647|K2C5_HUMAN Keratin, type II cytoskeletal 5 OS=Homo sapiens GN=KRT5 PE=1 SV=3	54114	JO_02.2664.2664.2	controllerType=0 controllerNumber=1 scan=2664	13.3
10954:3	7	K.QC[+57.021]ANLQNAIADAEQR.G		C[+57]	567.936	3	1701.79	1701.8	0	-2.3	406	Specific	315.02	33.57	33.57	1.82	18	>sp|P13647|K2C5_HUMAN Keratin, type II cytoskeletal 5 OS=Homo sapiens GN=KRT5 PE=1 SV=3	54114	JO_02.9990.9990.3	controllerType=0 controllerNumber=1 scan=9990	19.6087
10902:2	7	K.QC[+57.021]ANLQNAIADAEQR.G		C[+57]	851.402	2	1701.8	1701.8	0	-0.6	406	Specific	675.15	371.93	371.93	11.86	18	>sp|P13647|K2C5_HUMAN Keratin, type II cytoskeletal 5 OS=Homo sapiens GN=KRT5 PE=1 SV=3	54114	JO_02.9951.9951.2	controllerType=0 controllerNumber=1 scan=9951	19.5785
13172:2	7	R.NKLAELEEALQK.A			693.385	2	1385.76	1385.76	0	-1	430	Specific	338.18	24.33	24.33	1.26	18	>sp|P13647|K2C5_HUMAN Keratin, type II cytoskeletal 5 OS=Homo sapiens GN=KRT5 PE=1 SV=3	54114	JO_02.11710.11710.2	controllerType=0 controllerNumber=1 scan=11710	21.0725
11786:2	7	K.LAELEEALQK.A			572.315	2	1143.62	1143.63	0	-2.9	432	Specific	353.81	44.89	44.89	2.87	18	>sp|P13647|K2C5_HUMAN Keratin, type II cytoskeletal 5 OS=Homo sapiens GN=KRT5 PE=1 SV=3	54114	JO_02.10635.10635.2	controllerType=0 controllerNumber=1 scan=10635	20.1611
11183:2	7	K.LAELEEALQK.A			572.315	2	1143.62	1143.63	0	-2.3	432	Specific	576.71	201.24	201.24	7.62	18	>sp|P13647|K2C5_HUMAN Keratin, type II cytoskeletal 5 OS=Homo sapiens GN=KRT5 PE=1 SV=3	54114	JO_02.10168.10168.2	controllerType=0 controllerNumber=1 scan=10168	19.7574
11239:2	7	K.LAELEEALQK.A			572.316	2	1143.62	1143.63	0	-0.5	432	Specific	701.52	263.37	263.37	12.48	18	>sp|P13647|K2C5_HUMAN Keratin, type II cytoskeletal 5 OS=Homo sapiens GN=KRT5 PE=1 SV=3	54114	JO_02.10214.10214.2	controllerType=0 controllerNumber=1 scan=10214	19.7972
12284:2	8	-.NLYQFK.N			406.718	2	812.428	812.43	0	-2.8	1	NRagged	223.16	13.5	13.5	0.32	14	>sp|P00605.1|PA2B4_NAJNG RecName: Full=Phospholipase A2 "basic"; Short=svPLA2; AltName: Full=Phosphatidylcholine 2-acylhydrolase; AltName: Full=Phospholipase A2 isozyme III/IV; Short=CM-III/CM-IV	36	JO_02.11033.11033.2	controllerType=0 controllerNumber=1 scan=11033	20.4931
07231:2	8	-.NLYQFK.N			406.718	2	812.429	812.43	0	-1.1	1	NRagged	226.76	17.79	17.79	0.34	14	>sp|P00605.1|PA2B4_NAJNG RecName: Full=Phospholipase A2 "basic"; Short=svPLA2; AltName: Full=Phosphatidylcholine 2-acylhydrolase; AltName: Full=Phospholipase A2 isozyme III/IV; Short=CM-III/CM-IV	36	JO_02.6922.6922.2	controllerType=0 controllerNumber=1 scan=6922	17.0359
14929:2	8	-.NLYQFK.N			406.717	2	812.427	812.43	0	-3.3	1	NRagged	228.43	23.94	23.94	0.75	14	>sp|P00605.1|PA2B4_NAJNG RecName: Full=Phospholipase A2 "basic"; Short=svPLA2; AltName: Full=Phosphatidylcholine 2-acylhydrolase; AltName: Full=Phospholipase A2 isozyme III/IV; Short=CM-III/CM-IV	36	JO_02.13053.13053.2	controllerType=0 controllerNumber=1 scan=13053	22.2284
12617:2	8	-.NLYQFK.N			406.718	2	812.428	812.43	0	-2.3	1	NRagged	232.85	17.58	17.58	0.38	14	>sp|P00605.1|PA2B4_NAJNG RecName: Full=Phospholipase A2 "basic"; Short=svPLA2; AltName: Full=Phosphatidylcholine 2-acylhydrolase; AltName: Full=Phospholipase A2 isozyme III/IV; Short=CM-III/CM-IV	36	JO_02.11294.11294.2	controllerType=0 controllerNumber=1 scan=11294	20.7126
13524:2	8	-.NLYQFK.N			406.718	2	812.429	812.43	0	-1.9	1	NRagged	240.34	8.54	8.54	0.39	14	>sp|P00605.1|PA2B4_NAJNG RecName: Full=Phospholipase A2 "basic"; Short=svPLA2; AltName: Full=Phosphatidylcholine 2-acylhydrolase; AltName: Full=Phospholipase A2 isozyme III/IV; Short=CM-III/CM-IV	36	JO_02.11994.11994.2	controllerType=0 controllerNumber=1 scan=11994	21.3186
07131:2	8	-.NLYQFK.N			406.718	2	812.429	812.43	0	-1.2	1	NRagged	243.67	58.25	58.25	1.2	14	>sp|P00605.1|PA2B4_NAJNG RecName: Full=Phospholipase A2 "basic"; Short=svPLA2; AltName: Full=Phosphatidylcholine 2-acylhydrolase; AltName: Full=Phospholipase A2 isozyme III/IV; Short=CM-III/CM-IV	36	JO_02.6792.6792.2	controllerType=0 controllerNumber=1 scan=6792	16.8594
13016:2	8	-.NLYQFK.N			406.718	2	812.428	812.43	0	-2.4	1	NRagged	244.43	40.84	40.84	1.8	14	>sp|P00605.1|PA2B4_NAJNG RecName: Full=Phospholipase A2 "basic"; Short=svPLA2; AltName: Full=Phosphatidylcholine 2-acylhydrolase; AltName: Full=Phospholipase A2 isozyme III/IV; Short=CM-III/CM-IV	36	JO_02.11595.11595.2	controllerType=0 controllerNumber=1 scan=11595	20.9717
07340:2	8	-.NLYQFK.N			406.718	2	812.429	812.43	0	-1.1	1	NRagged	247.95	9.59	9.59	0.43	14	>sp|P00605.1|PA2B4_NAJNG RecName: Full=Phospholipase A2 "basic"; Short=svPLA2; AltName: Full=Phosphatidylcholine 2-acylhydrolase; AltName: Full=Phospholipase A2 isozyme III/IV; Short=CM-III/CM-IV	36	JO_02.7025.7025.2	controllerType=0 controllerNumber=1 scan=7025	17.129
11870:2	8	-.NLYQFK.N			406.718	2	812.429	812.43	0	-1.7	1	NRagged	248.98	16.43	16.43	0.39	14	>sp|P00605.1|PA2B4_NAJNG RecName: Full=Phospholipase A2 "basic"; Short=svPLA2; AltName: Full=Phosphatidylcholine 2-acylhydrolase; AltName: Full=Phospholipase A2 isozyme III/IV; Short=CM-III/CM-IV	36	JO_02.10704.10704.2	controllerType=0 controllerNumber=1 scan=10704	20.2207
12470:2	8	-.NLYQFK.N			406.718	2	812.429	812.43	0	-1.4	1	NRagged	251.04	9.18	9.18	0.39	14	>sp|P00605.1|PA2B4_NAJNG RecName: Full=Phospholipase A2 "basic"; Short=svPLA2; AltName: Full=Phosphatidylcholine 2-acylhydrolase; AltName: Full=Phospholipase A2 isozyme III/IV; Short=CM-III/CM-IV	36	JO_02.11169.11169.2	controllerType=0 controllerNumber=1 scan=11169	20.605
07502:2	8	-.NLYQFK.N			406.718	2	812.429	812.43	0	-1	1	NRagged	251.84	21.6	21.6	1.05	14	>sp|P00605.1|PA2B4_NAJNG RecName: Full=Phospholipase A2 "basic"; Short=svPLA2; AltName: Full=Phosphatidylcholine 2-acylhydrolase; AltName: Full=Phospholipase A2 isozyme III/IV; Short=CM-III/CM-IV	36	JO_02.7159.7159.2	controllerType=0 controllerNumber=1 scan=7159	17.2452
10710:2	8	-.NLYQFK.N			406.718	2	812.428	812.43	0	-2.3	1	NRagged	254.53	29.57	29.57	0.77	14	>sp|P00605.1|PA2B4_NAJNG RecName: Full=Phospholipase A2 "basic"; Short=svPLA2; AltName: Full=Phosphatidylcholine 2-acylhydrolase; AltName: Full=Phospholipase A2 isozyme III/IV; Short=CM-III/CM-IV	36	JO_02.9804.9804.2	controllerType=0 controllerNumber=1 scan=9804	19.4572
10244:2	8	-.NLYQFK.N			406.718	2	812.43	812.43	0	-0.7	1	NRagged	255.01	4.03	4.03	0.74	14	>sp|P00605.1|PA2B4_NAJNG RecName: Full=Phospholipase A2 "basic"; Short=svPLA2; AltName: Full=Phosphatidylcholine 2-acylhydrolase; AltName: Full=Phospholipase A2 isozyme III/IV; Short=CM-III/CM-IV	36	JO_02.9437.9437.2	controllerType=0 controllerNumber=1 scan=9437	19.1649
09722:2	8	-.NLYQFK.N			406.718	2	812.429	812.43	0	-1.7	1	NRagged	257.75	18.38	18.38	0.62	14	>sp|P00605.1|PA2B4_NAJNG RecName: Full=Phospholipase A2 "basic"; Short=svPLA2; AltName: Full=Phosphatidylcholine 2-acylhydrolase; AltName: Full=Phospholipase A2 isozyme III/IV; Short=CM-III/CM-IV	36	JO_02.9028.9028.2	controllerType=0 controllerNumber=1 scan=9028	18.8334
07862:2	8	-.NLYQFK.N			406.718	2	812.429	812.43	0	-0.8	1	NRagged	260.18	19.92	19.92	0.36	14	>sp|P00605.1|PA2B4_NAJNG RecName: Full=Phospholipase A2 "basic"; Short=svPLA2; AltName: Full=Phosphatidylcholine 2-acylhydrolase; AltName: Full=Phospholipase A2 isozyme III/IV; Short=CM-III/CM-IV	36	JO_02.7492.7492.2	controllerType=0 controllerNumber=1 scan=7492	17.5491
10447:2	8	-.NLYQFK.N			406.718	2	812.428	812.43	0	-2.2	1	NRagged	261.37	12.62	12.62	0.65	14	>sp|P00605.1|PA2B4_NAJNG RecName: Full=Phospholipase A2 "basic"; Short=svPLA2; AltName: Full=Phosphatidylcholine 2-acylhydrolase; AltName: Full=Phospholipase A2 isozyme III/IV; Short=CM-III/CM-IV	36	JO_02.9598.9598.2	controllerType=0 controllerNumber=1 scan=9598	19.2941
06773:2	8	-.NLYQFK.N			406.718	2	812.429	812.43	0	-1.8	1	NRagged	261.84	13.38	13.38	0.44	14	>sp|P00605.1|PA2B4_NAJNG RecName: Full=Phospholipase A2 "basic"; Short=svPLA2; AltName: Full=Phosphatidylcholine 2-acylhydrolase; AltName: Full=Phospholipase A2 isozyme III/IV; Short=CM-III/CM-IV	36	JO_02.6470.6470.2	controllerType=0 controllerNumber=1 scan=6470	16.5877
11678:2	8	-.NLYQFK.N			406.718	2	812.428	812.43	0	-2.1	1	NRagged	262.27	15.21	15.21	0.65	14	>sp|P00605.1|PA2B4_NAJNG RecName: Full=Phospholipase A2 "basic"; Short=svPLA2; AltName: Full=Phosphatidylcholine 2-acylhydrolase; AltName: Full=Phospholipase A2 isozyme III/IV; Short=CM-III/CM-IV	36	JO_02.10550.10550.2	controllerType=0 controllerNumber=1 scan=10550	20.0842
08187:2	8	-.NLYQFK.N			406.718	2	812.428	812.43	0	-2	1	NRagged	262.4	43.44	43.44	1.33	14	>sp|P00605.1|PA2B4_NAJNG RecName: Full=Phospholipase A2 "basic"; Short=svPLA2; AltName: Full=Phosphatidylcholine 2-acylhydrolase; AltName: Full=Phospholipase A2 isozyme III/IV; Short=CM-III/CM-IV	36	JO_02.7756.7756.2	controllerType=0 controllerNumber=1 scan=7756	17.7655
12809:2	8	-.NLYQFK.N			406.718	2	812.428	812.43	0	-2.3	1	NRagged	264.58	23.82	23.82	0.86	14	>sp|P00605.1|PA2B4_NAJNG RecName: Full=Phospholipase A2 "basic"; Short=svPLA2; AltName: Full=Phosphatidylcholine 2-acylhydrolase; AltName: Full=Phospholipase A2 isozyme III/IV; Short=CM-III/CM-IV	36	JO_02.11443.11443.2	controllerType=0 controllerNumber=1 scan=11443	20.8435
08348:2	8	-.NLYQFK.N			406.718	2	812.429	812.43	0	-1.4	1	NRagged	266.91	54.35	54.35	1.33	14	>sp|P00605.1|PA2B4_NAJNG RecName: Full=Phospholipase A2 "basic"; Short=svPLA2; AltName: Full=Phosphatidylcholine 2-acylhydrolase; AltName: Full=Phospholipase A2 isozyme III/IV; Short=CM-III/CM-IV	36	JO_02.7889.7889.2	controllerType=0 controllerNumber=1 scan=7889	17.8694
06284:2	8	-.NLYQFK.N			406.718	2	812.428	812.43	0	-2.2	1	NRagged	268.02	16.88	16.88	1.24	14	>sp|P00605.1|PA2B4_NAJNG RecName: Full=Phospholipase A2 "basic"; Short=svPLA2; AltName: Full=Phosphatidylcholine 2-acylhydrolase; AltName: Full=Phospholipase A2 isozyme III/IV; Short=CM-III/CM-IV	36	JO_02.6067.6067.2	controllerType=0 controllerNumber=1 scan=6067	16.2686
06895:2	8	-.NLYQFK.N			406.718	2	812.429	812.43	0	-1.4	1	NRagged	270.74	46.15	46.15	1.33	14	>sp|P00605.1|PA2B4_NAJNG RecName: Full=Phospholipase A2 "basic"; Short=svPLA2; AltName: Full=Phosphatidylcholine 2-acylhydrolase; AltName: Full=Phospholipase A2 isozyme III/IV; Short=CM-III/CM-IV	36	JO_02.6586.6586.2	controllerType=0 controllerNumber=1 scan=6586	16.6773
06660:2	8	-.NLYQFK.N			406.718	2	812.429	812.43	0	-1.3	1	NRagged	270.8	14.61	14.61	0.81	14	>sp|P00605.1|PA2B4_NAJNG RecName: Full=Phospholipase A2 "basic"; Short=svPLA2; AltName: Full=Phosphatidylcholine 2-acylhydrolase; AltName: Full=Phospholipase A2 isozyme III/IV; Short=CM-III/CM-IV	36	JO_02.6349.6349.2	controllerType=0 controllerNumber=1 scan=6349	16.4725
09890:2	8	-.NLYQFK.N			406.718	2	812.428	812.43	0	-2	1	NRagged	272.17	26.22	26.22	0.86	14	>sp|P00605.1|PA2B4_NAJNG RecName: Full=Phospholipase A2 "basic"; Short=svPLA2; AltName: Full=Phosphatidylcholine 2-acylhydrolase; AltName: Full=Phospholipase A2 isozyme III/IV; Short=CM-III/CM-IV	36	JO_02.9166.9166.2	controllerType=0 controllerNumber=1 scan=9166	18.9483
10069:2	8	-.NLYQFK.N			406.718	2	812.428	812.43	0	-2.2	1	NRagged	275.8	45.68	45.68	1.33	14	>sp|P00605.1|PA2B4_NAJNG RecName: Full=Phospholipase A2 "basic"; Short=svPLA2; AltName: Full=Phosphatidylcholine 2-acylhydrolase; AltName: Full=Phospholipase A2 isozyme III/IV; Short=CM-III/CM-IV	36	JO_02.9295.9295.2	controllerType=0 controllerNumber=1 scan=9295	19.0551
09578:2	8	-.NLYQFK.N			406.718	2	812.428	812.43	0	-2.2	1	NRagged	277.09	39.73	39.73	0.86	14	>sp|P00605.1|PA2B4_NAJNG RecName: Full=Phospholipase A2 "basic"; Short=svPLA2; AltName: Full=Phosphatidylcholine 2-acylhydrolase; AltName: Full=Phospholipase A2 isozyme III/IV; Short=CM-III/CM-IV	36	JO_02.8905.8905.2	controllerType=0 controllerNumber=1 scan=8905	18.7367
08419:2	8	-.NLYQFK.N			406.718	2	812.428	812.43	0	-2.1	1	NRagged	277.46	36.83	36.83	0.86	14	>sp|P00605.1|PA2B4_NAJNG RecName: Full=Phospholipase A2 "basic"; Short=svPLA2; AltName: Full=Phosphatidylcholine 2-acylhydrolase; AltName: Full=Phospholipase A2 isozyme III/IV; Short=CM-III/CM-IV	36	JO_02.7965.7965.2	controllerType=0 controllerNumber=1 scan=7965	17.9572
07163:2	8	-.NLYQFK.N			406.718	2	812.429	812.43	0	-1.1	1	NRagged	277.67	22.77	22.77	0.81	14	>sp|P00605.1|PA2B4_NAJNG RecName: Full=Phospholipase A2 "basic"; Short=svPLA2; AltName: Full=Phosphatidylcholine 2-acylhydrolase; AltName: Full=Phospholipase A2 isozyme III/IV; Short=CM-III/CM-IV	36	JO_02.6842.6842.2	controllerType=0 controllerNumber=1 scan=6842	16.9461
12102:2	8	-.NLYQFK.N			406.718	2	812.428	812.43	0	-2.2	1	NRagged	277.84	11.72	11.72	0.65	14	>sp|P00605.1|PA2B4_NAJNG RecName: Full=Phospholipase A2 "basic"; Short=svPLA2; AltName: Full=Phosphatidylcholine 2-acylhydrolase; AltName: Full=Phospholipase A2 isozyme III/IV; Short=CM-III/CM-IV	36	JO_02.10895.10895.2	controllerType=0 controllerNumber=1 scan=10895	20.3801
07633:2	8	-.NLYQFK.N			406.718	2	812.429	812.43	0	-1.4	1	NRagged	279.64	63.01	63.01	1.79	14	>sp|P00605.1|PA2B4_NAJNG RecName: Full=Phospholipase A2 "basic"; Short=svPLA2; AltName: Full=Phosphatidylcholine 2-acylhydrolase; AltName: Full=Phospholipase A2 isozyme III/IV; Short=CM-III/CM-IV	36	JO_02.7278.7278.2	controllerType=0 controllerNumber=1 scan=7278	17.3401
08683:2	8	-.NLYQFK.N			406.718	2	812.429	812.43	0	-1.9	1	NRagged	281.02	54.2	54.2	1.68	14	>sp|P00605.1|PA2B4_NAJNG RecName: Full=Phospholipase A2 "basic"; Short=svPLA2; AltName: Full=Phosphatidylcholine 2-acylhydrolase; AltName: Full=Phospholipase A2 isozyme III/IV; Short=CM-III/CM-IV	36	JO_02.8198.8198.2	controllerType=0 controllerNumber=1 scan=8198	18.1504
07811:2	8	-.NLYQFK.N			406.719	2	812.43	812.43	0	-0.4	1	NRagged	298.94	33.78	33.78	0.89	14	>sp|P00605.1|PA2B4_NAJNG RecName: Full=Phospholipase A2 "basic"; Short=svPLA2; AltName: Full=Phosphatidylcholine 2-acylhydrolase; AltName: Full=Phospholipase A2 isozyme III/IV; Short=CM-III/CM-IV	36	JO_02.7426.7426.2	controllerType=0 controllerNumber=1 scan=7426	17.4578
08010:2	8	-.NLYQFK.N			406.718	2	812.429	812.43	0	-1.8	1	NRagged	299.2	39.78	39.78	1.03	14	>sp|P00605.1|PA2B4_NAJNG RecName: Full=Phospholipase A2 "basic"; Short=svPLA2; AltName: Full=Phosphatidylcholine 2-acylhydrolase; AltName: Full=Phospholipase A2 isozyme III/IV; Short=CM-III/CM-IV	36	JO_02.7620.7620.2	controllerType=0 controllerNumber=1 scan=7620	17.6561
08993:2	8	-.NLYQFK.N			406.718	2	812.429	812.43	0	-1.8	1	NRagged	301.7	13.7	13.7	1.58	14	>sp|P00605.1|PA2B4_NAJNG RecName: Full=Phospholipase A2 "basic"; Short=svPLA2; AltName: Full=Phosphatidylcholine 2-acylhydrolase; AltName: Full=Phospholipase A2 isozyme III/IV; Short=CM-III/CM-IV	36	JO_02.8452.8452.2	controllerType=0 controllerNumber=1 scan=8452	18.3651
08783:2	8	-.NLYQFK.N			406.718	2	812.429	812.43	0	-1.3	1	NRagged	302.55	54.16	54.16	1.92	14	>sp|P00605.1|PA2B4_NAJNG RecName: Full=Phospholipase A2 "basic"; Short=svPLA2; AltName: Full=Phosphatidylcholine 2-acylhydrolase; AltName: Full=Phospholipase A2 isozyme III/IV; Short=CM-III/CM-IV	36	JO_02.8300.8300.2	controllerType=0 controllerNumber=1 scan=8300	18.2389
10888:2	8	-.NLYQFK.N			406.718	2	812.428	812.43	0	-2.3	1	NRagged	303.55	31.62	31.62	1.92	14	>sp|P00605.1|PA2B4_NAJNG RecName: Full=Phospholipase A2 "basic"; Short=svPLA2; AltName: Full=Phosphatidylcholine 2-acylhydrolase; AltName: Full=Phospholipase A2 isozyme III/IV; Short=CM-III/CM-IV	36	JO_02.9943.9943.2	controllerType=0 controllerNumber=1 scan=9943	19.5737
07530:1	8	-.NLYQFK.N			812.429	1	812.429	812.43	0	-0.8	1	NRagged	416.85	36.16	36.16	1.86	14	>sp|P00605.1|PA2B4_NAJNG RecName: Full=Phospholipase A2 "basic"; Short=svPLA2; AltName: Full=Phosphatidylcholine 2-acylhydrolase; AltName: Full=Phospholipase A2 isozyme III/IV; Short=CM-III/CM-IV	36	JO_02.7181.7181.2	controllerType=0 controllerNumber=1 scan=7181	17.2596
01561:3	8	K.NMIHC[+57.021]TVPSR.P		C[+57]	405.53	3	1214.57	1214.58	0	-1.9	7	Specific	323.39	59.39	59.39	3.18	14	>sp|P00605.1|PA2B4_NAJNG RecName: Full=Phospholipase A2 "basic"; Short=svPLA2; AltName: Full=Phosphatidylcholine 2-acylhydrolase; AltName: Full=Phospholipase A2 isozyme III/IV; Short=CM-III/CM-IV	36	JO_02.2389.2389.3	controllerType=0 controllerNumber=1 scan=2389	13.0323
01745:3	8	K.NMIHC[+57.021]TVPSR.P		C[+57]	405.53	3	1214.57	1214.58	0	-2	7	Specific	377.39	107.85	107.85	4.88	14	>sp|P00605.1|PA2B4_NAJNG RecName: Full=Phospholipase A2 "basic"; Short=svPLA2; AltName: Full=Phosphatidylcholine 2-acylhydrolase; AltName: Full=Phospholipase A2 isozyme III/IV; Short=CM-III/CM-IV	36	JO_02.2518.2518.3	controllerType=0 controllerNumber=1 scan=2518	13.1569
01549:3	8	K.NMIHC[+57.021]TVPSR.P		C[+57]	405.53	3	1214.58	1214.58	0	-0.4	7	Specific	425.82	190.28	190.28	5.67	14	>sp|P00605.1|PA2B4_NAJNG RecName: Full=Phospholipase A2 "basic"; Short=svPLA2; AltName: Full=Phosphatidylcholine 2-acylhydrolase; AltName: Full=Phospholipase A2 isozyme III/IV; Short=CM-III/CM-IV	36	JO_02.2378.2378.3	controllerType=0 controllerNumber=1 scan=2378	13.0212
01757:2	8	K.NMIHC[+57.021]TVPSR.P		C[+57]	607.792	2	1214.58	1214.58	0	-0.4	7	Specific	478.28	154.85	154.85	5.21	14	>sp|P00605.1|PA2B4_NAJNG RecName: Full=Phospholipase A2 "basic"; Short=svPLA2; AltName: Full=Phosphatidylcholine 2-acylhydrolase; AltName: Full=Phospholipase A2 isozyme III/IV; Short=CM-III/CM-IV	36	JO_02.2527.2527.2	controllerType=0 controllerNumber=1 scan=2527	13.1658
01527:2	8	K.NMIHC[+57.021]TVPSR.P		C[+57]	607.792	2	1214.58	1214.58	0	-0.9	7	Specific	582.64	175.29	175.29	7.65	14	>sp|P00605.1|PA2B4_NAJNG RecName: Full=Phospholipase A2 "basic"; Short=svPLA2; AltName: Full=Phosphatidylcholine 2-acylhydrolase; AltName: Full=Phospholipase A2 isozyme III/IV; Short=CM-III/CM-IV	36	JO_02.2365.2365.2	controllerType=0 controllerNumber=1 scan=2365	13.0087
09498:2	8	K.NM[+15.995]IHC[+57.021]TVPSR.P		C[+57], M[+16]	615.782	2	1230.56	1230.57	0	-11.6	7	Specific	209.71	0.87	0.87	0	14	>sp|P00605.1|PA2B4_NAJNG RecName: Full=Phospholipase A2 "basic"; Short=svPLA2; AltName: Full=Phosphatidylcholine 2-acylhydrolase; AltName: Full=Phospholipase A2 isozyme III/IV; Short=CM-III/CM-IV	36	JO_02.8847.8847.3	controllerType=0 controllerNumber=1 scan=8847	18.6841
15822:3	8	K.NM[+15.995]IHC[+57.021]TVPSRPWWHFADYGC[+57.021]YC[+57.021]GR.G		C[+57]*3, M[+16]	1029.43	3	3086.27	3086.31	0	-13.3	7	Specific	311.26	42.66	42.66	0	14	>sp|P00605.1|PA2B4_NAJNG RecName: Full=Phospholipase A2 "basic"; Short=svPLA2; AltName: Full=Phosphatidylcholine 2-acylhydrolase; AltName: Full=Phospholipase A2 isozyme III/IV; Short=CM-III/CM-IV	36	JO_02.13712.13712.3	controllerType=0 controllerNumber=1 scan=13712	22.8102
14032:3	8	K.NM[+15.995]IHC[+57.021]TVPSRPWWHFADYGC[+57.021]YC[+57.021]GR.G		C[+57]*3, M[+16]	1029.43	3	3086.29	3086.31	0	-6.5	7	Specific	499.49	190.06	166.07	2.62	14	>sp|P00605.1|PA2B4_NAJNG RecName: Full=Phospholipase A2 "basic"; Short=svPLA2; AltName: Full=Phosphatidylcholine 2-acylhydrolase; AltName: Full=Phospholipase A2 isozyme III/IV; Short=CM-III/CM-IV	36	JO_02.12372.12372.3	controllerType=0 controllerNumber=1 scan=12372	21.642
14260:3	8	K.NM[+15.995]IHC[+57.021]TVPSRPWWHFADYGC[+57.021]YC[+57.021]GR.G		C[+57]*3, M[+16]	1029.44	3	3086.3	3086.31	0	-2.4	7	Specific	645.96	337.56	337.56	8.76	14	>sp|P00605.1|PA2B4_NAJNG RecName: Full=Phospholipase A2 "basic"; Short=svPLA2; AltName: Full=Phosphatidylcholine 2-acylhydrolase; AltName: Full=Phospholipase A2 isozyme III/IV; Short=CM-III/CM-IV	36	JO_02.12536.12536.3	controllerType=0 controllerNumber=1 scan=12536	21.7817
12880:4	8	K.NM[+15.995]IHC[+57.021]TVPSRPW[+15.995]WHFADYGC[+57.021]YC[+57.021]GR.G		C[+57]*3, M[+16], W[+16]	776.328	4	3102.29	3102.3	0	-3.4	7	Specific	310.2	65.83	34.51	0.76	14	>sp|P00605.1|PA2B4_NAJNG RecName: Full=Phospholipase A2 "basic"; Short=svPLA2; AltName: Full=Phosphatidylcholine 2-acylhydrolase; AltName: Full=Phospholipase A2 isozyme III/IV; Short=CM-III/CM-IV	36	JO_02.11495.11495.2	controllerType=0 controllerNumber=1 scan=11495	20.883
17301:3	8	R.PWWHFADYGC[+57.021]YC[+57.021]GR.G		C[+57]*2	625.588	3	1874.75	1874.75	0	-1.3	17	Specific	258.06	146.48	146.48	2.73	14	>sp|P00605.1|PA2B4_NAJNG RecName: Full=Phospholipase A2 "basic"; Short=svPLA2; AltName: Full=Phosphatidylcholine 2-acylhydrolase; AltName: Full=Phospholipase A2 isozyme III/IV; Short=CM-III/CM-IV	36	JO_02.14819.14819.3	controllerType=0 controllerNumber=1 scan=14819	23.8471
17110:3	8	R.PWWHFADYGC[+57.021]YC[+57.021]GR.G		C[+57]*2	625.588	3	1874.75	1874.75	0	-2.3	17	Specific	536.18	338.68	338.68	8.09	14	>sp|P00605.1|PA2B4_NAJNG RecName: Full=Phospholipase A2 "basic"; Short=svPLA2; AltName: Full=Phosphatidylcholine 2-acylhydrolase; AltName: Full=Phospholipase A2 isozyme III/IV; Short=CM-III/CM-IV	36	JO_02.14682.14682.3	controllerType=0 controllerNumber=1 scan=14682	23.7134
01736:3	8	R.GGKGTPVDDLDR.C			410.542	3	1229.61	1229.61	0	-0.9	31	Specific	194.03	4.04	4.04	0	14	>sp|P00605.1|PA2B4_NAJNG RecName: Full=Phospholipase A2 "basic"; Short=svPLA2; AltName: Full=Phosphatidylcholine 2-acylhydrolase; AltName: Full=Phospholipase A2 isozyme III/IV; Short=CM-III/CM-IV	36	JO_02.2513.2513.3	controllerType=0 controllerNumber=1 scan=2513	13.1528
01812:3	8	R.GGKGTPVDDLDR.C			410.542	3	1229.61	1229.61	0	-1.4	31	Specific	388.51	155.63	155.63	5.01	14	>sp|P00605.1|PA2B4_NAJNG RecName: Full=Phospholipase A2 "basic"; Short=svPLA2; AltName: Full=Phosphatidylcholine 2-acylhydrolase; AltName: Full=Phospholipase A2 isozyme III/IV; Short=CM-III/CM-IV	36	JO_02.2567.2567.3	controllerType=0 controllerNumber=1 scan=2567	13.2056
02323:2	8	R.GGKGTPVDDLDR.C			615.308	2	1229.61	1229.61	0	-1.8	31	Specific	443.47	77.52	77.52	3.18	14	>sp|P00605.1|PA2B4_NAJNG RecName: Full=Phospholipase A2 "basic"; Short=svPLA2; AltName: Full=Phosphatidylcholine 2-acylhydrolase; AltName: Full=Phospholipase A2 isozyme III/IV; Short=CM-III/CM-IV	36	JO_02.2989.2989.2	controllerType=0 controllerNumber=1 scan=2989	13.6057
02503:2	8	R.GGKGTPVDDLDR.C			615.309	2	1229.61	1229.61	0	-0.3	31	Specific	497.76	88.52	88.52	4.19	14	>sp|P00605.1|PA2B4_NAJNG RecName: Full=Phospholipase A2 "basic"; Short=svPLA2; AltName: Full=Phosphatidylcholine 2-acylhydrolase; AltName: Full=Phospholipase A2 isozyme III/IV; Short=CM-III/CM-IV	36	JO_02.3118.3118.2	controllerType=0 controllerNumber=1 scan=3118	13.7295
01879:2	8	R.GGKGTPVDDLDR.C			615.31	2	1229.61	1229.61	0	0.2	31	Specific	553.11	158.21	158.21	5.72	14	>sp|P00605.1|PA2B4_NAJNG RecName: Full=Phospholipase A2 "basic"; Short=svPLA2; AltName: Full=Phosphatidylcholine 2-acylhydrolase; AltName: Full=Phospholipase A2 isozyme III/IV; Short=CM-III/CM-IV	36	JO_02.2628.2628.2	controllerType=0 controllerNumber=1 scan=2628	13.2634
01734:2	8	R.GGKGTPVDDLDR.C			615.309	2	1229.61	1229.61	0	-0.5	31	Specific	628.13	225.6	225.6	8.78	14	>sp|P00605.1|PA2B4_NAJNG RecName: Full=Phospholipase A2 "basic"; Short=svPLA2; AltName: Full=Phosphatidylcholine 2-acylhydrolase; AltName: Full=Phospholipase A2 isozyme III/IV; Short=CM-III/CM-IV	36	JO_02.2512.2512.2	controllerType=0 controllerNumber=1 scan=2512	13.152
23189:2	8	K.GTPVDDLDR.C			494.242	2	987.477	987.474	0	2.7	34	Specific	280.11	14.1	14.1	0.76	14	>sp|P00605.1|PA2B4_NAJNG RecName: Full=Phospholipase A2 "basic"; Short=svPLA2; AltName: Full=Phosphatidylcholine 2-acylhydrolase; AltName: Full=Phospholipase A2 isozyme III/IV; Short=CM-III/CM-IV	36	JO_02.19444.19444.2	controllerType=0 controllerNumber=1 scan=19444	28.4002
07533:2	8	K.GTPVDDLDR.C			494.241	2	987.475	987.474	0	0.9	34	Specific	284.85	69.16	69.16	2.67	14	>sp|P00605.1|PA2B4_NAJNG RecName: Full=Phospholipase A2 "basic"; Short=svPLA2; AltName: Full=Phosphatidylcholine 2-acylhydrolase; AltName: Full=Phospholipase A2 isozyme III/IV; Short=CM-III/CM-IV	36	JO_02.7183.7183.2	controllerType=0 controllerNumber=1 scan=7183	17.2608
11139:2	8	K.GTPVDDLDR.C			494.24	2	987.472	987.474	0	-2.5	34	Specific	334.71	45.28	45.28	2.91	14	>sp|P00605.1|PA2B4_NAJNG RecName: Full=Phospholipase A2 "basic"; Short=svPLA2; AltName: Full=Phosphatidylcholine 2-acylhydrolase; AltName: Full=Phospholipase A2 isozyme III/IV; Short=CM-III/CM-IV	36	JO_02.10138.10138.2	controllerType=0 controllerNumber=1 scan=10138	19.7309
16997:2	8	K.GTPVDDLDR.C			494.238	2	987.469	987.474	0	-4.8	34	Specific	336.04	21.12	21.12	2	14	>sp|P00605.1|PA2B4_NAJNG RecName: Full=Phospholipase A2 "basic"; Short=svPLA2; AltName: Full=Phosphatidylcholine 2-acylhydrolase; AltName: Full=Phospholipase A2 isozyme III/IV; Short=CM-III/CM-IV	36	JO_02.14597.14597.2	controllerType=0 controllerNumber=1 scan=14597	23.6276
03306:2	8	K.GTPVDDLDR.C			494.241	2	987.474	987.474	0	0.1	34	Specific	356.26	44.02	44.02	3.75	14	>sp|P00605.1|PA2B4_NAJNG RecName: Full=Phospholipase A2 "basic"; Short=svPLA2; AltName: Full=Phosphatidylcholine 2-acylhydrolase; AltName: Full=Phospholipase A2 isozyme III/IV; Short=CM-III/CM-IV	36	JO_02.3723.3723.3	controllerType=0 controllerNumber=1 scan=3723	14.2768
05093:2	8	K.GTPVDDLDR.C			494.24	2	987.473	987.474	0	-1	34	Specific	356.92	63.8	63.8	4.19	14	>sp|P00605.1|PA2B4_NAJNG RecName: Full=Phospholipase A2 "basic"; Short=svPLA2; AltName: Full=Phosphatidylcholine 2-acylhydrolase; AltName: Full=Phospholipase A2 isozyme III/IV; Short=CM-III/CM-IV	36	JO_02.5082.5082.2	controllerType=0 controllerNumber=1 scan=5082	15.407
05152:2	8	K.GTPVDDLDR.C			494.24	2	987.474	987.474	0	-0.6	34	Specific	375.49	174.84	174.84	5.91	14	>sp|P00605.1|PA2B4_NAJNG RecName: Full=Phospholipase A2 "basic"; Short=svPLA2; AltName: Full=Phosphatidylcholine 2-acylhydrolase; AltName: Full=Phospholipase A2 isozyme III/IV; Short=CM-III/CM-IV	36	JO_02.5153.5153.2	controllerType=0 controllerNumber=1 scan=5153	15.4951
06469:2	8	K.GTPVDDLDR.C			494.24	2	987.473	987.474	0	-1.3	34	Specific	391.29	85.33	85.33	3.83	14	>sp|P00605.1|PA2B4_NAJNG RecName: Full=Phospholipase A2 "basic"; Short=svPLA2; AltName: Full=Phosphatidylcholine 2-acylhydrolase; AltName: Full=Phospholipase A2 isozyme III/IV; Short=CM-III/CM-IV	36	JO_02.6206.6206.2	controllerType=0 controllerNumber=1 scan=6206	16.3736
08276:2	8	K.GTPVDDLDR.C			494.24	2	987.472	987.474	0	-2.3	34	Specific	393.39	89.3	89.3	3.83	14	>sp|P00605.1|PA2B4_NAJNG RecName: Full=Phospholipase A2 "basic"; Short=svPLA2; AltName: Full=Phosphatidylcholine 2-acylhydrolase; AltName: Full=Phospholipase A2 isozyme III/IV; Short=CM-III/CM-IV	36	JO_02.7821.7821.2	controllerType=0 controllerNumber=1 scan=7821	17.8143
06953:2	8	K.GTPVDDLDR.C			494.239	2	987.471	987.474	0	-2.8	34	Specific	394.13	37.59	37.59	3.07	14	>sp|P00605.1|PA2B4_NAJNG RecName: Full=Phospholipase A2 "basic"; Short=svPLA2; AltName: Full=Phosphatidylcholine 2-acylhydrolase; AltName: Full=Phospholipase A2 isozyme III/IV; Short=CM-III/CM-IV	36	JO_02.6626.6626.2	controllerType=0 controllerNumber=1 scan=6626	16.7057
06281:2	8	K.GTPVDDLDR.C			494.24	2	987.472	987.474	0	-1.8	34	Specific	400.72	95.29	95.29	4.1	14	>sp|P00605.1|PA2B4_NAJNG RecName: Full=Phospholipase A2 "basic"; Short=svPLA2; AltName: Full=Phosphatidylcholine 2-acylhydrolase; AltName: Full=Phospholipase A2 isozyme III/IV; Short=CM-III/CM-IV	36	JO_02.6065.6065.2	controllerType=0 controllerNumber=1 scan=6065	16.2678
07278:2	8	K.GTPVDDLDR.C			494.24	2	987.473	987.474	0	-0.9	34	Specific	400.95	103.21	103.21	4.97	14	>sp|P00605.1|PA2B4_NAJNG RecName: Full=Phospholipase A2 "basic"; Short=svPLA2; AltName: Full=Phosphatidylcholine 2-acylhydrolase; AltName: Full=Phospholipase A2 isozyme III/IV; Short=CM-III/CM-IV	36	JO_02.6968.6968.2	controllerType=0 controllerNumber=1 scan=6968	17.0763
02867:2	8	K.GTPVDDLDR.C			494.24	2	987.472	987.474	0	-1.8	34	Specific	404.65	110.28	110.28	5.05	14	>sp|P00605.1|PA2B4_NAJNG RecName: Full=Phospholipase A2 "basic"; Short=svPLA2; AltName: Full=Phosphatidylcholine 2-acylhydrolase; AltName: Full=Phospholipase A2 isozyme III/IV; Short=CM-III/CM-IV	36	JO_02.3384.3384.3	controllerType=0 controllerNumber=1 scan=3384	13.977
05867:2	8	K.GTPVDDLDR.C			494.24	2	987.473	987.474	0	-1.5	34	Specific	406.87	147.47	147.47	5.9	14	>sp|P00605.1|PA2B4_NAJNG RecName: Full=Phospholipase A2 "basic"; Short=svPLA2; AltName: Full=Phosphatidylcholine 2-acylhydrolase; AltName: Full=Phospholipase A2 isozyme III/IV; Short=CM-III/CM-IV	36	JO_02.5767.5767.2	controllerType=0 controllerNumber=1 scan=5767	16.0387
06654:2	8	K.GTPVDDLDR.C			494.24	2	987.473	987.474	0	-0.8	34	Specific	411.49	76.85	76.85	4.17	14	>sp|P00605.1|PA2B4_NAJNG RecName: Full=Phospholipase A2 "basic"; Short=svPLA2; AltName: Full=Phosphatidylcholine 2-acylhydrolase; AltName: Full=Phospholipase A2 isozyme III/IV; Short=CM-III/CM-IV	36	JO_02.6345.6345.2	controllerType=0 controllerNumber=1 scan=6345	16.4709
03036:2	8	K.GTPVDDLDR.C			494.24	2	987.472	987.474	0	-1.8	34	Specific	413.89	171.73	171.73	5.75	14	>sp|P00605.1|PA2B4_NAJNG RecName: Full=Phospholipase A2 "basic"; Short=svPLA2; AltName: Full=Phosphatidylcholine 2-acylhydrolase; AltName: Full=Phospholipase A2 isozyme III/IV; Short=CM-III/CM-IV	36	JO_02.3516.3516.2	controllerType=0 controllerNumber=1 scan=3516	14.0954
09482:2	8	K.GTPVDDLDR.C			494.241	2	987.474	987.474	0	0.3	34	Specific	414.81	98.69	98.69	3.42	14	>sp|P00605.1|PA2B4_NAJNG RecName: Full=Phospholipase A2 "basic"; Short=svPLA2; AltName: Full=Phosphatidylcholine 2-acylhydrolase; AltName: Full=Phospholipase A2 isozyme III/IV; Short=CM-III/CM-IV	36	JO_02.8836.8836.2	controllerType=0 controllerNumber=1 scan=8836	18.6733
06074:2	8	K.GTPVDDLDR.C			494.24	2	987.472	987.474	0	-2.1	34	Specific	418.53	133.02	133.02	5.23	14	>sp|P00605.1|PA2B4_NAJNG RecName: Full=Phospholipase A2 "basic"; Short=svPLA2; AltName: Full=Phosphatidylcholine 2-acylhydrolase; AltName: Full=Phospholipase A2 isozyme III/IV; Short=CM-III/CM-IV	36	JO_02.5916.5916.2	controllerType=0 controllerNumber=1 scan=5916	16.1525
05424:2	8	K.GTPVDDLDR.C			494.24	2	987.473	987.474	0	-1.3	34	Specific	422.32	166.46	166.46	6.14	14	>sp|P00605.1|PA2B4_NAJNG RecName: Full=Phospholipase A2 "basic"; Short=svPLA2; AltName: Full=Phosphatidylcholine 2-acylhydrolase; AltName: Full=Phospholipase A2 isozyme III/IV; Short=CM-III/CM-IV	36	JO_02.5427.5427.2	controllerType=0 controllerNumber=1 scan=5427	15.7612
05228:2	8	K.GTPVDDLDR.C			494.24	2	987.473	987.474	0	-0.8	34	Specific	426.37	205.42	205.42	6.35	14	>sp|P00605.1|PA2B4_NAJNG RecName: Full=Phospholipase A2 "basic"; Short=svPLA2; AltName: Full=Phosphatidylcholine 2-acylhydrolase; AltName: Full=Phospholipase A2 isozyme III/IV; Short=CM-III/CM-IV	36	JO_02.5234.5234.2	controllerType=0 controllerNumber=1 scan=5234	15.5832
03886:2	8	K.GTPVDDLDR.C			494.24	2	987.472	987.474	0	-2	34	Specific	429.35	113.87	113.87	5.63	14	>sp|P00605.1|PA2B4_NAJNG RecName: Full=Phospholipase A2 "basic"; Short=svPLA2; AltName: Full=Phosphatidylcholine 2-acylhydrolase; AltName: Full=Phospholipase A2 isozyme III/IV; Short=CM-III/CM-IV	36	JO_02.4166.4166.2	controllerType=0 controllerNumber=1 scan=4166	14.6595
05699:2	8	K.GTPVDDLDR.C			494.24	2	987.473	987.474	0	-1.3	34	Specific	431.79	174.34	174.34	6.14	14	>sp|P00605.1|PA2B4_NAJNG RecName: Full=Phospholipase A2 "basic"; Short=svPLA2; AltName: Full=Phosphatidylcholine 2-acylhydrolase; AltName: Full=Phospholipase A2 isozyme III/IV; Short=CM-III/CM-IV	36	JO_02.5649.5649.2	controllerType=0 controllerNumber=1 scan=5649	15.9413
05300:2	8	K.GTPVDDLDR.C			494.24	2	987.473	987.474	0	-1.1	34	Specific	435.95	156.97	156.97	5.97	14	>sp|P00605.1|PA2B4_NAJNG RecName: Full=Phospholipase A2 "basic"; Short=svPLA2; AltName: Full=Phosphatidylcholine 2-acylhydrolase; AltName: Full=Phospholipase A2 isozyme III/IV; Short=CM-III/CM-IV	36	JO_02.5317.5317.2	controllerType=0 controllerNumber=1 scan=5317	15.6723
05567:2	8	K.GTPVDDLDR.C			494.24	2	987.473	987.474	0	-0.8	34	Specific	437.85	165.93	165.93	6.26	14	>sp|P00605.1|PA2B4_NAJNG RecName: Full=Phospholipase A2 "basic"; Short=svPLA2; AltName: Full=Phosphatidylcholine 2-acylhydrolase; AltName: Full=Phospholipase A2 isozyme III/IV; Short=CM-III/CM-IV	36	JO_02.5541.5541.2	controllerType=0 controllerNumber=1 scan=5541	15.8512
04793:2	8	K.GTPVDDLDR.C			494.24	2	987.472	987.474	0	-1.8	34	Specific	441.03	119.62	119.62	5.86	14	>sp|P00605.1|PA2B4_NAJNG RecName: Full=Phospholipase A2 "basic"; Short=svPLA2; AltName: Full=Phosphatidylcholine 2-acylhydrolase; AltName: Full=Phospholipase A2 isozyme III/IV; Short=CM-III/CM-IV	36	JO_02.4850.4850.2	controllerType=0 controllerNumber=1 scan=4850	15.2184
06802:2	8	K.GTPVDDLDR.C			494.24	2	987.472	987.474	0	-1.8	34	Specific	441.61	113.39	113.39	5.86	14	>sp|P00605.1|PA2B4_NAJNG RecName: Full=Phospholipase A2 "basic"; Short=svPLA2; AltName: Full=Phosphatidylcholine 2-acylhydrolase; AltName: Full=Phospholipase A2 isozyme III/IV; Short=CM-III/CM-IV	36	JO_02.6502.6502.2	controllerType=0 controllerNumber=1 scan=6502	16.6121
04631:2	8	K.GTPVDDLDR.C			494.24	2	987.473	987.474	0	-1.6	34	Specific	445.14	146.69	146.69	6.05	14	>sp|P00605.1|PA2B4_NAJNG RecName: Full=Phospholipase A2 "basic"; Short=svPLA2; AltName: Full=Phosphatidylcholine 2-acylhydrolase; AltName: Full=Phospholipase A2 isozyme III/IV; Short=CM-III/CM-IV	36	JO_02.4724.4724.2	controllerType=0 controllerNumber=1 scan=4724	15.116
04051:2	8	K.GTPVDDLDR.C			494.24	2	987.473	987.474	0	-0.8	34	Specific	458.7	171	171	5.83	14	>sp|P00605.1|PA2B4_NAJNG RecName: Full=Phospholipase A2 "basic"; Short=svPLA2; AltName: Full=Phosphatidylcholine 2-acylhydrolase; AltName: Full=Phospholipase A2 isozyme III/IV; Short=CM-III/CM-IV	36	JO_02.4291.4291.2	controllerType=0 controllerNumber=1 scan=4291	14.7657
04950:2	8	K.GTPVDDLDR.C			494.24	2	987.473	987.474	0	-0.9	34	Specific	461.42	166.13	166.13	5.92	14	>sp|P00605.1|PA2B4_NAJNG RecName: Full=Phospholipase A2 "basic"; Short=svPLA2; AltName: Full=Phosphatidylcholine 2-acylhydrolase; AltName: Full=Phospholipase A2 isozyme III/IV; Short=CM-III/CM-IV	36	JO_02.4972.4972.2	controllerType=0 controllerNumber=1 scan=4972	15.3166
04457:2	8	K.GTPVDDLDR.C			494.24	2	987.473	987.474	0	-1.3	34	Specific	468.68	178.69	178.69	6.45	14	>sp|P00605.1|PA2B4_NAJNG RecName: Full=Phospholipase A2 "basic"; Short=svPLA2; AltName: Full=Phosphatidylcholine 2-acylhydrolase; AltName: Full=Phospholipase A2 isozyme III/IV; Short=CM-III/CM-IV	36	JO_02.4592.4592.2	controllerType=0 controllerNumber=1 scan=4592	15.0099
03719:2	8	K.GTPVDDLDR.C			494.24	2	987.473	987.474	0	-1.1	34	Specific	496.7	169.56	169.56	6.55	14	>sp|P00605.1|PA2B4_NAJNG RecName: Full=Phospholipase A2 "basic"; Short=svPLA2; AltName: Full=Phosphatidylcholine 2-acylhydrolase; AltName: Full=Phospholipase A2 isozyme III/IV; Short=CM-III/CM-IV	36	JO_02.4039.4039.3	controllerType=0 controllerNumber=1 scan=4039	14.5511
04274:2	8	K.GTPVDDLDR.C			494.24	2	987.473	987.474	0	-1.5	34	Specific	517.07	190.84	190.84	6.73	14	>sp|P00605.1|PA2B4_NAJNG RecName: Full=Phospholipase A2 "basic"; Short=svPLA2; AltName: Full=Phosphatidylcholine 2-acylhydrolase; AltName: Full=Phospholipase A2 isozyme III/IV; Short=CM-III/CM-IV	36	JO_02.4459.4459.2	controllerType=0 controllerNumber=1 scan=4459	14.9022
21884:2	8	K.MGC[+57.021]WPYLTLYK.Y		C[+57]	716.341	2	1431.68	1431.68	0	-3.2	57	Specific	440.54	201.51	201.51	6.5	14	>sp|P00605.1|PA2B4_NAJNG RecName: Full=Phospholipase A2 "basic"; Short=svPLA2; AltName: Full=Phosphatidylcholine 2-acylhydrolase; AltName: Full=Phospholipase A2 isozyme III/IV; Short=CM-III/CM-IV	36	JO_02.18367.18367.2	controllerType=0 controllerNumber=1 scan=18367	27.2644
20458:2	8	K.M[+15.995]GC[+57.021]WPYLTLYK.Y		C[+57], M[+16]	724.336	2	1447.66	1447.67	0	-7.6	57	Specific	331.83	11.53	11.53	0.28	14	>sp|P00605.1|PA2B4_NAJNG RecName: Full=Phospholipase A2 "basic"; Short=svPLA2; AltName: Full=Phosphatidylcholine 2-acylhydrolase; AltName: Full=Phospholipase A2 isozyme III/IV; Short=CM-III/CM-IV	36	JO_02.17257.17257.2	controllerType=0 controllerNumber=1 scan=17257	26.1543
20053:2	8	K.M[+15.995]GC[+57.021]WPYLTLYK.Y		C[+57], M[+16]	724.34	2	1447.67	1447.67	0	-1.9	57	Specific	471.86	265.2	169.19	6.87	14	>sp|P00605.1|PA2B4_NAJNG RecName: Full=Phospholipase A2 "basic"; Short=svPLA2; AltName: Full=Phosphatidylcholine 2-acylhydrolase; AltName: Full=Phospholipase A2 isozyme III/IV; Short=CM-III/CM-IV	36	JO_02.16937.16937.2	controllerType=0 controllerNumber=1 scan=16937	25.8488
20210:2	8	K.M[+15.995]GC[+57.021]WPYLTLYK.Y		C[+57], M[+16]	724.338	2	1447.67	1447.67	0	-3.7	57	Specific	565.42	296.29	147.62	7.15	14	>sp|P00605.1|PA2B4_NAJNG RecName: Full=Phospholipase A2 "basic"; Short=svPLA2; AltName: Full=Phosphatidylcholine 2-acylhydrolase; AltName: Full=Phospholipase A2 isozyme III/IV; Short=CM-III/CM-IV	36	JO_02.17066.17066.2	controllerType=0 controllerNumber=1 scan=17066	25.973
19722:2	8	K.M[+15.995]GC[+57.021]W[+15.995]PYLTLYK.Y		C[+57], M[+16], W[+16]	732.339	2	1463.67	1463.67	0	0.2	57	Specific	281.58	25.57	25.57	0.84	14	>sp|P00605.1|PA2B4_NAJNG RecName: Full=Phospholipase A2 "basic"; Short=svPLA2; AltName: Full=Phosphatidylcholine 2-acylhydrolase; AltName: Full=Phospholipase A2 isozyme III/IV; Short=CM-III/CM-IV	36	JO_02.16677.16677.2	controllerType=0 controllerNumber=1 scan=16677	25.5893
19432:2	8	K.M[+15.995]GC[+57.021]W[+15.995]PYLTLYK.Y		C[+57], M[+16], W[+16]	732.336	2	1463.66	1463.67	0	-3.3	57	Specific	282.53	41.86	41.86	1.87	14	>sp|P00605.1|PA2B4_NAJNG RecName: Full=Phospholipase A2 "basic"; Short=svPLA2; AltName: Full=Phosphatidylcholine 2-acylhydrolase; AltName: Full=Phospholipase A2 isozyme III/IV; Short=CM-III/CM-IV	36	JO_02.16456.16456.3	controllerType=0 controllerNumber=1 scan=16456	25.3801
20783:2	8	K.M[+15.995]GC[+57.021]W[+15.995]PYLTLYK.Y		C[+57], M[+16], W[+16]	732.336	2	1463.67	1463.67	0	-2.8	57	Specific	314.06	65.89	65.89	2.33	14	>sp|P00605.1|PA2B4_NAJNG RecName: Full=Phospholipase A2 "basic"; Short=svPLA2; AltName: Full=Phosphatidylcholine 2-acylhydrolase; AltName: Full=Phospholipase A2 isozyme III/IV; Short=CM-III/CM-IV	36	JO_02.17499.17499.2	controllerType=0 controllerNumber=1 scan=17499	26.3899
19219:2	8	K.M[+15.995]GC[+57.021]W[+15.995]PYLTLYK.Y		C[+57], M[+16], W[+16]	732.335	2	1463.66	1463.67	0	-5	57	Specific	327.53	67.57	67.57	1.01	14	>sp|P00605.1|PA2B4_NAJNG RecName: Full=Phospholipase A2 "basic"; Short=svPLA2; AltName: Full=Phosphatidylcholine 2-acylhydrolase; AltName: Full=Phospholipase A2 isozyme III/IV; Short=CM-III/CM-IV	36	JO_02.16285.16285.3	controllerType=0 controllerNumber=1 scan=16285	25.2252
18491:2	8	K.M[+15.995]GC[+57.021]W[+15.995]PYLTLYK.Y		C[+57], M[+16], W[+16]	732.335	2	1463.66	1463.67	0	-4.4	57	Specific	380.46	78.33	78.33	2.25	14	>sp|P00605.1|PA2B4_NAJNG RecName: Full=Phospholipase A2 "basic"; Short=svPLA2; AltName: Full=Phosphatidylcholine 2-acylhydrolase; AltName: Full=Phospholipase A2 isozyme III/IV; Short=CM-III/CM-IV	36	JO_02.15728.15728.2	controllerType=0 controllerNumber=1 scan=15728	24.7035
18307:2	8	K.M[+15.995]GC[+57.021]W[+15.995]PYLTLYK.Y		C[+57], M[+16], W[+16]	732.337	2	1463.67	1463.67	0	-1.8	57	Specific	427	144.48	144.48	4.94	14	>sp|P00605.1|PA2B4_NAJNG RecName: Full=Phospholipase A2 "basic"; Short=svPLA2; AltName: Full=Phosphatidylcholine 2-acylhydrolase; AltName: Full=Phospholipase A2 isozyme III/IV; Short=CM-III/CM-IV	36	JO_02.15585.15585.2	controllerType=0 controllerNumber=1 scan=15585	24.5671
17959:2	8	K.M[+15.995]GC[+57.021]W[+15.995]PYLTLYK.Y		C[+57], M[+16], W[+16]	732.339	2	1463.67	1463.67	0	1.2	57	Specific	434.29	135.84	135.84	5.15	14	>sp|P00605.1|PA2B4_NAJNG RecName: Full=Phospholipase A2 "basic"; Short=svPLA2; AltName: Full=Phosphatidylcholine 2-acylhydrolase; AltName: Full=Phospholipase A2 isozyme III/IV; Short=CM-III/CM-IV	36	JO_02.15318.15318.2	controllerType=0 controllerNumber=1 scan=15318	24.3133
17239:2	8	K.M[+15.995]GC[+57.021]W[+15.995]PYLTLYK.Y		C[+57], M[+16], W[+16]	732.338	2	1463.67	1463.67	0	-0.2	57	Specific	489.66	225.89	225.89	6.66	14	>sp|P00605.1|PA2B4_NAJNG RecName: Full=Phospholipase A2 "basic"; Short=svPLA2; AltName: Full=Phosphatidylcholine 2-acylhydrolase; AltName: Full=Phospholipase A2 isozyme III/IV; Short=CM-III/CM-IV	36	JO_02.14778.14778.2	controllerType=0 controllerNumber=1 scan=14778	23.8052
[truncated: 335 more rows]

## Sheet: NAJNG_C2 Protein Summary
Protein Rank	Description	|Log Prob|	Best |Log Prob|	Best score	Total Intensity	# of spectra	# of unique peptides	# of mod peptides	Coverage %	# AA's in protein	Protein DB number
1	>sp|P04264|K2C1_HUMAN Keratin, type II cytoskeletal 1 OS=Homo sapiens GN=KRT1 PE=1 SV=6	423.32	21.31	1252.6	6.82637e+07	218	55	8	67.24	644	53245
[truncated: 132 more rows]

## Sheet: NAJNG_NP3 Peptide Summary
Query #:z	Protein Rank	Peptide < ProteinMetrics Confidential >	Glycans NHFAGNa	Modification Type(s)	Observed m/z	z	Observed (M+H)	Calc. mass (M+H)	Off-by-x error	Mass error (ppm)	Starting position	Cleavage	Score	Delta	Delta Mod	|Log Prob|	# of unique peptides	Protein Name	Protein DB number	Comment	Scan #	Scan Time
[truncated: 330 more rows]

[truncated: 3 more sheets: NAJNG_NP3 Protein Summary, NAJNG_NP4 Peptide Summary, NAJNG_NP4 Protein Summary]
